# Supplementary material for: Full-Length Transcriptome of Myotis pilosus as a Reference Resource and Mining of Auditory and Immune Related Genes
Source: Int J Mol Sci. 2022 Dec 21;24(1):62. doi: 10.3390/ijms24010062 (PMC9820712; doi:10.3390/ijms24010062)
Supplement: Supplementary file 1 [file ijms-24-00062-s001.zip]

Archive with 8 entries (6 files):
- ijms-2105407-supplementary/
- ijms-2105407-supplementary/supplementary figures.pdf
- ijms-2105407-supplementary/supplementary files S1/
- ijms-2105407-supplementary/supplementary files S1/Myotis_myotis.protein.netOglyc.xls
- ijms-2105407-supplementary/supplementary files S1/Myotis_myotis.protein.prop.xls
- ijms-2105407-supplementary/supplementary files S1/Myotis_myotis.protein.SignalP.xls
- ijms-2105407-supplementary/supplementary files S1/Myotis_myotis.protein.SMART.xls
- ijms-2105407-supplementary/supplementary files S1/Myotis_myotis.protein.tmhmm.xls
