# Supplementary material for: Full-Length Transcriptome of Myotis pilosus as a Reference Resource and Mining of Auditory and Immune Related Genes
Source: Int J Mol Sci. 2022 Dec 21;24(1):62. doi: 10.3390/ijms24010062 (PMC9820712; doi:10.3390/ijms24010062)
Supplement: Supplementary file 1 [file ijms-24-00062-s001.zip › ijms-2105407-supplementary/supplementary files S1/Myotis_myotis.protein.netOglyc.xls]

Unigene_ID	Length	Oglyc_Site	S_num	T_num	S_and_T_num	Oglyc_Site_num
Isoform0000548	123	3T	12	9	21	1
Isoform0001415	162	123T,128T,135T,141T	33	10	43	4
Isoform0002096	322	3S,27T,64T,170T,181T,279T	24	15	39	6
Isoform0002892	130	21S,23T,30S,32S,34S,35S,38S,44T	16	8	24	8
Isoform0003005	180	18T,39S,40T,41S,48T,49T,51T,118T,125S,131S,135S,139S,140S,141S	17	9	26	14
Isoform0003188	109	--	11	3	14	0
Isoform0003452	168	18T,39S,40T,41S,48T,49T,51T,144T	9	7	16	8
Isoform0003550	132	47T,51T	10	8	18	2
Isoform0004044	105	12T,19T,23T,77T,85T,86T	5	8	13	6
Isoform0004521	168	11T,22T,48T,159T	14	17	31	4
Isoform0004879	108	--	8	5	13	0
Isoform0005087	125	11T,22T,48T,124S	11	12	23	4
Isoform0005199	106	--	9	4	13	0
Isoform0005697	180	18T,39S,40T,41S,48T,49T,51T,118T,125S,131S,135S,139S,140S,141S	17	9	26	14
Isoform0005837	110	22T	17	2	19	1
Isoform0006248	108	107T	2	11	13	1
Isoform0006335	138	3T,4T,6S,13S,17T,28T	9	12	21	6
Isoform0006769	107	12T,15T,17T,47T,53T,62S	11	5	16	6
Isoform0006834	138	3T,4T,6S,13S,17T,28T	9	12	21	6
Isoform0006866	106	--	9	4	13	0
Isoform0007202	130	21S,23T,30S,32S,34S,35S,38S,44T	16	8	24	8
Isoform0007446	184	--	21	11	32	0
Isoform0007580	440	102T,140T,185T,189T,195T	36	29	65	5
Isoform0007670	147	118T,124T,125S,127S,129S,134T,140S,141S	9	8	17	8
Isoform0007735	102	5T,7T,18S,23S,27S,45T	13	4	17	6
Isoform0007746	120	40T,49T,51S,54S,55S,58T	7	8	15	6
Isoform0007799	122	--	8	0	8	0
Isoform0007845	105	--	12	6	18	0
Isoform0008002	135	43T	17	5	22	1
Isoform0008029	142	141T	9	4	13	1
Isoform0008127	107	12T,15T,17T,47T,53T,62S	11	5	16	6
Isoform0008189	106	--	9	4	13	0
Isoform0008411	124	87T,108S,110T,112S,122S	11	7	18	5
Isoform0008465	118	--	10	6	16	0
Isoform0008612	150	23T,25T,26T,47T,99T,104S,108S,117S,118S,119S	15	6	21	10
Isoform0008849	155	30T,54T,152S	28	6	34	3
Isoform0009048	161	4T,109T,111T	25	6	31	3
Isoform0009098	106	--	9	4	13	0
Isoform0009108	144	62T,78T,80T,85T,87T,91T,93T,99T	13	29	42	8
Isoform0009389	117	2S,36S,43T,45T,46T,52S,61T	11	4	15	7
Isoform0009456	204	2S,22T,63T,70S,73T,80S,174S	13	8	21	7
Isoform0009544	109	--	10	7	17	0
Isoform0010178	106	--	9	4	13	0
Isoform0010197	180	18T,39S,40T,41S,48T,49T,51T,118T,125S,131S,135S,139S,140S,141S	17	9	26	14
Isoform0011041	106	--	9	4	13	0
Isoform0011168	116	3S	15	6	21	1
Isoform0011590	117	2S,36S,43T,45T,46T,52S,61T	11	4	15	7
Isoform0011594	367	--	42	38	80	0
Isoform0011745	117	2S,36S,43T,45T,46T,52S,61T	11	4	15	7
Isoform0011747	183	3T,78T,87T,129T,182S	22	8	30	5
Isoform0011861	106	4T,98T,100S,102S	13	5	18	4
Isoform0011901	155	30T,54T,152S	28	6	34	3
Isoform0011909	119	--	4	3	7	0
Isoform0012297	180	18T,39S,40T,41S,48T,49T,51T,118T,125S,131S,135S,139S,140S,141S	17	9	26	14
Isoform0012607	117	2S,36S,43T,45T,46T,52S,61T	11	4	15	7
Isoform0012787	378	42T,66T,69T,120T,131S,139S,140S,290T,298T,315T,316T,319T,322T,327T	35	21	56	14
Isoform0012794	140	93S,95T,98S,100S,101S,106S,108S,113T	13	7	20	8
Isoform0012926	348	296T,346T	31	11	42	2
Isoform0013337	191	3T,93T,94T	24	13	37	3
Isoform0013649	119	3T,15T	6	6	12	2
Isoform0013672	105	17T,21T,31T	11	5	16	3
Isoform0013858	199	5T,7S,153T	20	12	32	3
Isoform0014141	125	11T,22T,48T,124S	11	12	23	4
Isoform0014189	135	11T,17T,19T,30S,32T,34S,38T,120T	15	8	23	8
Isoform0014227	117	2S,36S,43T,45T,46T,52S,61T	11	4	15	7
Isoform0014649	128	5T,93T,101T	13	4	17	3
Isoform0014882	128	--	20	7	27	0
Isoform0014887	100	--	13	2	15	0
Isoform0014906	226	2T,7S,13S,15S,19S,66T,224S	20	11	31	7
Isoform0015076	124	87T,108S,110T,112S,122S	11	7	18	5
Isoform0015254	104	--	11	4	15	0
Isoform0015315	219	2S,10S,18S,21T,22S,27S,32T,37T,81T,121S,123S,135T,142T,168S,172T,173T,174S,176S,177T,178S,180S,181S,186S,198T,200S,201S,211S,213S,214T,216S	28	13	41	30
Isoform0015330	117	9T,111T	13	2	15	2
Isoform0015696	127	--	19	7	26	0
Isoform0015826	117	2S,36S,43T,45T,46T,52S,61T	11	4	15	7
Isoform0015828	255	203T,253T,254S	20	9	29	3
Isoform0015862	411	190T,198T,233T,238T,312T	31	20	51	5
Isoform0015955	154	2S,25T,32T,33S,37S,40T,46T	18	7	25	7
Isoform0016143	180	37T,75T,103T,113S,116S	18	8	26	5
Isoform0016264	343	6T,80T,89T,95S,106S,108T,109T,121S,123S,124S,125T,126T,129T,151T,156T,157T,213T,245S,247T,271T,288S	24	22	46	21
Isoform0016392	147	--	6	10	16	0
Isoform0016540	103	5T,15T,64T	5	9	14	3
Isoform0016647	106	--	9	4	13	0
Isoform0017053	116	115T	4	7	11	1
Isoform0017326	107	--	5	4	9	0
Isoform0017546	185	61S,69T,70S,71T,83S,86S,89T,101T,151T,176T,179T	14	15	29	11
Isoform0017560	114	61T	4	4	8	1
Isoform0017608	132	7T,10T,13T,24T,33T,54T,56T,113T,114T,117T,120S,121S,126S,129S	15	10	25	14
Isoform0017767	136	2S,82S,93S,95S,104S,106S,108S,111S,114T,119S,123S,126S,129S	27	3	30	13
Isoform0017786	170	169T	11	6	17	1
Isoform0017836	157	4S,133T,147T,155T	20	7	27	4
Isoform0017837	181	2S,3S,5S,51T,54S,61S,62T,63S,66S,67S,71T,76S,84T,109T,113T,175T	22	9	31	16
Isoform0017946	215	10S,11T,13T,18T,21T,196T,208T,211S,214S	19	16	35	9
Isoform0017959	165	12T,17T,117S	16	7	23	3
Isoform0018322	161	--	10	10	20	0
Isoform0018326	106	--	9	4	13	0
Isoform0018747	121	10T,12T,21S,34T,55T,120S	18	5	23	6
Isoform0019010	367	--	42	38	80	0
Isoform0019377	556	48T,449T,450T,455T,456T	63	35	98	5
Isoform0019594	145	56T,68S,72S,86S,91S,137T	15	5	20	6
Isoform0020251	220	22T,24T,26S,28S,36S,63T,74T,76T,83S,137T,138T,145T,146T,151S,153S,154S,159T,189S,190S,192S,196S,198T,200T,205S,206S,211T	22	15	37	26
Isoform0020339	255	203T,253T,254S	20	9	29	3
Isoform0020657	122	5T,118T	7	7	14	2
Isoform0020667	146	2T,44T	13	6	19	2
Isoform0021608	122	31T,33T,37T	8	4	12	3
Isoform0021682	102	--	7	6	13	0
Isoform0021691	131	--	15	6	21	0
Isoform0021778	241	77S	19	4	23	1
Isoform0021930	107	--	5	4	9	0
Isoform0021984	104	25T,28T,31T,41T	10	7	17	4
Isoform0022011	117	2S,36S,43T,45T,46T,52S,61T	11	4	15	7
Isoform0022121	152	6T,59T,64T,66T,83T,150T	15	16	31	6
Isoform0022349	101	--	10	5	15	0
Isoform0022358	133	3T,21T,23T,25T,27T,29T,31T,33T,35T,37T,39T,41T,43T,45T,47T,49T,51T,53T,55T,57T,59T,61T,63T,65T,67T,69T,71T,73T,75T,77T,79T,124T,127T	4	43	47	33
Isoform0022604	117	2S,36S,43T,45T,46T,52S,61T	11	4	15	7
Isoform0022616	213	--	18	10	28	0
Isoform0022620	136	6S,10T	11	5	16	2
Isoform0022764	169	--	11	8	19	0
Isoform0023264	140	6S,10T	11	5	16	2
Isoform0023413	210	18T,95T,201T,203T,204T,208S	13	14	27	6
Isoform0023635	150	--	7	4	11	0
Isoform0023702	149	50T,52T,87T,90T,102T	15	11	26	5
Isoform0024074	311	7T,117T,245T,252S,269T,274S,282S,293T,311T	12	12	24	9
Isoform0024170	117	2S,36S,43T,45T,46T,52S,61T	11	4	15	7
Isoform0024610	117	2S,36S,43T,45T,46T,52S,61T	11	4	15	7
Isoform0024634	285	--	11	8	19	0
Isoform0024937	117	2S,36S,43T,45T,46T,52S,61T	11	4	15	7
Isoform0024956	251	41S,45S,47S,61T,68S,71T,131T,142T	52	11	63	8
Isoform0024980	276	--	11	8	19	0
Isoform0025018	240	41S,45S,47S,61T,68S,71T,131T,142T	49	11	60	8
Isoform0025080	154	20T,33S,109T,111T,114S,119T,122S,134S	16	6	22	8
Isoform0025376	111	--	7	7	14	0
Isoform0025434	117	2S,36S,43T,45T,46T,52S,61T	11	4	15	7
Isoform0025724	101	48T,58T,67T	13	4	17	3
Isoform0025774	109	--	8	8	16	0
Isoform0026280	150	149T	12	6	18	1
Isoform0026574	132	49T	14	4	18	1
Isoform0000001	2332	1428T,2306T	125	104	229	2
Isoform0000002	2331	--	124	92	216	0
Isoform0000003	3138	1893T	275	211	486	1
Isoform0000004	2737	--	184	123	307	0
Isoform0000005	2188	649T	210	127	337	1
Isoform0000006	2540	1282T,1288S	244	112	356	2
Isoform0000007	1849	459T,1161T,1169T	227	83	310	3
Isoform0000008	3095	--	275	192	467	0
Isoform0000009	1946	167T,936T	143	119	262	2
Isoform0000010	2609	306T,490T	179	167	346	2
Isoform0000011	2380	162T,346T	166	155	321	2
Isoform0000012	1078	88T,735T,1034T	158	76	234	3
Isoform0000013	2309	116T,127T,1055T,1611T,2263T	234	96	330	5
Isoform0000014	1152	100T,163T,167T,174T,175T,181T,187T,188T,190T,193T,197T,198T,199T,201T,718T,721T,722T,724T,761S,765S,769T,772S,773S,775S,776S,777T,783S,788T,799T,835S,839T,841T,845T,846T,852T,976T,987T,1043T,1050S,1054T,1055T,1057S,1063S,1064T,1066T,1069S,1072S,1097T,1109S,1110S,1113S,1115S,1121T,1122T,1123S,1125T,1138T	113	93	206	57
Isoform0000015	2371	1211T,1953T,1970T,2124T,2354T,2371T	160	110	270	6
Isoform0000016	2303	111T,122T,2257T	214	101	315	3
Isoform0000017	2361	63T,1599T	202	164	366	2
Isoform0000018	2452	210T,388T,531T,2021T,2452T	157	121	278	5
Isoform0000019	1829	1824T	152	100	252	1
Isoform0000020	1734	406T	160	107	267	1
Isoform0000021	593	--	34	38	72	0
Isoform0000022	2109	334T,339T,340T,341T	170	105	275	4
Isoform0000023	1232	--	71	52	123	0
Isoform0000024	647	638S,639T	31	32	63	2
Isoform0000025	1936	248T,251T,630T,676T,683S,687S,703S,720S,721S,722S,724S,727S,728S,729S,730S,731S,748T,752T,753T,755T,766T,794T,804T,805T,807T,1579S,1905T	181	121	302	27
Isoform0000026	2582	1724T,1867T,1871T,1872T,1873T,1875T,1877T,1880S,1882S,1894T	163	133	296	10
Isoform0000027	2823	1019T	221	203	424	1
Isoform0000028	2801	1473T	226	185	411	1
Isoform0000029	2256	192T,335T,1825T,2256T	128	107	235	4
Isoform0000030	2234	33T,1976T	168	85	253	2
Isoform0000031	2351	2315T,2318T	146	109	255	2
Isoform0000032	2670	--	207	127	334	0
Isoform0000033	2322	726T	164	146	310	1
Isoform0000034	2698	1255T,2229T,2287T,2328T,2338T,2396T	279	143	422	6
Isoform0000035	1090	208S,211S,213S,220S,222S,225T,228T,233T,234T,245T,248T,249T,254T,257T,265T,462T,840S,846S,849S,852S,936T,940T,941T,946T	135	71	206	24
Isoform0000036	2373	650T,1907T	178	119	297	2
Isoform0000037	273	--	21	15	36	0
Isoform0000038	261	--	18	9	27	0
Isoform0000039	2364	2328T,2331T	146	111	257	2
Isoform0000040	1816	596T,1052T,1538T,1551T,1553T,1628T,1672T	186	106	292	7
Isoform0000041	2558	743T	179	151	330	1
Isoform0000042	2351	1759T,1765S,1768T,1771T,1776T,2158T,2165T,2315T,2318T	208	151	359	9
Isoform0000043	183	--	14	10	24	0
Isoform0000044	858	--	67	34	101	0
Isoform0000045	1397	247T,379S,385T,386S,387S,388S,389S,401T,419T,433T,438T,509T,511T,520T,523T,532T,543T,635T,640T,641T,642T,650T,698T,709T,710T,715T,720T,722T,730T,733T,817T,823T,832S,835T,840T,885T,932T,942T,952T,970T,973T,975T,976T,979T,981T,988S,992T,994T,996T,1000T,1001S,1007T,1011T,1023T,1071S,1078T,1079T,1085T,1088T,1092T,1095S,1096S,1107T,1108S,1109T,1114T,1135S,1141T,1143S,1144S,1156S,1157S,1158S,1159S,1160…	185	107	292	84
Isoform0000046	1974	1019T	180	151	331	1
Isoform0000047	2641	1435T	214	120	334	1
Isoform0000048	2364	2328T,2331T	146	111	257	2
Isoform0000049	2236	33T,1975T	160	77	237	2
Isoform0000050	2744	2346T	210	121	331	1
Isoform0000051	326	47T,51S,57S,63S,64S	30	13	43	5
Isoform0000052	2098	1783T	147	147	294	1
Isoform0000053	239	1S,3T	22	9	31	2
Isoform0000054	2558	743T	179	151	330	1
Isoform0000055	2351	2315T,2318T	146	109	255	2
Isoform0000056	673	313T	34	31	65	1
Isoform0000057	2631	410T,1056T,2533T,2539T	187	158	345	4
Isoform0000058	385	1S,6T,13T,18T,54S,162T,170T	29	16	45	7
Isoform0000059	1827	994T,1656T,1660T,1661T,1671S,1723T	179	73	252	6
Isoform0000060	290	36T,48T,53T	32	16	48	3
Isoform0000061	2541	40T,1191T	204	123	327	2
Isoform0000062	470	--	36	34	70	0
Isoform0000063	2525	73T,76T,112T,265T,1731T,2095T,2216T	213	131	344	7
Isoform0000064	2654	1326T,predictionentry	208	171	379	2
Isoform0001877	663	280T,346T	96	26	122	2
Isoform0001878	1037	391T,1035T	44	50	94	2
Isoform0001879	1527	646T,648T,650T,748T,943T,951S,953S,957T,958T,1040T,1285T,1361T,1377S,1378S,1382T,1393T,1400T,1416T,1427S,1428S,1431S,1433T,1438S,1440S,1442T,1443S,1445S,1447S,1451T,1453T	206	110	316	30
Isoform0001880	233	--	15	15	30	0
Isoform0001881	1513	427T,434T,477T,694T,742T,758T,771T,793T,800S,809T,811T,813S,814S,967T,1363T,1399T,1503T,1507T,1511S	198	68	266	19
Isoform0001882	1132	214T,226T,238T,262T,274T	83	68	151	5
Isoform0001883	305	--	24	16	40	0
Isoform0001884	815	82T	60	45	105	1
Isoform0001885	1606	8T,15S,28T,117T,211T,250T,253S,255S,257S,260S,261S,263S,265T,267S,320T,403T,442T,447T,455T,494T,836T,1139T	128	79	207	22
Isoform0001886	798	39T,49S,51T,61T	53	48	101	4
Isoform0001887	720	61S,65T,67S,68T,71S,72S,74T,80S,81S,87S,132S,134S,190T,220S,245T	70	30	100	15
Isoform0001888	181	1T,4S,6S	17	9	26	3
Isoform0001889	326	110T,125T,325T	23	22	45	3
Isoform0001890	1166	30T,34T,104S,105S,106S,109T	98	62	160	6
Isoform0001891	302	123T,208T,212T,214T	24	23	47	4
Isoform0001892	1552	2S,3S,230T,1028T,1361T	139	86	225	5
Isoform0001893	892	713T,870T	56	49	105	2
Isoform0001894	643	198T,242T,387T,389T,390S,395T,399S,515S,518T,522T,523S,529T	73	39	112	12
Isoform0001895	587	173T,180T,251T,252S,260T,261T,265T,557S,569S,573T,586T	48	26	74	11
Isoform0001896	926	628T	109	44	153	1
Isoform0001897	1311	--	106	70	176	0
Isoform0001898	1218	--	72	54	126	0
Isoform0001899	1309	17T,1281T	89	59	148	2
Isoform0001900	1458	639T,641T,790T,792T,936T,1220T	116	93	209	6
Isoform0001901	1662	599T,1661T,1662T	141	91	232	3
Isoform0001902	776	--	64	29	93	0
Isoform0001903	863	401T,452T,462T,463S,465S,466T,467T,468S,469S,473T	94	41	135	10
Isoform0001904	566	--	32	27	59	0
Isoform0001905	1399	4T,890T,924T,930T	110	76	186	4
Isoform0001906	661	536T	38	26	64	1
Isoform0001907	351	--	16	22	38	0
Isoform0001908	1370	191T,335T,518T,522S,525S,526S,532S,534S,535S,536S,537S,538S,541T,679T,686T,804T,898T,908T,912T,973T,1114T,1115T,1116T,1188T,1215T,1279T,1289T,1290S,1293T,1294T,1296S	167	76	243	31
Isoform0001909	665	540T	39	26	65	1
Isoform0001910	1272	--	71	50	121	0
Isoform0001911	1069	935T	121	44	165	1
Isoform0001912	865	843T	56	47	103	1
Isoform0001913	1183	146T,836T,1139S,1141S,1180T,1181T	106	47	153	6
Isoform0001914	904	523S,525S,527S,531S,532S,534S,535S,536S,538T,543T,546T,547T,662T,697T,708S,710S,713S,720T,727T,735T,773S,777S,781T,782S,787T,796T,810T,811T,873T,874T,889T,895S,897S	108	64	172	33
Isoform0001915	1606	8T,15S,28T,117T,211T,250T,253S,255S,257S,260S,261S,263S,265T,267S,320T,403T,442T,447T,455T,494T,836T,1139T	128	79	207	22
Isoform0001916	978	--	71	62	133	0
Isoform0001917	844	463S,465S,467S,471S,472S,474S,475S,476S,478T,479S,483T,486T,487T,602T,637T,648S,650S,653S,654S,660T,667T,675T,713S,717S,721T,722S,727T,736T,750T,751T,813T,814T,829T,835S,837S	101	60	161	35
Isoform0001918	1109	227T,228T,229T,312T,342T,344T,379T,387S,392T,398T,400T,402T,403T,410T,418T,419T,421S,429T,430S,432T,436T,442S,450T,453S,455S,461S,463S,465T,467S,469T,485T,496T,502T,513S,521T,523T,525T,744T,761T,799T,1076T,1081T,1082S,1085S,1087T,1088S,1094S,1095S,1101T	126	85	211	49
Isoform0001919	365	288T,290T,334T	36	21	57	3
Isoform0001920	473	--	27	29	56	0
Isoform0001921	1131	701S,702S,710T,714T,715T	93	40	133	5
Isoform0001922	543	1S,540T	39	33	72	2
Isoform0001923	712	61S,65T,67S,68T,71S,72S,74T,80S,81S,87S,132S,134S,190T,220S,245T	70	29	99	15
Isoform0001924	869	--	49	26	75	0
Isoform0001925	824	289T,327T,496T,590T,602T,779T,793T,798S,799T,807T,818S,819S,820S,824S	94	24	118	14
Isoform0001926	727	--	40	42	82	0
Isoform0001927	566	--	38	18	56	0
Isoform0001928	453	12T,32S,35S,46T	34	35	69	4
Isoform0001929	658	--	57	25	82	0
Isoform0001930	612	327T,339S,341S,343S	38	25	63	4
Isoform0001931	197	--	20	8	28	0
Isoform0001932	1486	4T	120	67	187	1
Isoform0001933	1579	978T,1221T,1452T,1455T,1541T,1576T,1578S,1579S	106	102	208	8
Isoform0001934	1613	574T,637T,853T,856T,871T	168	126	294	5
Isoform0001935	363	208T,250T,269T,277T	41	9	50	4
Isoform0001936	784	--	69	47	116	0
Isoform0001937	1155	--	81	48	129	0
Isoform0001938	424	--	37	21	58	0
Isoform0001939	1013	350T,624T	117	56	173	2
Isoform0001940	1469	87T,1431T,1443T,1451T	139	63	202	4
Isoform0001941	240	1S,12S,18T,19T	20	13	33	4
Isoform0001942	1366	887T,889S,893S,894S,895T,896S,898S,899T,907T,939T	133	77	210	10
Isoform0001943	692	--	69	34	103	0
Isoform0001944	266	83T,98T,219T,257T,259T	26	16	42	5
Isoform0001945	577	29S,32S	76	18	94	2
Isoform0001946	926	628T	109	44	153	1
Isoform0001947	80	5T,8S,19S	6	2	8	3
Isoform0001948	325	18T,24T,29T,30T,39T,40T,43T,44S,59T	19	25	44	9
Isoform0001949	1261	1261T	113	82	195	1
Isoform0001950	687	56T,298T,687T	59	39	98	3
Isoform0001951	256	248T,256S	22	15	37	2
Isoform0001952	245	--	16	16	32	0
Isoform0001953	1382	--	103	78	181	0
Isoform0001954	727	--	40	42	82	0
Isoform0001955	611	18T,27S,32S,174T,602T,604S,605T,608S	70	36	106	8
Isoform0001956	598	176T,316S,331T,376T	46	30	76	4
Isoform0001957	380	--	34	11	45	0
Isoform0001958	1463	164T,462T,1027T,1039T,1047T	113	76	189	5
Isoform0001959	1123	916T	74	55	129	1
Isoform0001960	256	--	17	9	26	0
Isoform0001961	1057	249T,267T,307T,407T,424T,425T,429S,431S,441T,443T	111	61	172	10
Isoform0001962	490	34T	30	27	57	1
Isoform0001963	841	402T,841T	70	57	127	2
Isoform0001964	837	216T,218T	56	40	96	2
Isoform0001965	963	370T,807T,904T	90	50	140	3
Isoform0001966	303	256T	40	12	52	1
Isoform0001967	322	70T,259T,264T,266T,270T,273T,279T,282S,293S,295S,297S,303S,304S,318T	45	18	63	14
Isoform0001968	653	--	48	38	86	0
Isoform0001969	1267	857T,1225T	121	67	188	2
Isoform0001970	1444	2T,78T,103T,104T,105T,113T,131T,134T,166T,169T,201T,704T,748T	103	68	171	13
Isoform0001971	1275	343T,406T,421T,480T,542T,692S,699S,701S,705T,956T,961T	161	50	211	11
Isoform0001972	311	23T,37S,39T,42T,45T,46S,47S,50S,54S,56T,57S,59T,61S,63S,68T,70S,71S,74T,77T,86T,90T,91T,93T,99T,101T,103S,104T,105S,106S,111T,115T,118S,119S,121T,127S,129T,131S,133S,137S,139S,141T,142S,143T,145T,148S,149S,154S,155T,156S,162S,163T,164S,169S,170S,173S,176T,179S,180S,181T,183T,184S,185T,187T,188T,192T,193T,196S,202S,203S,206T,208T,209S,212T,213S,218T,221T,224T,225T,231T	50	47	97	79
Isoform0001973	837	216T,218T	56	40	96	2
Isoform0001974	1479	3T,9T,17T,19T,22T,23T,31T,115T,391T,593T,716T,937T,1173T	129	171	300	13
Isoform0001975	652	591T	54	37	91	1
Isoform0001976	1664	--	108	99	207	0
Isoform0001977	443	--	29	22	51	0
Isoform0001978	850	--	85	45	130	0
Isoform0001979	1172	56T,61T,512T,933T,1171T	95	51	146	5
Isoform0001980	1655	242T,244T,517T,529T,705T,1540T,1542T,1544S,1545T,1549T,1553T	108	61	169	11
Isoform0001981	561	142T,388T,443T	48	30	78	3
Isoform0001982	1020	--	63	63	126	0
Isoform0001983	1347	737T	72	37	109	1
Isoform0001984	1584	13T,1033T	131	95	226	2
Isoform0001985	1681	910T,1173T	139	83	222	2
Isoform0001986	1548	962T,1205T,1421T,1424T,1510T,1545T,1547S,1548S	83	63	146	8
Isoform0001987	513	--	45	33	78	0
Isoform0001988	323	234T,247T,249T,254T,264T,271T,275T,290T,321T	11	18	29	9
Isoform0001989	147	--	7	4	11	0
Isoform0001990	1107	409T,423T	72	56	128	2
Isoform0001991	663	280T,346T	96	26	122	2
Isoform0001992	905	795T,904S	100	37	137	2
Isoform0001993	1541	--	130	83	213	0
Isoform0001994	1099	715T,966T,967S,969S,970T,971T,972S,974S,975T,976T,977S,979S,980T,981T,982S,984S,985T,986T,989S,991T,994S,995T,996S,997T,999S,1000T,1001S,1002T,1004S,1005S,1008S,1012S	120	67	187	32
Isoform0001995	843	22T,381T	68	48	116	2
Isoform0001996	658	267T,446T	60	52	112	2
Isoform0001997	849	624T,821T,830S,834S,837S,838T,840S,841T,844S,845S,846S,847S,848T	82	43	125	13
Isoform0001998	342	21T,26T,27T,80T,107T,109S,110S,121T,134T,216T,217S,218S,219S,231T,301T,309T,313T,316T	60	24	84	18
Isoform0001999	818	463S,465S,467S,471S,472S,474S,475S,476S,478T,479S,483T,486T,487T,576T,611T,622S,624S,627S,628S,634T,641T,649T,687S,691S,695T,696S,701T,710T,724T,725T,787T,788T,803T,804S,809S,811S	99	59	158	36
Isoform0002000	934	--	86	50	136	0
Isoform0002001	737	636T	38	34	72	1
Isoform0002002	1479	587T,1229T	124	107	231	2
Isoform0002003	138	12T	4	5	9	1
Isoform0002004	804	334T	52	47	99	1
Isoform0002005	758	207T,498T,757T	67	42	109	3
Isoform0002006	234	--	29	8	37	0
Isoform0002007	413	2T	19	18	37	1
Isoform0002008	276	6S,14T,17T,23T,25T,26T,29T,32S,35T,36T,38T,47T,228T	21	23	44	13
Isoform0002009	1570	82T,176T,215T,218S,220S,222S,225S,226S,228S,230T,232S,285T,368T,407T,412T,420T,459T,800T,1103T	126	76	202	19
Isoform0002010	187	70T,87T,121S,124S,125S,127T,163T,175T,178S,181T,183S	18	7	25	11
Isoform0002011	573	2T	46	35	81	1
Isoform0002012	1242	249T,439T,456T,457T,463S,473T,475T,1083T,1241T	124	78	202	9
Isoform0002013	153	--	8	10	18	0
Isoform0002014	403	21T,26T,27T,107T,121T,134T,216T,218S,219S,226S,228S,229S,231T,233T,370T,374T,377T	66	29	95	17
Isoform0002015	1005	--	127	71	198	0
Isoform0002016	355	48T,126T,351T,355S	21	15	36	4
Isoform0002017	899	544S,546S,548S,552S,553S,555S,556S,557S,559T,560S,564T,567T,568T,657T,692T,703S,705S,708S,715T,722T,730T,768S,772S,776T,777S,782T,791T,805T,806T,868T,869T,884T,890S,892S	108	64	172	34
Isoform0002018	1169	--	75	60	135	0
Isoform0002019	357	108T,111T	26	15	41	2
Isoform0002020	1337	4S,6S,16T	92	43	135	3
Isoform0002021	332	204T	18	13	31	1
Isoform0002022	1463	931T,1237T	118	88	206	2
Isoform0002023	655	--	32	40	72	0
Isoform0002024	672	241T,244T,251T,289T,290T,630T	72	46	118	6
Isoform0002025	367	31T,319S,322S,323S,325T,329S,331S,333S,339S,342T,343S	31	17	48	11
Isoform0002026	1483	26T,302T,504T,627T,848T,1084T,1166T,1168T	118	165	283	8
Isoform0002027	1162	542T,550T	90	64	154	2
Isoform0002028	1367	692T,696T,700T,791T,793T,795S,798S,799T,802T,803T,804T,1367S	142	82	224	12
Isoform0002029	116	2S,6S,7S,19S,21S,22T	10	3	13	6
Isoform0002030	477	50T,52S,57S,71T	45	17	62	4
Isoform0002031	896	--	51	47	98	0
Isoform0002032	1564	296T	116	73	189	1
Isoform0002033	445	293T,296T,300T,302T,303T,398T,406S,410S,412S,413S,416S,419T,420S,423S	49	31	80	14
Isoform0002034	1252	56T,1224T	86	57	143	2
Isoform0002035	1340	330T,790T,898T,1198T,1253T	133	113	246	5
Isoform0002036	976	619T,734T	89	62	151	2
Isoform0002037	467	160T,238T,463T,467S	35	17	52	4
Isoform0002038	184	12T	9	11	20	1
Isoform0002039	1675	389T	149	104	253	1
Isoform0002040	1475	627T,704T,967T	115	74	189	3
Isoform0002041	818	3T,56T	60	35	95	2
Isoform0002042	682	36T,680T	28	38	66	2
Isoform0002043	1422	801T	136	70	206	1
Isoform0002044	1213	163T	89	49	138	1
Isoform0002045	1431	453T,572T,825T,828T,831T	94	68	162	5
Isoform0002046	237	2T,3T,129T,159T	8	15	23	4
Isoform0002047	1034	--	77	42	119	0
Isoform0002048	1455	2T,78T,103T,104T,105T,113T,131T,301T,321T,704T,748T	116	86	202	11
Isoform0002049	218	--	14	8	22	0
Isoform0002050	411	111T,226T,231T,244T,246T,249T,274T,280T,282T,290T,295S,296T,297S,301S,305S,307T,308T,310S,311T,312S,313S,314S,319T,320S,324T,325S,327S,332S	74	27	101	28
Isoform0002052	994	903T,980T	89	42	131	2
Isoform0002053	301	--	24	16	40	0
Isoform0002054	439	--	32	34	66	0
Isoform0002055	834	655T,812T	49	49	98	2
Isoform0002056	1207	341T,349T,409T,416T,465T,677T,756T,1131T	113	55	168	8
Isoform0002057	1613	8T,15S,28T,124T,218T,257T,260S,262S,264S,267S,268S,270S,272T,274S,327T,410T,449T,454T,462T,501T,843T,1146T	129	79	208	22
Isoform0002058	802	377T,381T,406T,412T,419T,424T,425T,431T,558T,559T,564T,572T	95	48	143	12
Isoform0002059	1372	900T	105	75	180	1
Isoform0002060	878	523S,525S,527S,531S,532S,534S,535S,536S,538T,539S,543T,546T,547T,636T,671T,682S,684S,687S,694T,701T,709T,747S,751S,755T,756S,761T,770T,784T,785T,847T,848T,863T,869S,871S	106	63	169	34
Isoform0002061	470	218S,312T,338T	49	25	74	3
Isoform0002062	1395	482T	111	62	173	1
Isoform0002063	279	110T	10	6	16	1
Isoform0002064	1307	--	127	78	205	0
Isoform0002065	1676	564T,977T,1009T	146	96	242	3
Isoform0002066	474	--	29	20	49	0
Isoform0002067	1247	33T,702T,705T,905T,906T,1243T,1245T	87	86	173	7
Isoform0002068	302	123T,208T,212T,214T	24	23	47	4
Isoform0002069	1137	908T	124	63	187	1
Isoform0002070	464	145T,157T,190T,192S,201S,202T,204S,210S,211S,212S,215T,278T,282S,284T,285T,380T,382S,399T,461T,464T	67	25	92	20
Isoform0002071	837	658T,815T	55	45	100	2
Isoform0002072	1487	--	109	88	197	0
Isoform0002073	1095	176T,307T,311S,312S,314S,316T,317S,318S,322T	132	51	183	9
Isoform0002074	1055	--	92	65	157	0
Isoform0002075	1637	1268S,1282T	125	78	203	2
Isoform0002076	1321	1214T	96	75	171	1
Isoform0002077	1223	--	66	57	123	0
Isoform0002078	1168	535T,824T	125	65	190	2
Isoform0020223	454	450S,451S,453S	41	16	57	3
Isoform0020224	468	--	26	22	48	0
Isoform0020225	234	--	24	16	40	0
Isoform0020226	499	197T	32	25	57	1
Isoform0020227	170	6T,8S,124T,129S,136S,141S,142T,143S	20	7	27	8
Isoform0020228	229	26S,27S,30S,31S,33S,40T,222T	17	8	25	7
Isoform0020229	454	280S,282S,288S,292T,308T,316S,318S,324S,330T,332S,342T	30	20	50	11
Isoform0020230	304	210T	24	19	43	1
Isoform0020231	251	65T,70T,80T,84T,91T	22	9	31	5
Isoform0020232	535	290T,365T	44	48	92	2
Isoform0020233	455	68T,84T,85S,94S,100T	32	17	49	5
Isoform0020234	567	567T	36	25	61	1
Isoform0020235	359	138T,142T,143T,147T,148T,152T,153T,157T,158T,159T,160T,161T,162T,163T,164T,165T,166T,167T,168T,169T,173T,174T,175T,176T,180T,181T,184T,185T,189T,190T,192T,196T,198T,199T,200T,203T,204T,206T,208T,212T,213T,215S,216S,221T,222T,226T,227T,231T,235T,237T,240S,242T,243S,249T,257T,264S,275T,276T	29	67	96	58
Isoform0020236	483	--	37	16	53	0
Isoform0020237	449	177T,181T,184S,192T	36	26	62	4
Isoform0020238	608	379T,385T	51	36	87	2
Isoform0020239	522	114T,363T,447T	40	36	76	3
Isoform0020240	539	--	40	34	74	0
Isoform0020241	454	9T,447T	33	21	54	2
Isoform0020242	349	--	34	16	50	0
Isoform0020243	644	--	23	24	47	0
Isoform0020244	170	23T	12	8	20	1
Isoform0020245	439	313T	23	20	43	1
Isoform0020246	278	78T,93T,148T,152T,154S,156S,228T	31	13	44	7
Isoform0020247	154	1S,3T,8S,20S,22S,41S,68T	11	6	17	7
Isoform0020248	322	241T	23	19	42	1
Isoform0020249	403	342T	24	21	45	1
Isoform0020250	455	--	58	33	91	0
Isoform0020252	511	--	42	28	70	0
Isoform0020253	253	235T,242S,243S,248S,251T	23	16	39	5
Isoform0020254	275	99S,111S,116T,120S,121T,127S,129S,132S,138T,139S,147T,149S,152S,157S,160S,163T,165S,166S,174S,180S,181S,190T,204T,207T,209T,214T,221S,223T,225S,232S,233T,237S,242S,245S,248T,251S,252S,257S,262T,263T,264T,266S,267S,273T,275S	43	22	65	45
Isoform0020255	576	326T	47	46	93	1
Isoform0020256	197	--	11	5	16	0
Isoform0020257	42	34T	2	1	3	1
Isoform0020258	216	--	11	13	24	0
Isoform0020259	536	510T	39	29	68	1
Isoform0020260	448	21T	25	26	51	1
Isoform0020261	417	106T,414T	30	29	59	2
Isoform0020262	296	2S,294T	26	14	40	2
Isoform0020263	212	--	11	14	25	0
Isoform0020264	599	--	34	30	64	0
Isoform0020265	100	34T,36S,38S,39S,41T,42S,46S,48S,50S,52T,53S,56T,58S,60S,62T,63S,66T,68S,70S,72T,73S,81T,84S,87T,95S,99S	23	10	33	26
Isoform0020266	590	--	42	29	71	0
Isoform0020267	277	3S,13T	15	16	31	2
Isoform0020268	624	117T,191T,253S,273T	59	32	91	4
Isoform0020269	587	173T,180T,251T,252S,260T,261T,265T,557S,569S,573T,586T	48	26	74	11
Isoform0020270	88	--	4	0	4	0
Isoform0020271	362	136S,137T,139S,144S,145S,148S,149T,151S,155T,158T,224T,355T,357T	30	20	50	13
Isoform0020272	404	141T,148T,206S,213S,215T,218S,221S,222S,223S,224S,239T,333T,336T,338T,342T,345T,369T,371S,373S,374T,376T,380S,397T	39	22	61	23
Isoform0020273	554	--	59	35	94	0
Isoform0020274	185	178T	11	10	21	1
Isoform0020275	428	39T,208T,210T,218S,220S,227S,228T,231S,232T,234S,236T,241T,299T,312T,314S	49	22	71	15
Isoform0020276	325	291T,305S,308S,310T,313S,325T	28	16	44	6
Isoform0020277	397	3T	19	22	41	1
Isoform0020279	575	222T	34	37	71	1
Isoform0020280	378	78T,88S,105T,258T	39	16	55	4
Isoform0020281	548	--	37	26	63	0
Isoform0020282	508	--	44	24	68	0
Isoform0020283	404	--	34	24	58	0
Isoform0020284	390	109T,110S,115S,123S	30	22	52	4
Isoform0020285	569	204T,390T	36	35	71	2
Isoform0020286	336	--	31	13	44	0
Isoform0020287	371	--	26	24	50	0
Isoform0020288	466	464T	48	17	65	1
Isoform0020289	277	183T,191T,261T	37	12	49	3
Isoform0020290	594	--	36	28	64	0
Isoform0020291	333	--	19	26	45	0
Isoform0020292	565	--	30	22	52	0
Isoform0020293	333	4T	21	13	34	1
Isoform0020294	542	311T,444T	24	28	52	2
Isoform0020295	265	196T,257S	22	10	32	2
Isoform0020296	369	158T,263S,264S,265S,266S,267S,268S,269S,270S,271S,272S,273S,274S,275S,276S,277S,278S,279S,280S,281S,282S,284T,285S,287S,367T	52	10	62	25
Isoform0020297	418	411T,412T,414S,415T	20	21	41	4
Isoform0020298	579	422T,550T,579T	38	28	66	3
Isoform0020299	457	2S	53	41	94	1
Isoform0020300	583	6S,38T	47	29	76	2
Isoform0020301	595	424T,429S,430T,434S,435T,437T,587T	43	30	73	7
Isoform0020302	494	--	41	27	68	0
Isoform0020303	555	9T	52	22	74	1
Isoform0020304	344	--	15	15	30	0
Isoform0020305	327	119T,124T,127T,150T,152S,155T	30	13	43	6
Isoform0020306	341	--	32	15	47	0
Isoform0020307	331	--	14	23	37	0
Isoform0020308	299	--	11	12	23	0
Isoform0020309	524	103T,160T	46	25	71	2
Isoform0020310	624	--	30	38	68	0
Isoform0020311	57	1T	7	4	11	1
Isoform0020312	439	417T	37	22	59	1
Isoform0020313	371	--	20	19	39	0
Isoform0020314	446	384T,395T	52	28	80	2
Isoform0020315	315	128T,132T,253T,273S	35	14	49	4
Isoform0020316	396	--	40	20	60	0
Isoform0020317	329	--	19	25	44	0
Isoform0020318	452	--	36	22	58	0
Isoform0020319	561	559T	32	27	59	1
Isoform0020320	532	456T	30	18	48	1
Isoform0020321	382	377T	37	26	63	1
Isoform0020322	351	33T,42T,58S,62S,71T,77T,84S,85S,230T,233S,236S,239S,240T,242T,246T,248T,249S	40	16	56	17
Isoform0020323	564	214T,421T	34	42	76	2
Isoform0020324	299	--	16	11	27	0
Isoform0020325	395	3S,394T	40	25	65	2
Isoform0020326	538	--	29	25	54	0
Isoform0020327	463	11T	32	24	56	1
Isoform0020328	444	--	50	21	71	0
Isoform0020329	400	235T,363T,399T	29	25	54	3
Isoform0020330	556	115T	37	25	62	1
Isoform0020331	357	2T,20T,26T,31T,37T,39T,334T,336S,338S,339S,341S,343T,352T,356S	30	26	56	14
Isoform0020332	592	2T	45	40	85	1
Isoform0020333	396	--	21	21	42	0
Isoform0020334	260	--	32	13	45	0
Isoform0020335	287	--	18	14	32	0
Isoform0020336	360	224T,225S,231T,232S,235T,242T,284T,285S,289T,356T,358T	43	20	63	11
Isoform0020337	578	--	34	22	56	0
Isoform0020338	138	3S,46S	9	4	13	2
Isoform0020340	281	281S	23	17	40	1
Isoform0020341	452	--	25	25	50	0
Isoform0020342	390	1S,2S,7T,9T,14T	28	16	44	5
Isoform0020343	476	--	41	24	65	0
Isoform0020344	429	--	33	24	57	0
Isoform0020345	314	--	18	15	33	0
Isoform0020346	169	2T,5S,10S,12S	14	6	20	4
Isoform0020347	394	319T,320T,325T	18	17	35	3
Isoform0020348	629	--	31	35	66	0
Isoform0020349	153	--	10	11	21	0
Isoform0020350	453	85T,232T,249T,250T,264T,274T,278T,291T,300T,301T,381S,386S,387S,391T,392S,393S,396S,401T,402T,412T,445T,450S,452S	57	34	91	23
Isoform0020351	227	125T,139S,140T	25	12	37	3
Isoform0020352	340	--	29	12	41	0
Isoform0020353	394	--	26	18	44	0
Isoform0020354	346	159T,219T,221T	28	15	43	3
Isoform0020355	324	53S,54T,58T,59T,62S,63T,67T,69T,70S,80T,83S,85S,86T,88T,95T,98T,107T,120T,126S,134T,140T,150T,151T,152T,154T,155T,158S,171T,172T,180S,181S	17	25	42	31
Isoform0020356	581	73T,76T,82S,83T,91T,96T,97T,112T,141T,155S,265T,274T,276T,359S,360S,369S,370S,374T	64	37	101	18
Isoform0020357	236	121T	20	13	33	1
Isoform0020358	317	317T	25	18	43	1
Isoform0020359	216	--	9	22	31	0
Isoform0020360	122	--	7	12	19	0
Isoform0020361	395	36T,263T,390T	38	24	62	3
Isoform0020362	261	--	15	10	25	0
Isoform0020363	96	--	13	1	14	0
Isoform0020364	249	--	22	15	37	0
Isoform0020365	508	--	36	26	62	0
Isoform0020366	474	272T,277T	41	11	52	2
Isoform0020367	290	48T,58T	26	18	44	2
Isoform0020368	604	39T	43	28	71	1
Isoform0020369	561	--	32	25	57	0
Isoform0020370	178	108T,111T	10	9	19	2
Isoform0020371	229	52T,228T	15	9	24	2
Isoform0020372	518	--	38	27	65	0
Isoform0020373	486	232T,444T	28	22	50	2
Isoform0020374	525	153S,154S,155S,161S,165S,166T,171S,175T,179T,286T	52	23	75	10
Isoform0020375	487	78S,86T	47	10	57	2
Isoform0020376	234	84T,85T,95T	15	11	26	3
Isoform0020377	65	6T,7S,20T	6	4	10	3
Isoform0020378	510	46T	33	26	59	1
Isoform0020379	525	--	37	26	63	0
Isoform0020380	447	401T	44	25	69	1
Isoform0020381	497	41T,81T	32	28	60	2
Isoform0020382	311	9T,243T	21	16	37	2
Isoform0020383	583	178T,224T,349T	36	39	75	3
Isoform0020384	342	5T,329T,339S	40	17	57	3
Isoform0020385	541	1S,7T,127T	47	17	64	3
Isoform0020386	434	--	37	16	53	0
Isoform0020387	444	--	37	21	58	0
Isoform0020388	299	2S,67S	27	6	33	2
Isoform0020389	524	2T,4T,5S,17S,24T,27S,33S,36S,45T,54S,66S,70T,73T,76T,79T,82S,84T,85T,92T,94T,103T,120T,441T	43	42	85	23
Isoform0020390	193	--	13	6	19	0
Isoform0020391	481	7T,51S,52S,55S,59T,62T,64T,65T	36	24	60	8
Isoform0020392	497	282S,286T,294S,295S,333T	53	33	86	5
Isoform0020393	184	--	13	3	16	0
Isoform0020394	89	57T,74T	6	2	8	2
Isoform0020395	482	239T	34	30	64	1
Isoform0020396	173	--	5	9	14	0
Isoform0020397	372	319S	18	15	33	1
Isoform0020398	352	55T	23	26	49	1
Isoform0020399	136	3S,5S	15	7	22	2
Isoform0020400	408	9T	20	23	43	1
Isoform0020401	555	48T,132T	29	28	57	2
Isoform0020402	614	--	35	23	58	0
Isoform0020403	334	124T,146T,153T,155T,156T,165T,166T,201S,206T,218T,219T	26	21	47	11
Isoform0020404	563	218T	31	32	63	1
Isoform0020405	398	--	24	15	39	0
Isoform0020406	424	--	16	27	43	0
Isoform0020407	375	--	24	16	40	0
Isoform0020408	585	1S,13S,14T,22T,28S,34S,42S,46S,49S,52S,57S,62S,133S,138S,142S,143S,148S,151S,152S,157S,158S,230T,235S,237S,261S,277S,307T,308S,309T,319T,323S,334S,341T,343S	39	20	59	34
Isoform0020409	377	33T,46T,375T	31	15	46	3
Isoform0020410	277	183T	22	16	38	1
Isoform0020411	451	357T	36	24	60	1
Isoform0020412	60	27T,28T,33S,44S,47T,48S,57T,60S	8	4	12	8
Isoform0020413	549	167T,169T,548T	48	27	75	3
Isoform0020414	411	--	31	16	47	0
Isoform0020415	393	2T	21	18	39	1
Isoform0020416	468	88T,90T,95T,103T,104T,106T,107T,109T,464T,466T	44	30	74	10
Isoform0020417	366	2S,8S,16T	21	22	43	3
Isoform0020418	561	362T,411T	37	36	73	2
Isoform0020419	84	--	6	3	9	0
Isoform0020420	298	253T,260T,268T	17	18	35	3
Isoform0020421	486	--	36	19	55	0
Isoform0020423	357	3T,345T,354T,356T	19	23	42	4
Isoform0020424	167	1T,7T	14	6	20	2
Isoform0020425	83	82T	3	4	7	1
Isoform0020426	499	345T,346T,350T,354T,483T,490S,495S,496T	43	23	66	8
Isoform0020427	416	--	29	13	42	0
Isoform0020428	404	--	17	15	32	0
Isoform0020429	503	--	26	16	42	0
Isoform0020430	138	--	9	8	17	0
Isoform0020431	563	563T	40	27	67	1
Isoform0020432	365	90T	31	20	51	1
Isoform0020433	250	--	17	9	26	0
Isoform0020434	512	--	43	28	71	0
Isoform0020435	355	--	19	19	38	0
Isoform0020436	479	475T,476T,477S,479S	26	20	46	4
Isoform0020437	216	3S,144T	12	8	20	2
Isoform0020438	334	168T	27	18	45	1
Isoform0020439	382	12T,13T,46T	30	25	55	3
Isoform0020440	567	--	53	35	88	0
Isoform0020441	590	--	34	29	63	0
Isoform0020442	498	42T	29	32	61	1
Isoform0020443	549	121S,129S	44	32	76	2
Isoform0020444	487	--	40	28	68	0
Isoform0020445	311	--	14	13	27	0
Isoform0020446	372	3S,9T,11T	26	9	35	3
Isoform0020447	575	210T,396T	37	36	73	2
Isoform0020448	391	--	33	23	56	0
Isoform0020449	318	22T,26T,27T,35T,293T,302T,311T	16	22	38	7
Isoform0020450	144	23S,28S,32S,34S,36T,37S,45S,50S,56S,57S,60S,63T,64S,65T,67S,71S,74S,75T,79T	15	6	21	19
Isoform0020451	312	178T	41	10	51	1
Isoform0020452	403	2S,3S,4S,292T,315T,319T,321S,322S,328S,329T,332S,336T,340T,383T	44	31	75	14
Isoform0020453	358	2T	23	12	35	1
Isoform0020454	221	117S,121S,157T,195T,219T	18	5	23	5
Isoform0020455	477	--	42	24	66	0
Isoform0020456	273	--	16	10	26	0
Isoform0020457	493	--	29	26	55	0
Isoform0020458	344	89T,91T,93T,220S,222S,224S,225T,226S,227S,228S,229S,230S,234T,236S	27	9	36	14
Isoform0020459	417	--	21	19	40	0
Isoform0020460	297	294T	21	18	39	1
Isoform0020461	525	--	25	25	50	0
Isoform0020462	512	--	30	24	54	0
Isoform0020463	463	--	29	26	55	0
Isoform0020464	292	61T,156T,182T,190T,193T	37	16	53	5
Isoform0020465	196	68T,74T,76T,87S,194T,196T	18	9	27	6
Isoform0020466	203	31S,34T,35S,39S,41S,42S,47T,121S,125S,128T,129S,130S,132T	22	14	36	13
Isoform0020467	399	390T,397T,399T	26	25	51	3
Isoform0020468	556	2T,167T,441T	51	26	77	3
Isoform0020469	545	247T,386T,388S,395T	47	23	70	4
Isoform0020470	509	2S	36	25	61	1
Isoform0020471	162	3T,5T,160T	12	11	23	3
Isoform0020472	51	3S,6S,16T,51T	6	3	9	4
Isoform0020473	189	156T,170T,182T	14	8	22	3
Isoform0020474	557	1T	35	24	59	1
Isoform0020475	439	--	22	16	38	0
Isoform0020476	478	478T	27	31	58	1
Isoform0020477	546	415T	42	27	69	1
Isoform0020478	471	--	38	21	59	0
Isoform0020479	188	--	10	7	17	0
Isoform0020480	623	9T,19T,20T	45	25	70	3
Isoform0020481	535	--	32	29	61	0
Isoform0020482	201	59T,65S,69T,70T,71S,79S,80T,81S,88T,89T,90T,101T,196T	18	14	32	13
Isoform0020483	200	--	17	12	29	0
Isoform0020484	292	3T,291T	11	18	29	2
Isoform0020485	618	77T,611T,612T	51	29	80	3
Isoform0020486	106	23T,80T,102T,104T	6	6	12	4
Isoform0020487	603	--	43	28	71	0
Isoform0020488	455	91T	39	24	63	1
Isoform0020489	469	--	44	25	69	0
Isoform0020490	453	--	28	27	55	0
Isoform0020491	622	114T,119S	46	35	81	2
Isoform0020492	289	21S,23S,25S,26S,32S,34S,38T,39S,42S,47T,92T,161T,255T,268S	28	21	49	14
Isoform0020493	327	16T,17S,21S,25S	17	9	26	4
Isoform0020494	567	98T,127T,133T,155T,157T,211T	65	26	91	6
Isoform0020495	503	--	53	18	71	0
Isoform0020496	354	--	24	17	41	0
Isoform0020497	318	2T,6T	21	22	43	2
Isoform0020498	531	--	35	25	60	0
Isoform0020499	396	--	26	24	50	0
Isoform0020500	67	1T,4T	6	6	12	2
Isoform0020501	211	50S,58S,59S,65S,68S,75S,80T,191S,199T,200S,202S,209S	23	7	30	12
Isoform0020502	539	--	32	34	66	0
Isoform0020503	323	--	19	13	32	0
Isoform0020504	520	--	26	27	53	0
Isoform0020505	375	--	17	25	42	0
Isoform0020506	559	160T,253T,260T,268S,269S,270S,272T,274T,278S,279S,281S,283S,287T,290T,426T,558T	70	33	103	16
Isoform0020507	448	215T,300T,352T,360T,366T,367S,369T,370S,380T,381S,384T,392T,400T,415T	36	27	63	14
Isoform0020508	254	--	15	13	28	0
Isoform0020509	227	6S,8S,10S,12T,23T	16	10	26	5
Isoform0020510	498	63T,127T	46	38	84	2
Isoform0020511	605	33T,51T,205T,223T	49	29	78	4
Isoform0020512	541	--	20	29	49	0
Isoform0020513	285	--	14	5	19	0
Isoform0020514	525	--	37	26	63	0
Isoform0020515	566	185T	36	27	63	1
Isoform0020516	578	560T,562T,576T	41	23	64	3
Isoform0020517	212	--	10	15	25	0
Isoform0020518	220	2T,195T,200T	16	18	34	3
Isoform0020519	328	--	23	14	37	0
Isoform0020520	403	6T,10T,290T	25	20	45	3
Isoform0020521	478	54S,55T,62T,207T,211T,212T,215S,216T,220T,222T,223S,233T,239T,241T,248T,251T,260T,273T,279S,287T,293T,303T,304T,305T,307T,308T,324T,325T,334S,478S	26	38	64	30
Isoform0020522	340	--	15	22	37	0
Isoform0020523	601	--	36	27	63	0
Isoform0020524	358	8T,24T,27T,202T	33	17	50	4
Isoform0020525	487	--	40	28	68	0
Isoform0020526	509	--	20	18	38	0
Isoform0020527	543	49T	41	30	71	1
Isoform0020528	383	226T,345T,381T	26	27	53	3
Isoform0020529	559	--	27	29	56	0
Isoform0020530	63	62T	4	5	9	1
Isoform0020531	560	--	37	24	61	0
Isoform0020532	93	85S,89T	10	7	17	2
Isoform0020533	86	2S,4T,7T,12S,15T,22T,27S	10	5	15	7
Isoform0020534	557	--	32	20	52	0
Isoform0020535	517	198T,368T,383S,394T,412T,420S,517T	56	27	83	7
Isoform0020536	572	207T,393T	37	35	72	2
Isoform0020537	307	--	21	11	32	0
Isoform0020538	548	--	40	28	68	0
Isoform0020539	501	--	51	34	85	0
Isoform0020540	141	72T,140S	7	11	18	2
Isoform0020541	461	--	35	22	57	0
Isoform0020542	339	339S	16	12	28	1
Isoform0020543	396	298T,364T,369T,373T	35	24	59	4
Isoform0020544	500	--	24	22	46	0
Isoform0020545	245	--	16	15	31	0
Isoform0020546	549	436T	30	29	59	1
Isoform0020547	396	139T	33	26	59	1
Isoform0020548	193	--	17	7	24	0
Isoform0020549	521	--	30	20	50	0
Isoform0020550	358	93T,101S,103T,104T,105S,107T,108S,112S,113S,114S,119S,121T,122S,126S,127S,128S,133S,138T,143S,145T,150S,152S,157S,159S	41	34	75	24
Isoform0020551	414	410S,413S	41	22	63	2
Isoform0020552	165	159S	11	13	24	1
Isoform0020553	484	--	30	18	48	0
Isoform0020554	528	--	30	24	54	0
Isoform0020555	470	--	31	22	53	0
Isoform0020556	169	--	6	6	12	0
Isoform0020557	308	--	21	9	30	0
Isoform0020558	234	46T,47T,49S,54T,55S,59T,60T,62S,65T,71S,76S,81T,85T,89T,90S,100T,102S,106T,108T,109S,110T,116S,117T,121S,122T,125T,129S,132T,135T,140T,141T,144T,145S,146T,148T,153T,157S,158S,160T,161T,165S,166S,168T,169T,173S,174S,176T,177T,181S,182S,186S,193T,198T,200S,202T,205T,206S,211T,212T,214T,218T,219T,222S,223T,230T,232S	31	45	76	66
Isoform0020559	463	3T,9T,284S,302S	32	24	56	4
Isoform0020560	412	--	24	8	32	0
Isoform0020561	279	5T	19	10	29	1
Isoform0020562	558	4T,31T,33T,37T,46S,51T,55T	47	31	78	7
Isoform0020563	398	--	23	23	46	0
Isoform0020564	567	567T	37	25	62	1
Isoform0020565	283	2S,4S,14T,15T,19T,74T	22	24	46	6
Isoform0020566	299	35S,41T,42T,43T,48S,54S	21	15	36	6
Isoform0020567	378	--	12	23	35	0
Isoform0020568	183	--	8	9	17	0
Isoform0020569	238	33S,35S,40S,46T	20	7	27	4
Isoform0020570	413	113T	41	24	65	1
Isoform0020571	571	3S,6T,8T,64T	42	29	71	4
Isoform0020572	266	21S,30S,45T,57S,58T,61S,101T,111T,114S,117T,120S	33	9	42	11
Isoform0020573	474	272T,277T	41	11	52	2
Isoform0020574	279	2S	15	14	29	1
Isoform0020575	296	291T	21	16	37	1
Isoform0020576	448	153T,156T,188T,192T,297T	34	20	54	5
Isoform0020577	215	--	14	12	26	0
Isoform0020578	394	319T,320T,325T	18	17	35	3
Isoform0020579	279	--	22	10	32	0
Isoform0020580	432	--	26	20	46	0
Isoform0020581	453	--	44	19	63	0
Isoform0020582	164	--	13	6	19	0
Isoform0020583	456	--	32	16	48	0
Isoform0020584	131	--	8	6	14	0
Isoform0020585	200	3S,16T,25T,32S,33S,47T,52T,63T,65S,72T,87T,94T	14	8	22	12
Isoform0020586	535	--	55	27	82	0
Isoform0020587	211	2S,211S	18	12	30	2
Isoform0020588	283	--	20	8	28	0
Isoform0020589	349	13T	15	16	31	1
Isoform0020590	187	3T,5S,7S,13T,21S,22S,35S,36T,46T,47T	23	16	39	10
Isoform0020591	548	48T,545T	42	25	67	2
Isoform0020592	535	--	42	23	65	0
Isoform0020593	457	5T,401T,451T,452T,455S,457S	39	28	67	6
Isoform0020594	564	26S,28S,29S,34S,41S,49T,439T	42	24	66	7
Isoform0020595	482	197T,243T	31	24	55	2
Isoform0020596	259	5T,26T,29S	16	19	35	3
Isoform0020597	346	--	16	23	39	0
Isoform0020598	506	--	42	25	67	0
Isoform0020599	542	359T,365T,366T,367S,371T,376T,381T,382T	28	42	70	8
Isoform0020600	230	210T,214T	17	17	34	2
Isoform0020601	387	362T	20	14	34	1
Isoform0020602	580	414T,542T	38	27	65	2
Isoform0020603	48	--	4	2	6	0
Isoform0020604	542	--	31	32	63	0
Isoform0020605	131	--	5	4	9	0
Isoform0020606	394	125T	27	27	54	1
Isoform0020607	124	14S,33T	3	3	6	2
Isoform0020608	465	7S,12T	28	24	52	2
Isoform0020609	467	--	24	22	46	0
Isoform0020610	128	13T	4	5	9	1
Isoform0020611	209	3S,7T,81T,169T,174T,175T,177T,179T,182S,185T,186T,188T,191T	19	24	43	13
Isoform0020612	614	--	31	27	58	0
Isoform0020613	570	--	51	34	85	0
Isoform0020614	575	26T,28S,29S,36S,37T,39T,272T	42	32	74	7
Isoform0020615	369	284T,302T,306S,308S,312T,317S,318T	40	24	64	7
Isoform0020616	315	2S,162T,235T	26	12	38	3
Isoform0020617	240	3S,6T	19	10	29	2
Isoform0020618	261	2T,43T,46T	22	16	38	3
Isoform0020619	504	155S,297T,432T,434S,436S,437T,439S,446T	55	22	77	8
Isoform0020620	272	164T,166T,175T	23	19	42	3
Isoform0020621	290	--	19	10	29	0
Isoform0020622	392	--	22	19	41	0
Isoform0020623	520	445T,510T	31	16	47	2
Isoform0020624	414	--	34	15	49	0
Isoform0020625	258	7T,21T,22T,36S,38T,43T,76T,155S,156T,161S,164T,167T	21	22	43	12
Isoform0020627	318	--	26	13	39	0
Isoform0020628	207	167T	16	9	25	1
Isoform0020629	411	--	26	19	45	0
Isoform0020630	515	--	53	33	86	0
Isoform0020631	200	--	7	8	15	0
Isoform0020632	333	62T	10	15	25	1
Isoform0020633	582	--	40	34	74	0
Isoform0020634	585	--	34	29	63	0
Isoform0020635	551	4T,5T,24T,26T,30T,39S,44T,48T	47	30	77	8
Isoform0020636	283	3S,6T,71T,77T,103S,111T,115T,129T,137T,197T	29	24	53	10
Isoform0020637	379	38T	28	22	50	1
Isoform0020638	157	3S,5S,9T,154S,155T,157S	12	6	18	6
Isoform0020639	61	57T	0	3	3	1
Isoform0020640	158	158S	22	3	25	1
Isoform0020641	249	--	6	8	14	0
Isoform0020642	323	53T,147T,151T,174T,192S,193S,237T,310T	29	13	42	8
Isoform0020643	296	132T	10	8	18	1
Isoform0020644	198	5T,6S,7T,8T,10S,11S,12S,15S,21S,23S,198T	14	9	23	11
Isoform0020645	325	67S,71S,80T,215S,226T,230S,262S,264T,266T,272S,278S,321S,323T	65	8	73	13
Isoform0020646	316	--	21	9	30	0
Isoform0020647	390	344T,355T	25	21	46	2
Isoform0020648	371	--	30	19	49	0
Isoform0020649	301	3S,8S,173S,197T,267S,268T,270S,273S,274S	21	10	31	9
Isoform0020650	468	406T	27	44	71	1
Isoform0020651	380	107T	33	12	45	1
Isoform0020652	614	351T	33	32	65	1
Isoform0020654	208	--	9	7	16	0
Isoform0020655	360	2S,3S,4S,7S,72T,228S,235S,236T,237S,239S,240S,248S,249S,250S,253S,256S,259S,260T,262S,263S,275T	40	16	56	21
Isoform0020656	477	296T	43	24	67	1
Isoform0020658	447	--	39	41	80	0
Isoform0020659	303	86T	14	12	26	1
Isoform0020660	577	--	42	29	71	0
Isoform0020661	310	19T,31S,45T,57S,98S,99T,100S,109T,112S,118T,120S,121S,126S,127S,129T,134T,135T,136S,155T,159T	27	17	44	20
Isoform0020662	433	37T	29	26	55	1
Isoform0020663	376	117T	33	21	54	1
Isoform0020664	386	2S,249S,251T,259S,260S,263T,266S,271T,277T,278S,282T,293S,295T,297S,299S,300T	36	15	51	16
Isoform0020665	474	18T	28	27	55	1
Isoform0020666	529	79T	33	28	61	1
Isoform0020668	412	--	26	23	49	0
Isoform0020669	574	--	35	36	71	0
Isoform0020670	407	219T	16	27	43	1
Isoform0020671	485	312T,314T,315S,318S,319T,324T,330S,333S,341T	32	18	50	9
Isoform0020672	429	378T,382T	44	25	69	2
Isoform0020673	404	46T,47T,54T,55S,59T,60T,62S,65T,71S,76S,81T,85T,89T,100T,102S,106T,108T,109S,110T,116S,117T,121S,122T,125T,129S,132T,135T,140T,141T,144T,145S,146T,148T,153T,157S,158S,160T,161T,165S,166S,168T,169T,173S,174S,178S,185T,190T,192S,194T,197T,198S,203T,204T,206T,210T,211T,214S,215T,222T,224S,227T,229S,233T,234T,238T,240S,245S,246T,247T,250T,257S,258T,267S,269T,275T,276S,278T,279T,282S,285S,286S,291T,29…	46	67	113	93
Isoform0020674	577	108T,111S,112T,115T,131T,134T,523T,535T	69	30	99	8
Isoform0020675	151	150T	13	5	18	1
Isoform0020676	455	--	38	26	64	0
Isoform0020677	517	--	38	29	67	0
Isoform0020678	264	12T,15T	19	12	31	2
Isoform0020679	310	50T,86T,115T,207T	29	14	43	4
Isoform0020680	262	22T,261T	9	7	16	2
Isoform0020681	330	264T,267T	25	14	39	2
Isoform0020682	395	--	29	22	51	0
Isoform0020683	315	--	22	14	36	0
Isoform0020684	435	--	32	19	51	0
Isoform0020685	562	84T	45	29	74	1
Isoform0020686	443	--	41	22	63	0
Isoform0020687	322	--	24	18	42	0
Isoform0020688	414	335T	23	25	48	1
Isoform0020689	360	229T	17	16	33	1
Isoform0020690	406	--	34	21	55	0
Isoform0020691	361	3T	15	23	38	1
Isoform0020692	101	--	9	4	13	0
Isoform0020693	543	430T	31	26	57	1
Isoform0020694	315	--	36	21	57	0
Isoform0020695	452	187T,263T,269T,270T,395T,396T,397T	42	26	68	7
Isoform0020696	588	1T,372T,376T,379T,390T	50	40	90	5
Isoform0020697	494	3S,172T	25	16	41	2
Isoform0020698	471	--	38	21	59	0
Isoform0020699	508	208T	42	33	75	1
Isoform0020700	493	46T	33	26	59	1
Isoform0020701	486	25S,26S,28S,33S,34S,47T	36	24	60	6
Isoform0020702	611	100T,202T,211T,213T,223T,310S,312T,317S,318S,587S,591S,593T,595T,601S,602S	52	29	81	15
Isoform0020703	545	156T	35	24	59	1
Isoform0020704	474	272T,277T	41	11	52	2
Isoform0020705	344	1S,330T,335T,340T	36	11	47	4
Isoform0020706	391	386T	30	17	47	1
Isoform0020707	241	23T,38T	18	15	33	2
Isoform0020708	376	6T	29	17	46	1
Isoform0020709	361	9T,82S,87T,88S,97S,99S,101S	22	15	37	7
Isoform0020710	568	--	34	28	62	0
Isoform0020711	408	--	33	23	56	0
Isoform0020712	201	169T,172T,176S,198T	13	16	29	4
Isoform0020713	347	138T,142T,143T,147T,148T,152T,153T,157T,158T,159T,160T,161T,162T,163T,164T,165T,166T,167T,168T,169T,173T,174T,175T,176T,180T,181T,184T,185T,189T,190T,192T,196T,198T,199T,200T,203T,204T,206T,208T,212T,213T,215S,216S,221T,222T,226T,227T,231T,235T,237T,240S,242T,243S,249T,250S,257T,263T,264T	25	67	92	58
Isoform0020714	545	365T,392T	25	18	43	2
Isoform0020715	330	--	21	20	41	0
Isoform0020716	37	--	2	2	4	0
Isoform0020717	169	7S,17T	11	6	17	2
Isoform0020718	420	--	32	20	52	0
Isoform0020719	455	--	30	25	55	0
Isoform0020720	527	48T,429T,526T	56	35	91	3
Isoform0020721	558	289T,321T,328T,339T,340T,430T,433S,441T,448T,467T,469T,470T	65	43	108	12
Isoform0020722	223	29T	3	15	18	1
Isoform0020723	522	520S	31	33	64	1
Isoform0020724	462	1T,75T,292T	38	26	64	3
Isoform0020725	567	--	30	34	64	0
Isoform0020726	264	--	16	16	32	0
Isoform0020727	155	42T,54T	12	8	20	2
Isoform0020728	612	--	36	30	66	0
Isoform0020730	478	--	26	16	42	0
Isoform0020731	177	2T,9T	18	10	28	2
Isoform0020732	480	226T,243S,253T,254T,256T	29	23	52	5
Isoform0020733	542	--	30	33	63	0
Isoform0020734	366	--	21	17	38	0
Isoform0020735	229	6T,143S,228T	25	6	31	3
Isoform0020736	428	399T	30	17	47	1
Isoform0020737	230	9T	13	9	22	1
Isoform0020738	372	--	24	20	44	0
Isoform0020739	620	485T	37	35	72	1
Isoform0020740	456	13T,14T,455T	40	33	73	3
Isoform0020741	417	--	28	23	51	0
Isoform0020742	500	196T	35	15	50	1
Isoform0020743	475	--	29	24	53	0
Isoform0020744	318	4S,8T,10S,15S,16S,250S,252S,256S,258T,262S	32	17	49	10
Isoform0020745	355	--	26	19	45	0
Isoform0020746	297	22T	23	11	34	1
Isoform0020747	342	--	13	12	25	0
Isoform0020748	508	208T	42	33	75	1
Isoform0020749	207	--	11	3	14	0
Isoform0020750	494	3S	42	16	58	1
Isoform0020751	220	4T	13	15	28	1
Isoform0020752	367	265S,267S,273S,277T,293T,301S,303S,309S,315T,317S,318S,327T	28	17	45	12
Isoform0020753	525	248S,249S,250S,251S,254S,266S,269T,272T,290S,291S,292S,303S,307S,314S,319S,320S,324T,329T,346S,348T,349T,359S,360T,363T,512T,523T,525S	74	23	97	27
Isoform0020754	445	144T	16	25	41	1
Isoform0020755	563	2T,3T,6S,19T,30T,40S,52T	39	27	66	7
Isoform0020756	182	--	22	6	28	0
Isoform0020757	413	279T	25	26	51	1
Isoform0020758	503	--	36	25	61	0
Isoform0020759	492	173T,174T,177T,182S,186S,190T,193S,194S,196S,197S,204S,206S,207S,208S,212S,214S,216S,225T,227S,230S,238S,241T,247T,248S,250S,259T,262S,263S,264T,270S,282S,284T,291T,294T,302S,311T,314T,380T,395S	52	33	85	39
Isoform0020760	363	45T,81T	21	19	40	2
Isoform0020761	304	2S,162T,224T	26	12	38	3
Isoform0020762	207	200T,204S	14	14	28	2
Isoform0020763	535	--	36	31	67	0
Isoform0020764	269	13T,16T,42T	17	15	32	3
Isoform0020765	448	--	34	28	62	0
Isoform0020766	434	7S,433S	32	24	56	2
Isoform0020767	86	72T,74T	2	5	7	2
Isoform0020768	332	19T	24	22	46	1
Isoform0020769	142	--	11	11	22	0
Isoform0020770	589	3T	23	36	59	1
Isoform0020771	278	--	15	11	26	0
Isoform0020772	179	168T,177S,178S,179S	23	12	35	4
Isoform0020773	535	304T	46	26	72	1
Isoform0020774	250	--	10	14	24	0
Isoform0020775	425	--	35	22	57	0
Isoform0020776	492	--	24	23	47	0
Isoform0020777	216	--	12	12	24	0
Isoform0020778	147	98T,108T,117T	15	7	22	3
Isoform0020779	532	117T	43	28	71	1
Isoform0020780	176	2T,5S,11T	14	6	20	3
Isoform0020781	447	--	22	18	40	0
Isoform0020782	605	386T,395T,399S,405S,407T,408S,409T,412T,413S,414T,426T,453T,487T,573T,575T,577T,580S,582S,593T	59	23	82	19
Isoform0020783	185	--	11	7	18	0
Isoform0020784	356	137T,144S,149T	34	24	58	3
Isoform0020785	330	244T	34	22	56	1
Isoform0020786	485	8S,9T,10S,17S,24S,37T,87T,127T,394T,400S,405S,409S,411T,412T,413S,416S,417S,418S,421S,422S,427S,429S,430S,431S,432S,435S,485S	50	21	71	27
Isoform0020787	518	357T	28	34	62	1
Isoform0020788	276	--	8	11	19	0
Isoform0020789	489	89S,94T,95T	40	23	63	3
Isoform0020790	476	--	45	31	76	0
Isoform0020791	403	354T,393T,397T	22	15	37	3
Isoform0020792	374	133T,139T,328T	31	24	55	3
Isoform0020793	388	--	23	16	39	0
Isoform0020794	296	113T	9	11	20	1
Isoform0020795	241	--	21	11	32	0
Isoform0020796	356	3T,7T,80T,91T	21	25	46	4
Isoform0020797	465	--	33	14	47	0
Isoform0020798	280	23T,34T	31	7	38	2
Isoform0020799	74	47T,50T,52T,54T,57S,63T,66S,72S	5	6	11	8
Isoform0020800	514	241T,369T,513T	33	28	61	3
Isoform0020801	556	139T,527T,534T,535S,545T,548S	51	32	83	6
Isoform0020802	469	2S,3S	28	27	55	2
Isoform0020803	497	5S,13T,64T,65T,74S,76S,125T,496T	48	24	72	8
Isoform0020804	437	120T,133T,135T,436T	43	37	80	4
Isoform0020805	440	175T,177T,244T	34	13	47	3
Isoform0020806	257	255S	26	10	36	1
Isoform0020807	365	--	35	14	49	0
Isoform0020808	414	2S	26	6	32	1
Isoform0020809	321	319T	27	15	42	1
Isoform0020810	150	--	11	9	20	0
Isoform0020811	542	--	29	17	46	0
Isoform0020812	67	--	4	3	7	0
Isoform0020813	366	157T,284T	25	20	45	2
Isoform0020815	544	6S,12T,14S,19S,20S,25T,28T,530T	47	39	86	8
Isoform0020816	575	--	30	29	59	0
Isoform0020817	453	--	22	22	44	0
Isoform0020819	417	57T,59T,67T,372T,379T	23	26	49	5
Isoform0020820	518	--	25	24	49	0
Isoform0020821	501	98T,271T,370T,377T,378T	42	17	59	5
Isoform0020822	324	17T,26T	18	19	37	2
Isoform0020823	419	8S,21T	27	19	46	2
Isoform0020824	571	323T,326T,393T,396T,405T	36	28	64	5
Isoform0020825	346	3S,56T,119T	22	11	33	3
Isoform0020826	377	--	34	15	49	0
Isoform0020827	327	2T,36T,54T,89T,135S,142S,147S,155T,157S	32	14	46	9
Isoform0020828	249	213S,214S,228T	13	11	24	3
Isoform0020830	446	95T	29	25	54	1
Isoform0020831	477	48T,50T	38	13	51	2
Isoform0020832	43	23T,24T,26S,27S,33S,34S	7	2	9	6
Isoform0020833	329	6S,7T,283T	24	14	38	3
Isoform0020834	520	372T	32	29	61	1
Isoform0020835	176	105T,113T,114T,115T	17	10	27	4
Isoform0020836	551	--	57	24	81	0
Isoform0020837	67	4T,6T,7S	3	4	7	3
Isoform0020838	369	50T,194T,197T,233T,236T,246T	25	23	48	6
Isoform0020839	404	--	28	12	40	0
Isoform0020840	493	458T	33	27	60	1
Isoform0020841	432	318T,323T	35	20	55	2
Isoform0020842	287	--	21	11	32	0
Isoform0020843	124	2S,14S,19S,33T	5	3	8	4
Isoform0020844	209	--	12	10	22	0
Isoform0020845	136	2S,20T,130T	14	5	19	3
Isoform0020846	465	20T,32T,35T,48T,63T	45	23	68	5
Isoform0020847	435	377T	29	29	58	1
Isoform0020848	574	235T,236T,238S,316S,330T,439T,499T,502S,510S	57	30	87	9
Isoform0020849	484	279T	42	29	71	1
Isoform0020850	370	4T	16	13	29	1
Isoform0020851	461	--	27	20	47	0
Isoform0020852	524	242T,468T	27	34	61	2
Isoform0020853	355	--	10	16	26	0
Isoform0020854	437	--	29	24	53	0
Isoform0020855	429	103T	42	32	74	1
Isoform0020856	154	--	12	11	23	0
Isoform0020857	548	--	28	29	57	0
Isoform0020858	471	260T,261T,266T	41	27	68	3
Isoform0020859	451	94T,104T	55	20	75	2
Isoform0020860	567	--	52	33	85	0
Isoform0020861	225	10T	14	17	31	1
Isoform0020862	444	--	26	31	57	0
Isoform0020863	287	--	18	18	36	0
Isoform0020864	515	185T,314T,513T	35	33	68	3
Isoform0020865	569	3T,49S,50S,196S,253T	49	21	70	5
Isoform0020866	323	228T,229T,292T	21	19	40	3
Isoform0020867	185	178T	11	10	21	1
Isoform0020868	214	30S,34S,39T,40T,41S,42T,50T	16	10	26	7
Isoform0020869	257	--	17	13	30	0
Isoform0020870	492	17T,24S,25T,27S,28S,33S,34T	26	29	55	7
Isoform0020871	276	--	24	15	39	0
Isoform0020872	423	374T,421T	37	20	57	2
Isoform0020873	296	5T,236T	13	13	26	2
Isoform0020874	554	48T,51T,55S,74S,76S,77T,85T,89T,90S,91S,93T,465T,508T,518S,528T	54	26	80	15
Isoform0020875	378	111T,191T,214T,224T,225T	40	27	67	5
Isoform0020876	594	231T,275T,276T,283S,284S,289S,298S,306T,349T,360S,374S	60	29	89	11
Isoform0020877	484	235T,336T,366T,368S,372T,373S,375S,381T	31	20	51	8
Isoform0020878	420	29T,30T,38T,42S,43S,44S,46S,47S,48S,55T	38	25	63	10
Isoform0020879	474	--	41	26	67	0
Isoform0020880	543	268T,287T	39	35	74	2
Isoform0020881	593	80T	36	32	68	1
Isoform0020882	45	--	3	1	4	0
Isoform0020883	428	--	35	26	61	0
Isoform0020884	505	79T,82T,87T,90T,91T,93S,94T,101T,105T,112S,113T,114T,120T,121T,124T,125T,134T	52	37	89	17
Isoform0020885	139	4T	9	16	25	1
Isoform0020886	563	--	28	17	45	0
Isoform0020887	467	22T,344T,358T,382S,385S,386S,388S,461S	37	14	51	8
Isoform0020888	124	--	9	3	12	0
Isoform0020889	37	--	0	1	1	0
Isoform0020890	481	3T,57T,69T,479T	43	27	70	4
Isoform0020892	84	--	6	3	9	0
Isoform0020893	290	4T,287T	17	17	34	2
Isoform0020894	245	1T	13	17	30	1
Isoform0020895	476	86T,99T	36	21	57	2
Isoform0020896	216	--	11	13	24	0
Isoform0020897	555	9T	52	22	74	1
Isoform0020898	525	--	24	29	53	0
Isoform0020899	463	--	26	29	55	0
Isoform0020900	380	2S,14T,51T,85S,87T,89S,93S,94T,97S,99T,100S,101T,102T,103S,229T,233T,236T,246T	57	25	82	18
Isoform0020901	472	218S,312T,338T	49	25	74	3
Isoform0020902	466	114T,185T,186T,218T	35	26	61	4
Isoform0020903	358	--	21	15	36	0
Isoform0020904	453	--	32	24	56	0
Isoform0020905	538	--	45	46	91	0
Isoform0020906	198	2S,3T,135T,170T,187T,198T	20	7	27	6
Isoform0020907	536	192T,257T,366T,381S	36	30	66	4
Isoform0020908	237	--	7	13	20	0
Isoform0020909	131	83T	11	4	15	1
Isoform0020910	224	--	12	8	20	0
Isoform0020911	167	1T	10	7	17	1
Isoform0020912	376	--	26	12	38	0
Isoform0020913	121	--	4	4	8	0
Isoform0020914	518	137T,150T	32	22	54	2
Isoform0020915	330	--	20	16	36	0
Isoform0020916	528	--	47	22	69	0
Isoform0020917	358	117T,123T,312T	31	23	54	3
Isoform0020918	422	233T,236T,267T,375T,400T	47	30	77	5
Isoform0020919	478	28T	27	24	51	1
Isoform0020920	285	243T,247T,249T,251T	14	17	31	4
Isoform0020921	138	--	7	9	16	0
Isoform0020922	505	--	27	23	50	0
Isoform0020923	540	3T,36T,44T,64S,74S,76S,77T,78S,81T,85T,296T,433T,480T	60	28	88	13
Isoform0020924	409	36S,38S,41S,46S,51T,310T,323T,324T,327S	42	17	59	9
Isoform0020925	178	--	9	10	19	0
Isoform0020926	177	--	9	8	17	0
Isoform0020927	121	--	6	6	12	0
Isoform0020928	282	3S,4S,7T,248T	26	14	40	4
Isoform0020929	257	199T,201T,253T,255T	13	10	23	4
Isoform0020930	441	--	26	21	47	0
Isoform0020931	225	3S	20	9	29	1
Isoform0020932	492	373S,386T	31	22	53	2
Isoform0020934	314	5T	23	22	45	1
Isoform0020935	534	83T	30	32	62	1
Isoform0020936	353	4S,5S,7S,17S,352S,353S	34	13	47	6
Isoform0020937	335	4T	17	23	40	1
Isoform0020938	220	2S,3T,5T,6T,8T,9S,18T,61T,75S,76S,82S,84S,87T,132S	32	12	44	14
Isoform0020939	302	--	22	19	41	0
Isoform0020940	403	--	30	19	49	0
Isoform0020941	523	--	37	32	69	0
Isoform0020942	572	244T,257T	47	23	70	2
Isoform0020943	503	390T,502S	39	21	60	2
Isoform0020944	377	352T,373T	26	25	51	2
Isoform0020945	478	--	19	22	41	0
Isoform0020946	158	--	10	8	18	0
Isoform0020947	484	--	40	20	60	0
Isoform0020948	386	--	38	13	51	0
Isoform0020949	454	4T,113T	34	22	56	2
Isoform0020950	295	25T,33S,34S,35S,38S,40S,48T,60S,64S,68T,123T,125S,134S	27	9	36	13
Isoform0020951	354	67T,317T	19	17	36	2
Isoform0020952	417	292T	23	26	49	1
Isoform0020953	446	--	28	29	57	0
Isoform0020954	426	212T	18	15	33	1
Isoform0020955	421	2S,417S,420S,421S	34	12	46	4
Isoform0020956	330	--	27	25	52	0
Isoform0020957	493	--	36	20	56	0
Isoform0020958	464	--	26	21	47	0
Isoform0020959	473	350T	29	22	51	1
Isoform0020960	514	27T,28T,512S	32	33	65	3
Isoform0020961	210	79T	15	8	23	1
Isoform0020962	532	--	42	24	66	0
Isoform0020964	205	204T	12	10	22	1
Isoform0020965	513	--	29	35	64	0
Isoform0020966	530	--	41	22	63	0
Isoform0020967	575	2T,307T,316T,567T	32	33	65	4
Isoform0020968	390	--	20	22	42	0
Isoform0020969	382	377T	37	26	63	1
Isoform0020970	385	--	25	14	39	0
Isoform0020971	215	4S,5S,14S,24S,31S,41S,43S,47T,49T,158S,160S,164S	23	10	33	12
Isoform0020972	468	105T	32	29	61	1
Isoform0020973	193	--	17	7	24	0
Isoform0020974	167	23T,142S,143T,148T	13	7	20	4
Isoform0020975	333	--	25	14	39	0
Isoform0020976	412	51T,57T	24	14	38	2
Isoform0020977	449	38T	24	24	48	1
Isoform0020978	350	64T,69T,140T,162T,169T,171T,172T,181T,182T,222T,234T,235T	29	29	58	12
Isoform0020979	413	300T,303T,308T,315T,411S	39	21	60	5
Isoform0020980	170	--	13	12	25	0
Isoform0020981	215	--	11	5	16	0
Isoform0020982	163	3T	14	9	23	1
Isoform0020983	493	--	49	31	80	0
Isoform0020984	376	2S,3S,21T	28	16	44	3
Isoform0020985	370	369T	27	16	43	1
Isoform0020986	468	--	33	18	51	0
Isoform0020987	269	--	14	14	28	0
Isoform0020988	219	--	16	6	22	0
Isoform0020989	423	417T	31	26	57	1
Isoform0020990	580	--	45	32	77	0
Isoform0020991	164	126T,136T,137T	13	9	22	3
Isoform0020992	528	--	35	22	57	0
Isoform0020993	436	2S,6T,12T,15T	41	36	77	4
Isoform0020994	417	--	21	19	40	0
Isoform0020995	424	4T	33	15	48	1
Isoform0020996	200	8S,15S,16S,19S,20S,22S,23S,25S,26S,28S,31S,34T,38S,42S	27	8	35	14
Isoform0020997	252	--	13	7	20	0
Isoform0020998	503	438T	25	23	48	1
Isoform0020999	363	--	26	7	33	0
Isoform0021000	567	60T	43	26	69	1
Isoform0021001	465	3T	33	14	47	1
Isoform0021002	150	118T,127T,130T,139T	12	6	18	4
Isoform0021003	596	87T,110T,118T,120T,121T,141T,142S,145S,147S,148S,151T,156T,157T,158S,159S,162S,170T,303T,309T,373T,381T,391T	60	43	103	22
Isoform0021004	460	34T,249T,252T,261T	46	29	75	4
Isoform0021005	138	4T,15T,18T,138S	11	12	23	4
Isoform0021006	550	2T,295T,343T,352S,353S,354S,360T,463T,474T,513T,534T	49	38	87	11
Isoform0021007	383	381T	28	18	46	1
Isoform0021008	371	2S,129T,173T,177T	30	17	47	4
Isoform0021009	553	305T,308T,375T,378T,387T	34	27	61	5
Isoform0021010	249	--	19	12	31	0
Isoform0021011	242	--	23	7	30	0
Isoform0021012	145	--	7	7	14	0
Isoform0021013	333	62T	10	15	25	1
Isoform0021014	495	418T	37	30	67	1
Isoform0021015	427	153T	25	20	45	1
Isoform0021016	196	--	8	10	18	0
Isoform0021017	317	--	19	19	38	0
Isoform0021018	307	304T	19	15	34	1
Isoform0021019	502	167T,486T,496T	20	26	46	3
Isoform0021020	384	380S,382T	21	17	38	2
Isoform0021021	282	5T,36T	25	17	42	2
Isoform0021022	516	120T,124T,130S,131S,134S,137S,140S,144T,208S,211S,213T,217S,219T,308T,332T,346T,492T,497T,502T,507T,511T,513S	42	25	67	22
Isoform0021023	577	--	37	32	69	0
Isoform0021024	232	--	14	6	20	0
Isoform0021025	519	--	27	27	54	0
Isoform0021027	549	45S,47S,57S,61T,548T	43	31	74	5
Isoform0021028	213	193T,197T	17	16	33	2
Isoform0021029	362	--	15	15	30	0
Isoform0021030	363	107T	30	12	42	1
Isoform0021031	203	31S,34T,35S,39S,41S,42S,47T,121S,125S,128T,129S,130S,132T	22	14	36	13
Isoform0021032	447	401T	44	25	69	1
Isoform0021033	456	19T,111T	40	17	57	2
Isoform0021034	444	--	26	31	57	0
Isoform0021035	460	259T,347T,358T,364T	34	26	60	4
Isoform0021036	445	--	46	24	70	0
Isoform0021037	329	106T	19	16	35	1
Isoform0021038	424	47T,48T,50T	30	23	53	3
Isoform0021039	430	34T	29	23	52	1
Isoform0021040	376	1T,6T,7T	17	15	32	3
Isoform0021041	521	116T,119T,396T	25	29	54	3
Isoform0021042	537	15T,90T	41	39	80	2
Isoform0021043	413	--	29	23	52	0
Isoform0021044	458	36T,42T	31	22	53	2
Isoform0021045	448	--	34	28	62	0
Isoform0021046	438	--	40	19	59	0
Isoform0021047	414	369T,376T	23	28	51	2
Isoform0021048	289	2S,288S	21	10	31	2
Isoform0021049	558	--	35	30	65	0
Isoform0021050	441	86T,87T,273T	25	31	56	3
Isoform0021051	370	--	23	14	37	0
Isoform0021052	346	139T	31	22	53	1
Isoform0021053	320	--	25	18	43	0
Isoform0021054	473	212T	35	26	61	1
Isoform0021055	299	--	19	15	34	0
Isoform0021056	518	505S,509S,510S,513T	28	38	66	4
Isoform0021057	363	108T,361T	32	17	49	2
Isoform0021058	302	2T,6T,277T,283T,286T,302T	22	15	37	6
Isoform0021059	508	208T	42	33	75	1
Isoform0021060	349	36T	41	16	57	1
Isoform0021061	331	--	31	12	43	0
Isoform0021062	219	--	22	13	35	0
Isoform0021063	280	61T,169T,170T,178T,181T	34	15	49	5
Isoform0021064	449	3S,240T	25	14	39	2
Isoform0021065	536	251T,252S,253T,255S,257S,374T	38	31	69	6
Isoform0021066	394	319T,320T,325T	18	17	35	3
Isoform0021067	471	2T,277T,283T,286T,302T,322S,332T,335T,344S,345S,347S,349S,448S,450S,471S	37	19	56	15
Isoform0021068	194	187T	13	14	27	1
Isoform0021069	258	--	11	8	19	0
Isoform0021070	340	--	22	12	34	0
Isoform0021071	334	--	24	16	40	0
Isoform0021072	315	147S,156T	23	22	45	2
Isoform0021073	365	--	20	15	35	0
Isoform0021074	336	--	11	15	26	0
Isoform0021075	282	2S,6S,16T	28	17	45	3
Isoform0021076	473	34T	29	26	55	1
Isoform0021077	270	3S,232T,238T	19	12	31	3
Isoform0021078	602	--	40	27	67	0
Isoform0021079	154	--	9	8	17	0
Isoform0021080	253	--	18	28	46	0
Isoform0021081	413	5S	25	26	51	1
Isoform0021082	440	175T,177T,244T	34	13	47	3
Isoform0021083	184	1T,25S,29T,30S,31S,32T,34S,49S,51S,53S,55T,57S,60S,63S,72T,144T	20	9	29	16
Isoform0021084	405	41S	29	11	40	1
Isoform0021085	401	4S,56T,69T,73T,165T	38	24	62	5
Isoform0021086	497	479T	28	22	50	1
Isoform0021087	450	2T,4T,50T,57T	27	28	55	4
Isoform0021088	288	237T,239T,243T,251T	23	12	35	4
Isoform0021089	475	474T	42	14	56	1
Isoform0021090	132	19T,21T,22S,26T,28S,32T,33S,37T,40T,44T,51T,56T,57T,60T,61T,113T,123S,124S,127T	12	17	29	19
Isoform0021091	525	--	24	29	53	0
Isoform0021092	288	2S,3S,10T,75T,82T,91T,108T	20	11	31	7
Isoform0021093	453	--	30	29	59	0
Isoform0021094	580	3T,17T	52	30	82	2
Isoform0021096	503	52T,55T,65T,73T,328T,334S,335S,336S,345S,351S,353T,358S,359S,360S,371S,373T,374T,376T,380T,382S,385T,388T,423T	68	34	102	23
Isoform0021097	361	2T,55T,92T,185S,187T,190S,199T,203T,219T,227T,234T,259T	33	21	54	12
Isoform0021098	406	--	29	15	44	0
Isoform0021099	519	78T,150T,160T,162T,164T,165S,166T,167S,172T,175S,196T,316T,476T,515T,519T	65	34	99	15
Isoform0021100	284	4T	19	11	30	1
Isoform0021101	524	242T,468T	27	34	61	2
Isoform0021102	556	6T	47	23	70	1
Isoform0021103	88	1S,11T,14S,15S,17S,18S,20T,30S,36T,38T	8	7	15	10
Isoform0021104	193	--	7	11	18	0
Isoform0021105	535	57T	26	31	57	1
Isoform0021106	181	--	13	11	24	0
Isoform0021107	442	36T,102T	27	20	47	2
Isoform0021108	497	468T	37	24	61	1
Isoform0021109	113	--	14	7	21	0
Isoform0021110	471	2T	30	17	47	1
Isoform0021111	458	--	35	21	56	0
Isoform0021112	291	228T,243S,256S,257S,258S,259S,260S,261S,268T	24	6	30	9
Isoform0021113	223	42T	15	15	30	1
Isoform0021114	322	188T,193S,195T,200T,204S,207S,208S,209S,210S,213S,226T,236S,240T,244T,251S,253S,256S,257S,261S,265S,273T,279T,287T	26	23	49	23
Isoform0021115	250	33T,45T,46S,47S,50S,51S,55S,57T,58S,64T,70S,73T,202S,203T,206T,209S,210S,214T,217T,218S,221T,223T	31	16	47	22
Isoform0021116	229	--	16	9	25	0
Isoform0021117	191	--	10	14	24	0
Isoform0021118	450	1S,19T	33	28	61	2
Isoform0021119	465	391T,417T,425S,428S,429T,431T,432T,435S,438T,439T,446T	41	47	88	11
Isoform0021120	425	70T	30	14	44	1
Isoform0021121	192	--	15	12	27	0
Isoform0021123	273	204T,256T,270S,271T	16	14	30	4
Isoform0021124	231	--	9	11	20	0
Isoform0021125	503	42T	29	31	60	1
Isoform0021126	496	5S,7T	28	26	54	2
Isoform0021127	39	36T	6	1	7	1
Isoform0021128	424	--	21	21	42	0
Isoform0021129	55	--	1	2	3	0
Isoform0021130	340	199T,205T	28	17	45	2
Isoform0021131	583	--	29	21	50	0
Isoform0021132	550	--	50	22	72	0
Isoform0021133	155	--	11	7	18	0
Isoform0021134	360	--	33	21	54	0
Isoform0021135	219	--	24	9	33	0
Isoform0021136	542	--	48	25	73	0
Isoform0021137	341	30T,33S,34S,35S,36S,54T	36	18	54	6
Isoform0021138	507	20T,22T,392T	28	31	59	3
Isoform0021139	228	--	24	19	43	0
Isoform0021140	257	194T	22	11	33	1
Isoform0021141	373	371T	51	18	69	1
Isoform0021142	338	--	23	30	53	0
Isoform0021143	559	--	25	24	49	0
Isoform0021144	465	--	34	16	50	0
Isoform0021145	398	10S,11S,23T,29T,42T,57S,59T,193T,205T,311T,315T,316T,320S,321T	47	24	71	14
Isoform0021146	315	7T	14	14	28	1
Isoform0021147	443	328T,330T,341T,343T,366T,368T,371T,374T,379T,382T,386T	46	52	98	11
Isoform0021148	334	--	18	14	32	0
Isoform0021149	381	1S,9T	26	21	47	2
Isoform0021150	402	296T,299T,303T,306S,365T,400T	33	22	55	6
Isoform0021151	458	--	32	32	64	0
Isoform0021152	416	--	38	34	72	0
Isoform0021153	361	45S,58S,97S	25	18	43	3
Isoform0021154	488	471T,484T	40	24	64	2
Isoform0021155	54	1T	7	4	11	1
Isoform0021156	446	46T,53T	27	26	53	2
Isoform0021157	309	304T	14	18	32	1
Isoform0021158	425	4S,8T,16T,107T,145T,370T,376S,378T,381T	26	29	55	9
Isoform0021159	174	36T	11	6	17	1
Isoform0021160	452	--	44	19	63	0
Isoform0021161	543	457T,464S,479S,480T,495T,510T,515S,517S,523T,528S,529T	34	18	52	11
Isoform0021162	570	408T	47	29	76	1
Isoform0021163	367	66S,67S,348T,356T	43	24	67	4
Isoform0021164	259	170T	20	4	24	1
Isoform0021165	285	4T	16	12	28	1
Isoform0021166	222	30T,35T	17	7	24	2
Isoform0021167	199	4S,5T,14S,15S,41S,55T,68T,74T,88S,101S,103S,112S,116S,126T	12	5	17	14
Isoform0021168	169	--	15	4	19	0
Isoform0021169	302	3S,5T,182T	19	11	30	3
Isoform0021170	465	455T,465S	28	19	47	2
Isoform0021171	334	--	18	12	30	0
Isoform0021172	426	--	26	21	47	0
Isoform0021173	380	--	20	24	44	0
Isoform0021174	109	--	5	4	9	0
Isoform0021175	296	3S,51T	32	24	56	2
Isoform0021176	417	--	19	28	47	0
Isoform0021177	99	1T,4T,89S,91S,94S,95S,96S,97S	28	4	32	8
Isoform0021178	224	224T	19	10	29	1
Isoform0021179	366	257T	27	20	47	1
Isoform0021180	260	--	25	8	33	0
Isoform0021181	311	20T,88T,94T,98T,184T,188T,189T,193S,197T,204T	24	27	51	10
Isoform0021182	336	1S,2S,5S,13T,20T,29S,31S,33S,40S,226T	23	12	35	10
Isoform0021183	329	--	29	14	43	0
Isoform0021184	145	--	4	8	12	0
Isoform0021185	423	324T,326T,331T,341S,344S	25	23	48	5
Isoform0021186	244	150T,215S,216T,229S,239T,244T	12	12	24	6
Isoform0021187	340	47T,91S,97S,99S,102S,104S,112S,113S,114T,116S	30	12	42	10
Isoform0021188	568	103S,106T,112T,470T,476T,480S,482S,483T,492T,496T	44	34	78	10
Isoform0021190	210	--	6	8	14	0
Isoform0021191	207	--	16	7	23	0
Isoform0021192	371	32T,36S,38S,44T,50T,55T,80T,84T,98S	27	22	49	9
Isoform0021193	612	212T,337T,565T,609T	33	40	73	4
Isoform0021194	277	2S,3S	29	12	41	2
Isoform0021195	332	221T,230T	28	21	49	2
Isoform0021196	249	48T,226T,227T,230S,248T	11	12	23	5
Isoform0021197	385	--	23	19	42	0
Isoform0021198	393	--	25	21	46	0
Isoform0021199	186	--	10	2	12	0
Isoform0021200	289	84T,91T,127S,130S,136T,149S,156T,202S,212T,213T	12	10	22	10
Isoform0021201	269	175T,176T,185T,189S	19	9	28	4
Isoform0021202	189	--	13	5	18	0
Isoform0021204	116	--	2	6	8	0
Isoform0021205	426	403T,406T	31	20	51	2
Isoform0021206	257	33T,89S,93S,95S,151S,152T,156S,158S,161T,163T,164S,166S,174S,178T,199T	21	13	34	15
Isoform0021207	511	--	28	17	45	0
Isoform0021208	221	--	19	10	29	0
Isoform0021209	418	--	36	19	55	0
Isoform0021210	496	3T,488T	36	22	58	2
Isoform0021211	438	3S,9T,11T	31	11	42	3
Isoform0021212	512	--	34	25	59	0
Isoform0021213	47	44T	7	1	8	1
Isoform0021214	474	--	18	13	31	0
Isoform0021215	446	212T	28	15	43	1
Isoform0021216	277	1T,3S,7T	11	15	26	3
Isoform0021217	510	--	30	23	53	0
Isoform0021218	476	67T,80T,383T,389T,398S,400T,439T,456T,472T,474S,475S,476S	47	25	72	12
Isoform0021219	364	78T	29	23	52	1
Isoform0021220	541	--	31	27	58	0
Isoform0021221	514	282S	43	16	59	1
Isoform0021222	414	--	21	13	34	0
Isoform0021223	287	--	20	13	33	0
Isoform0021224	245	1T,114T	17	12	29	2
Isoform0021225	500	--	24	22	46	0
Isoform0021226	517	--	54	29	83	0
Isoform0021227	464	--	22	32	54	0
Isoform0021228	318	--	23	15	38	0
Isoform0021229	315	--	20	23	43	0
Isoform0021230	177	--	14	8	22	0
Isoform0021231	405	403S,405S	23	21	44	2
Isoform0021232	482	119T	35	30	65	1
Isoform0021233	204	--	14	6	20	0
Isoform0021234	441	398T,400T	22	21	43	2
Isoform0021235	271	--	19	14	33	0
Isoform0021236	521	393T,399T	27	25	52	2
Isoform0021237	463	50T,379T	33	12	45	2
Isoform0021238	137	--	9	4	13	0
Isoform0021239	195	--	23	6	29	0
Isoform0021240	362	66T,168T	14	16	30	2
Isoform0021241	347	104T,183T,186S,187S,189S,192S,195S,204T,205S,206S,207S,210T,212T,245T,255T	29	19	48	15
Isoform0021242	249	--	17	22	39	0
Isoform0021243	299	72T,74S,75S,77S,79T,81T,83S,84S,85S,86T,87T,88S,90T,91T,98S	30	19	49	15
Isoform0021244	208	54T,57T,202T,206S	10	13	23	4
Isoform0021245	540	213T,217T,223T,227T,233T,237T,435T,439S,445T,452T,453T	36	35	71	11
Isoform0021246	132	--	6	4	10	0
Isoform0021247	236	22T,23T,30S,110T,199T	20	13	33	5
Isoform0021248	72	--	6	3	9	0
Isoform0021249	320	57T,70S,83S,123T,157T	28	6	34	5
Isoform0021250	237	20T,29T,32T,211T,221S,226T,230T	14	12	26	7
Isoform0021251	564	502T,509S	22	32	54	2
Isoform0021252	229	--	11	4	15	0
Isoform0021253	298	--	36	13	49	0
Isoform0021254	537	169T,182S,184T,281S,286S,291S,474T,478S,480T,483T,497S,515T	45	26	71	12
Isoform0021255	578	--	34	22	56	0
Isoform0021256	91	5T	1	7	8	1
Isoform0021257	257	33T,89S,93S,95S,151S,152T,156S,158S,161T,163T,164S,166S,174S,178T,199T	21	13	34	15
Isoform0021258	283	160T	23	15	38	1
Isoform0021259	235	235T	17	14	31	1
Isoform0021260	455	41T	30	22	52	1
Isoform0021261	69	2S,6T,8T,9S	4	4	8	4
Isoform0021262	500	--	35	16	51	0
Isoform0021263	326	324T	28	20	48	1
Isoform0021264	247	--	22	11	33	0
Isoform0021265	138	--	4	6	10	0
Isoform0021266	354	--	24	17	41	0
Isoform0021267	327	--	21	19	40	0
Isoform0021268	428	--	28	22	50	0
Isoform0021269	392	154T,157T,160T,167S,168S,171S,175S,177S,192T,195T,211S,247T,282T,293S,295T,299S,300T,301S,303S,306T,310S,315S,316S,391T	48	19	67	24
Isoform0021270	272	1T	27	12	39	1
Isoform0021271	513	282T	45	26	71	1
Isoform0021272	503	255T	35	31	66	1
Isoform0021273	481	--	50	17	67	0
Isoform0021274	251	119T,165T,167T,169S,171S,177T	17	12	29	6
Isoform0021275	55	20S,21S,30T,32T,34T,35T,53T	6	8	14	7
Isoform0021276	401	--	25	20	45	0
Isoform0021277	503	--	26	16	42	0
Isoform0021278	361	103T,111T,187T,210T,220T,221T	36	26	62	6
Isoform0021279	477	6T,87T,403T	43	40	83	3
Isoform0021280	549	--	39	21	60	0
Isoform0021281	301	8T,10T,11T	18	17	35	3
Isoform0021282	508	504T,507T,508T	37	24	61	3
Isoform0021283	278	10T	18	12	30	1
Isoform0021284	506	--	23	24	47	0
Isoform0021285	300	--	19	14	33	0
Isoform0021286	486	196T,274S,278T,286T,484T	40	34	74	5
Isoform0021287	521	2S,3S,15T,125T	42	10	52	4
Isoform0021288	504	--	42	24	66	0
Isoform0021289	384	--	31	16	47	0
Isoform0021290	365	360T	26	19	45	1
Isoform0021291	283	14T,238T,281T	15	7	22	3
Isoform0021292	538	1T,415T	39	28	67	2
Isoform0021293	249	--	22	15	37	0
Isoform0021294	525	--	41	21	62	0
Isoform0021295	66	--	5	6	11	0
Isoform0021296	452	45T,188T	23	14	37	2
Isoform0021297	405	227T,402S	40	24	64	2
Isoform0021298	309	295T,300T,305T	27	11	38	3
Isoform0021299	309	--	23	10	33	0
Isoform0021300	374	20T,44T	34	17	51	2
Isoform0021301	489	--	51	36	87	0
Isoform0021302	329	--	30	10	40	0
Isoform0021303	244	78T,82T	8	11	19	2
Isoform0021304	444	--	26	31	57	0
Isoform0021305	533	--	33	29	62	0
Isoform0021306	374	111T,187T,210T,220T,221T	39	26	65	5
Isoform0021307	478	28T	27	24	51	1
Isoform0021308	299	--	16	16	32	0
Isoform0021310	393	176T,316T,373T,375S,379T,381S,383S,384S,387T	23	31	54	9
Isoform0021311	344	223T,337T,341T	16	9	25	3
Isoform0021312	154	29S,39S,40S,41S,42S	18	5	23	5
Isoform0021313	422	363T,374T	20	16	36	2
Isoform0021314	205	--	21	9	30	0
Isoform0021315	337	329T,334T	24	30	54	2
Isoform0021316	281	3S,9S,33T,42T,58T,62T,65S,68S,69S,71T,72S,75S,76S,79T,85T	26	12	38	15
Isoform0021317	498	--	27	23	50	0
Isoform0021318	484	2S,9T,24S,25S,83S,144T,168T	38	22	60	7
Isoform0021319	493	480S,484S,485S,488T	27	40	67	4
Isoform0021320	390	344T,355T	25	21	46	2
Isoform0021321	381	--	32	14	46	0
Isoform0021322	480	--	28	29	57	0
Isoform0021324	393	33T,248T,249T	33	32	65	3
Isoform0021325	395	8T,168T,170S,171S,173S,175T,177T,179S,180S,181S,182T,183T,184S,186T,187T	44	23	67	15
Isoform0021326	549	16T,20T	32	17	49	2
Isoform0021327	375	249T	40	15	55	1
Isoform0021328	596	573S,579S,581S,582T	41	28	69	4
Isoform0021329	224	192T,221T	9	14	23	2
Isoform0021330	266	2S,9S,11S,17S,19T,73T,76T	22	8	30	7
Isoform0021331	536	510T	39	29	68	1
Isoform0021332	273	--	21	12	33	0
Isoform0021333	460	445T,449T,450S	32	23	55	3
Isoform0021334	236	121T	20	13	33	1
Isoform0021335	384	4T,8S,19S,237T,241T,243T	42	20	62	6
Isoform0021336	487	1S,3T	44	27	71	2
Isoform0021337	46	--	1	3	4	0
Isoform0021338	576	477T	49	19	68	1
Isoform0021339	364	167T,289T,302T,308T,310S,313T,324S,325S,330S,331T,333T	43	20	63	11
Isoform0021340	515	28T	26	25	51	1
Isoform0021341	191	--	11	12	23	0
Isoform0021342	271	--	10	13	23	0
Isoform0021343	370	366T	28	18	46	1
Isoform0021344	178	108T,111T	10	9	19	2
Isoform0021345	158	2T,152T	7	7	14	2
Isoform0021346	144	68T,76T	12	7	19	2
Isoform0021347	339	3T	12	16	28	1
Isoform0021348	367	--	27	16	43	0
Isoform0021349	83	82T	3	4	7	1
Isoform0021350	500	67T,496T,500S	48	24	72	3
Isoform0021351	161	3S	18	3	21	1
Isoform0021352	363	45T,81T	21	19	40	2
Isoform0021353	472	--	30	25	55	0
Isoform0021354	454	--	33	22	55	0
Isoform0021355	583	--	23	51	74	0
Isoform0021356	360	151T,158S,162S,164T,165S,169S,177T,203T,216T,224T	34	25	59	10
Isoform0021357	430	--	36	26	62	0
Isoform0021358	364	--	26	20	46	0
Isoform0021359	146	65T,73T,76T,77T,79T,80S,81S,82S,84T,86S,87S,115T	17	14	31	12
Isoform0021360	496	125T,322T,488T,493T,496T	36	32	68	5
Isoform0021361	87	--	4	9	13	0
Isoform0021362	480	253T,263S,265S,267T,270S,282S,291S,300T,302S,306S,308S,314S,318S,319T,324S,329S,336T	49	46	95	17
Isoform0021363	255	187T	17	12	29	1
Isoform0021364	365	364S	26	20	46	1
Isoform0021365	196	68T,74T,76T,87S,194T,196T	18	9	27	6
Isoform0021366	377	18T,19T,27S,345T	31	19	50	4
Isoform0021367	301	72T,251T,259T,261T,262T,264S,267T,268T,271T,272S,278T,280T	17	25	42	12
Isoform0021368	489	1T,470T	37	18	55	2
Isoform0021369	447	401T	44	25	69	1
Isoform0021370	47	8T,10T	4	2	6	2
Isoform0021371	539	--	30	26	56	0
Isoform0021372	494	238T,258T,267T,273S,279T,282T,283S,284S,285S,286T,288S,289S,291S,293S,295S,318T,324S,325S,326T,329T,330T,331T,337T,342T,344S,345T,347S,348T,349T,350S,351T,352T,354S,355T,362S,364T,365S,369T,371T,372T,373T,408T	31	33	64	42
Isoform0021373	414	155T	22	23	45	1
Isoform0021374	237	229T,232S	24	10	34	2
Isoform0021375	444	--	28	18	46	0
Isoform0021376	168	--	10	5	15	0
Isoform0021377	455	8S,9S,11T	23	34	57	3
Isoform0021378	372	3S,4S,11S,14S,15S,16S,19S,84T,240S,247S,248T,249S,251S,252S,260S,261S,262S,265S,268S,271S,272T,274S,275S,287T	43	16	59	24
Isoform0021379	526	69T	26	34	60	1
Isoform0021380	573	65T,70S	42	32	74	2
Isoform0021381	111	1S,7S	7	1	8	2
Isoform0021382	289	--	21	9	30	0
Isoform0021383	354	--	23	16	39	0
Isoform0021384	513	--	34	26	60	0
Isoform0021385	434	10T	36	9	45	1
Isoform0021386	393	329T,346S,349T,354S,355S,357T,358T,360T,361S,364S,375S,376S,382S,385S,387S,388S	28	17	45	16
Isoform0021387	426	247T	49	26	75	1
Isoform0021388	395	--	17	26	43	0
Isoform0021389	533	38T,84S	32	26	58	2
Isoform0021390	524	242T,468T	27	34	61	2
Isoform0021391	378	111T,191T,214T,224T,225T	40	27	67	5
Isoform0021392	335	67T,298T	17	15	32	2
Isoform0021393	240	--	24	22	46	0
Isoform0021394	348	62T,67T,138T,160T,167T,169T,170T,179T,180T,220T,232T,233T	29	28	57	12
Isoform0021395	457	--	31	22	53	0
Isoform0021396	606	444T,448T,452T,457S,461T,464S,466T,467T,475T	35	34	69	9
Isoform0021397	538	119T	32	29	61	1
Isoform0021398	334	124T,146T,153T,155T,156T,165T,166T,201S,206T,218T,219T	26	21	47	11
Isoform0021399	445	--	29	20	49	0
Isoform0021400	115	24T,32T,89T,111T,113T	4	6	10	5
Isoform0021401	502	--	32	19	51	0
Isoform0021402	359	149T,153T	26	30	56	2
Isoform0021403	115	24T,89T,111T,113T	4	6	10	4
Isoform0021404	389	89S,370T,378T	47	25	72	3
Isoform0021405	154	29S,39S,40S,41S,42S	18	5	23	5
Isoform0021406	359	151T	31	22	53	1
Isoform0021407	529	--	38	30	68	0
Isoform0021408	541	--	42	29	71	0
Isoform0021409	266	5T,265T,266S	18	12	30	3
Isoform0021410	318	318T	18	26	44	1
Isoform0021411	400	339T	19	18	37	1
Isoform0021412	412	--	26	23	49	0
Isoform0021413	487	200S,202T,204T	45	23	68	3
Isoform0021414	88	5T,7S,12S,13S,22T,24T,44T	5	4	9	7
Isoform0021415	536	1T,5T,522T	47	32	79	3
Isoform0021416	109	--	6	6	12	0
Isoform0021417	241	33T,89S,93S,95S,147S,151S,152T,158S,162T,183T	17	11	28	10
Isoform0021418	342	48T,55S,56T,63T,151S	27	14	41	5
Isoform0021419	525	465T,478T	31	25	56	2
Isoform0021421	548	--	35	17	52	0
Isoform0021422	125	123T	14	3	17	1
Isoform0021423	428	--	28	17	45	0
Isoform0021424	249	208T	15	12	27	1
Isoform0021425	532	1T,5T,252T	29	26	55	3
Isoform0021426	448	--	31	27	58	0
Isoform0021428	412	334T	29	28	57	1
Isoform0021429	406	2S,4S	22	25	47	2
Isoform0021430	73	36T,38S,43S,46S,50S,52S,72S	9	1	10	7
Isoform0021431	330	60T,61T,173S,174S,175T,176S,178T,179T,183S,202T,203S	32	17	49	11
Isoform0021432	377	368T	24	17	41	1
Isoform0021433	423	--	37	19	56	0
Isoform0021434	512	--	36	22	58	0
Isoform0021435	287	--	23	11	34	0
Isoform0021436	285	243T,249T,251T	15	16	31	3
Isoform0021437	491	38T,39S,44S,48S,53T,79T	35	28	63	6
Isoform0021438	355	--	26	28	54	0
Isoform0021439	121	--	4	4	8	0
Isoform0021440	501	--	32	32	64	0
Isoform0021441	148	2T,9T,83T	17	8	25	3
Isoform0021442	424	98T,418T,423T	46	22	68	3
Isoform0021443	529	--	43	32	75	0
Isoform0021444	328	237T,275T,289T,305T,312S,318S,320S,323S,324S,325S,326S,327S	22	16	38	12
Isoform0021445	470	164T,310T,321T,323T,326T,335T,448S,452T,461T,463S	43	20	63	10
Isoform0021446	262	22T,261T	9	7	16	2
Isoform0021447	568	--	31	29	60	0
Isoform0021448	477	--	22	22	44	0
Isoform0021449	520	372T	32	28	60	1
Isoform0021450	478	25T	29	24	53	1
Isoform0021451	574	150T,151T,154T,391T	49	33	82	4
Isoform0021452	236	135T,148T	22	7	29	2
Isoform0021453	249	--	9	7	16	0
Isoform0021454	368	90T,91S,97S,98S,99T,104S,105S,106T,107S,114S,117S,119T,122T,128S,130S,133S,136T,138S,141S,143S,145S,148S,149S,151S,152S,161T,217S,221S,224S,227T	36	20	56	30
Isoform0021455	379	304T,305T,310T	16	17	33	3
Isoform0021456	336	9T,326T	39	22	61	2
Isoform0021457	109	3T,7T,12S,15S,39T,46T,74T,75T	7	9	16	8
Isoform0021458	495	483T,492T,494S	16	29	45	3
Isoform0021459	432	--	28	13	41	0
Isoform0021460	534	266T,275T,526T	30	29	59	3
Isoform0021461	134	93T,96T,98T,101T,102T	9	12	21	5
Isoform0021462	314	5T	23	22	45	1
Isoform0021463	495	192T	32	27	59	1
Isoform0021464	334	2S,4T,12T,13T,16T,28S,34S,39S	22	12	34	8
Isoform0021465	585	22S,526T	37	33	70	2
Isoform0021466	131	--	13	7	20	0
Isoform0021467	498	--	25	16	41	0
Isoform0021468	130	25T,31T,32T,50T,53T,57S,126T,127T,129S	9	8	17	9
Isoform0021469	332	220S,221S,240T,245S,278S,283T,291S,293S,303T	32	13	45	9
Isoform0021470	494	1S,10S,12S,22T,58T,319T,383T,389T,393S,399S,400T,402T,404T,409T,420T,446T,487T	45	24	69	17
Isoform0021471	526	--	29	22	51	0
Isoform0021472	243	--	16	15	31	0
Isoform0021473	426	1S,38S,43S,44S,47T,54T	31	16	47	6
Isoform0021474	481	27T,385T,403T	41	11	52	3
Isoform0021475	447	37T,135T,136T,144T,297T,299S,300S,307S,419T,445S	38	33	71	10
Isoform0021476	429	41T,54T,67T,204T,221T,225S,229S,234S,237S,238T,239S,244T,330T,343T,345S,346T,359T,375S,379T,382S	48	31	79	20
Isoform0021477	534	129T	32	25	57	1
Isoform0021478	450	80T	36	22	58	1
Isoform0021479	416	--	28	26	54	0
Isoform0021480	378	--	31	12	43	0
Isoform0021481	501	71T	43	26	69	1
Isoform0021482	254	159T,254T	30	11	41	2
Isoform0021483	458	2T,15T,35T,456S	35	13	48	4
Isoform0021484	429	378T,382T	44	25	69	2
Isoform0021485	344	120T,341T,343T	17	11	28	3
Isoform0021486	458	2S,8T	24	24	48	2
Isoform0021487	530	--	43	22	65	0
Isoform0021488	520	47T,516T	59	24	83	2
Isoform0021489	234	87T,88S,99T,101T,107T,165T	21	19	40	6
Isoform0021490	444	--	20	16	36	0
Isoform0021491	409	344T,347T,349T,350S,352T,355T,356S	33	21	54	7
Isoform0021492	324	5S,16T,23T,32S,34S,36S,43S,204T,205S,207T,214T	22	11	33	11
Isoform0021493	235	17S,21S,22T,29S,31T,39S,43S,45S,47T,102S,107S,111S,113T,117T,121S,123T,234T	42	13	55	17
Isoform0021494	103	17T,66T,85T	7	5	12	3
Isoform0021495	203	3S,17T,22T,32T,36T,43T	17	8	25	6
Isoform0021496	479	4T,5S,9S,19T	29	12	41	4
Isoform0021497	241	225T,236S	22	13	35	2
Isoform0021498	385	7T	34	11	45	1
Isoform0021499	229	229S	12	11	23	1
Isoform0021501	330	206S,213T,215S,228T,230T,234T,327T	33	24	57	7
Isoform0021502	97	--	7	5	12	0
Isoform0021503	487	--	36	18	54	0
Isoform0021504	469	--	42	21	63	0
Isoform0021505	284	25S,37T,44S,54T,66T,67S,140T,150T,162S,214S,223S,227S,268T,273S,278S	23	8	31	15
Isoform0021506	334	--	30	20	50	0
Isoform0021507	334	94T,102T,178T	34	23	57	3
Isoform0021508	171	1T,5T	12	10	22	2
Isoform0021509	444	19T,85T,111T	49	18	67	3
Isoform0021510	493	374T,378T,381T,382S,383S,386T,387T,389T,397S,409T,491T	36	42	78	11
Isoform0021511	411	3S,8S,9T,122T	23	19	42	4
Isoform0021512	237	20T,29T,32T,211T,221S,226T,230T	14	12	26	7
Isoform0021513	341	--	25	9	34	0
Isoform0021514	375	--	19	19	38	0
Isoform0021515	363	141T,296T,300T,306S,315S,321T	29	11	40	6
Isoform0021516	179	43S,49S,56T,57T,58T	22	7	29	5
Isoform0021517	572	309T	30	29	59	1
Isoform0021518	211	--	12	13	25	0
Isoform0021519	432	4T	26	29	55	1
Isoform0021520	396	51T,63T	32	28	60	2
Isoform0021521	303	--	15	14	29	0
Isoform0021522	371	150S,152T,200T,207S,214S,215S,219S,292S,306T	42	11	53	9
Isoform0021523	344	89T,91T,93T,220S,222S,224S,225T,226S,227S,228S,229S,230S,234T,236S	27	9	36	14
Isoform0021524	205	61T,83T	16	13	29	2
Isoform0021525	496	8T	26	19	45	1
Isoform0021526	468	--	28	23	51	0
Isoform0021527	252	56T,64T	27	9	36	2
Isoform0021528	525	--	24	29	53	0
Isoform0021529	478	205T,333T,477T	30	26	56	3
Isoform0021530	466	459T	38	23	61	1
Isoform0021531	308	--	26	11	37	0
Isoform0021532	287	3S,5T,182T	17	11	28	3
Isoform0021533	514	401T	30	25	55	1
Isoform0021534	506	150T,151T,154T,392T,503T	41	31	72	5
Isoform0021535	564	233T,237T,241T,243S,244S,247T,249S,252S,259S,261T,262T,309T,310S,314S,320S,325S,327S,332S,333T,335S,336S,340T,341T,344S,346S,347S,348T,349T,350T,356S,357S,387T,395S,396S,401T,408S,410S,416T,419T,434S,435S,440T,442S,447S,449S,450S,455T,456S,461S,463S,465T,466T,474S,475S,479T,481S,486S,488S,489S,494T,495S,501S,502S,503T,504S,512T,513S,514T	107	40	147	68
Isoform0021536	362	155T	33	22	55	1
Isoform0021537	391	25T,27T,33T,35T,349T,351T,360T,372T,375T,385S,386T,387S,388T,390T	40	29	69	14
Isoform0021538	397	397T	33	21	54	1
Isoform0021539	506	293T,301T,307T,314T,328T,377T,378T,458T,461T,462S,466S,467T,468S,470T,471S,473S,475S,476T,479T,480S	59	31	90	20
Isoform0021540	494	4T	19	16	35	1
Isoform0021541	495	--	32	20	52	0
Isoform0021543	383	--	26	19	45	0
Isoform0021545	453	--	22	22	44	0
Isoform0021546	483	--	29	23	52	0
Isoform0021547	401	--	30	18	48	0
Isoform0021548	487	--	40	31	71	0
Isoform0021549	221	3S,13T,16S,17S,28S,123T	18	6	24	6
Isoform0021550	272	17T	20	11	31	1
Isoform0021551	551	--	31	38	69	0
Isoform0021552	525	179T	49	24	73	1
Isoform0021553	388	--	20	24	44	0
Isoform0021554	530	114S,118T,122T,128T,196T,354T	34	28	62	6
Isoform0021555	314	272T	18	7	25	1
Isoform0021556	489	--	27	32	59	0
Isoform0021557	421	133T,330S	22	11	33	2
Isoform0021558	524	--	44	22	66	0
Isoform0021559	94	84T	6	2	8	1
Isoform0021560	484	479T	24	27	51	1
Isoform0021561	519	--	35	32	67	0
Isoform0021562	444	185S,190S,284T,310T	47	24	71	4
Isoform0021563	242	6T,156S,241T	29	6	35	3
Isoform0021564	378	--	31	21	52	0
Isoform0021565	454	--	22	23	45	0
Isoform0021566	459	1S,6S,10S,12S,13S,21S,22T,60T,141T,150S,151T,155S,156S,162S,163S,164S,184T,187T	46	26	72	18
Isoform0021567	324	51T	32	12	44	1
Isoform0021568	387	99T,325T	21	22	43	2
Isoform0021569	500	--	36	25	61	0
Isoform0021570	349	--	23	13	36	0
Isoform0021571	111	1S,7S	7	1	8	2
Isoform0021572	448	135T,137S,140T,289T,293T	47	15	62	5
Isoform0021573	258	25T,30S,31S,32T,34S,38T,39S,42T,45T,46T,47T,48S,53T,55S,56T,59T,64T,65T,69S,72T,77T,83T,84T,91T,92T,96T,101T,102T,106T,117T,125T,133T,134T,137S,139S,140T,141S,146S,148S,150T,151S,158T,170T,177S,179S,180S,181T	41	38	79	47
Isoform0021575	233	--	15	15	30	0
Isoform0021576	316	--	16	15	31	0
Isoform0021577	496	--	40	19	59	0
Isoform0021578	239	2T,43T,45T	23	21	44	3
Isoform0021579	199	4T,150T,160T,169T	17	13	30	4
Isoform0021580	451	--	36	26	62	0
Isoform0021581	234	--	11	16	27	0
Isoform0021582	298	--	19	11	30	0
Isoform0021583	376	--	20	27	47	0
Isoform0021584	447	--	31	17	48	0
Isoform0021585	360	360S	13	14	27	1
Isoform0021586	271	--	7	14	21	0
Isoform0021587	500	--	25	22	47	0
Isoform0021588	383	--	23	14	37	0
Isoform0021589	515	185T,314T,513T	35	33	68	3
Isoform0021590	275	274T	13	16	29	1
Isoform0021591	134	61T	9	7	16	1
Isoform0021592	343	3T	14	23	37	1
Isoform0021593	411	194T,196T,197T,202T,204T,205T,208S,210T,211T,212T	36	39	75	10
Isoform0021594	320	--	25	18	43	0
Isoform0021595	353	91T,99T,179T,202T,212T,213T	37	27	64	6
Isoform0021596	404	--	27	25	52	0
Isoform0021597	438	--	29	25	54	0
Isoform0021598	472	105T	31	29	60	1
Isoform0021599	366	54T,168T,227T,335T,336S,344S,346T,353S,356T,358S,360S,364T	35	26	61	12
Isoform0021600	417	134T	32	24	56	1
Isoform0021601	240	2T,9S,13T,103T	16	16	32	4
Isoform0021602	293	--	13	8	21	0
Isoform0021603	342	48T,55S,56T,63T,151S	27	14	41	5
Isoform0021604	253	--	13	14	27	0
Isoform0021605	498	--	41	35	76	0
Isoform0021606	413	--	25	18	43	0
Isoform0021607	466	--	34	16	50	0
Isoform0021609	361	357S,359S	25	21	46	2
Isoform0021610	346	--	32	15	47	0
Isoform0021611	552	25T,27S,28S,30S,44S	31	23	54	5
Isoform0021612	549	4T	26	31	57	1
Isoform0021613	462	--	29	19	48	0
Isoform0021614	572	167T,213T,338T	35	37	72	3
Isoform0021615	507	--	34	43	77	0
Isoform0021616	297	234T	24	17	41	1
Isoform0021617	509	142T	43	24	67	1
Isoform0021618	163	2T,140S,143S,151T,152S,154S,161S	15	4	19	7
Isoform0021619	517	331T,334T,340T,341T,342S,346T,351T,356T,357T	26	37	63	9
Isoform0021620	430	173T	30	17	47	1
Isoform0021621	437	31T	33	30	63	1
Isoform0021622	387	385S,387S	20	20	40	2
Isoform0021623	214	--	8	7	15	0
Isoform0021624	407	219T	16	27	43	1
Isoform0021625	555	--	27	30	57	0
Isoform0021626	406	166T	16	24	40	1
Isoform0021627	500	--	30	21	51	0
Isoform0021628	403	--	32	22	54	0
Isoform0021629	437	--	32	23	55	0
Isoform0021630	389	12T,360S,364T,365T,366S,368S,372S,380T,382T,383T	27	23	50	10
Isoform0021631	516	73S,74S,76S,77S,82T,454S,455S,457T,467T,492S,493S,503S,505S,506S,510S,515S	45	24	69	16
Isoform0021632	91	4T,75T	5	3	8	2
Isoform0021633	447	--	22	25	47	0
Isoform0021634	451	--	34	28	62	0
Isoform0021635	247	4T,22T,30T	12	10	22	3
Isoform0021636	266	--	15	10	25	0
Isoform0021637	445	34T	28	19	47	1
Isoform0021638	48	7T,48S	6	2	8	2
Isoform0021639	490	--	30	23	53	0
Isoform0021640	160	--	15	9	24	0
Isoform0021641	480	307T,311T,312S,314T,325T	40	27	67	5
Isoform0021642	229	57T,60T,61T,173S,174S,175T,176S,178T,179T,183S,202T,203S	21	12	33	12
Isoform0021643	272	214T,220T,267S,268S,270S	21	11	32	5
Isoform0021644	567	--	33	28	61	0
Isoform0021645	568	--	42	31	73	0
Isoform0021646	292	3T,291T	11	18	29	2
Isoform0021647	151	3S,7T,9T,81T,151T	15	13	28	5
Isoform0021648	246	246T	17	13	30	1
Isoform0021649	480	472T	30	19	49	1
Isoform0021650	269	--	31	13	44	0
Isoform0021652	461	97T,183T,458S,459S	38	20	58	4
Isoform0021653	365	--	19	20	39	0
Isoform0021654	408	--	20	18	38	0
Isoform0021655	324	2S,3S,8T,59T,67S,69T,70T,71S,73T,74S,78S,79S,80S,85S,87T,88S,92S,93S,94S,99S,104T,109S,111T,116S,118S,123S,125S	39	28	67	27
Isoform0021656	196	--	8	16	24	0
Isoform0021657	463	4S,5S,7S	36	19	55	3
Isoform0021658	339	91T,99T,179T,201S,202T,212T,213T	37	26	63	7
Isoform0021659	179	22T,33T,115T,150T,predictionentry	17	13	30	5
Isoform0022484	424	424	--	33	32	65	0	33	32	65	0
Isoform0022485	453	453	--	39	40	79	0	39	40	79	0
Isoform0022486	316	316	--	24	18	42	0	24	18	42	0
Isoform0022487	457	457	--	33	31	64	0	33	31	64	0
Isoform0022488	148	--	7	2	9	0
Isoform0022489	515	515	--	41	16	57	0	41	16	57	0
Isoform0022490	366	366	--	40	20	60	0	40	20	60	0
Isoform0022491	385	385	--	30	17	47	0	30	17	47	0
Isoform0022492	320	320	--	19	24	43	0	19	24	43	0
Isoform0022684	392	--	9	5	14	0
Isoform0022484	424	424	--	33	32	65	0	33	32	65	0
Isoform0022686	361	--	23	17	40	0
Isoform0022485	453	453	--	39	40	79	0	39	40	79	0
Isoform0022687	348	--	18	22	40	0
Isoform0022486	316	316	--	24	18	42	0	24	18	42	0
Isoform0022688	258	258	--	12	13	25	0	12	13	25	0
Isoform0022688	258	258	--	12	13	25	0	12	13	25	0
Isoform0022487	457	457	--	33	31	64	0	33	31	64	0
Isoform0022489	515	515	--	41	16	57	0	41	16	57	0
Isoform0022490	366	366	--	40	20	60	0	40	20	60	0
Isoform0022491	385	385	--	30	17	47	0	30	17	47	0
Isoform0022492	320	320	--	19	24	43	0	19	24	43	0
Isoform0021865	530	282T,285T,352T,355T,364T,367S	34	28	62	6
Isoform0021866	140	14S,23T,26S,29T,31T,36S,37S,41S,44T,51T	10	10	20	10
Isoform0021867	307	--	12	19	31	0
Isoform0021868	474	19T,28T,373T	48	19	67	3
Isoform0021869	331	--	15	17	32	0
Isoform0021870	364	359T,363T	19	23	42	2
Isoform0021871	388	335T	21	27	48	1
Isoform0021872	358	--	25	18	43	0
Isoform0021873	214	87T,99T,102T,107T,145T	17	19	36	5
Isoform0021874	371	81T	34	21	55	1
Isoform0021875	478	146T	37	28	65	1
Isoform0021876	463	77T,85T,87T	30	24	54	3
Isoform0021877	441	141T,374S,375T,376S,379S,380S,381S,382S,383T,384S	50	16	66	10
Isoform0021878	341	323T,332S,340T	35	14	49	3
Isoform0021879	438	--	33	26	59	0
Isoform0021880	437	2T,3T	27	16	43	2
Isoform0021881	501	453T,488T	41	20	61	2
Isoform0021882	415	4S,9S,65T,67S,69T,72T,79T,397T,413T	30	21	51	9
Isoform0021883	412	--	32	24	56	0
Isoform0021884	358	3T,23T,58S,65T,80S,91S,102S,109S,110S,124S,155S,159S,174S,195S,214T	24	7	31	15
Isoform0021885	249	--	8	14	22	0
Isoform0021886	201	--	12	8	20	0
Isoform0021887	233	1S,4S,7T,8S,19S	21	12	33	5
Isoform0021888	294	40S	13	15	28	1
Isoform0021889	302	215T	13	23	36	1
Isoform0021890	513	265T,268T,335T,338T,347T,350S	32	27	59	6
Isoform0021891	488	99T	31	23	54	1
Isoform0021892	282	--	17	14	31	0
Isoform0021893	209	2S,8T	12	17	29	2
Isoform0021894	354	--	24	14	38	0
Isoform0021895	425	425S	39	22	61	1
Isoform0021896	213	204T	3	7	10	1
Isoform0021897	420	152T,161T,162S,164S,165T,314T,317T	37	24	61	7
Isoform0021898	437	120T,133T,135T,436T	43	37	80	4
Isoform0021899	540	425T	27	23	50	1
Isoform0021900	381	167T	15	14	29	1
Isoform0021901	226	--	11	7	18	0
Isoform0021902	267	100T,117T	20	24	44	2
Isoform0021903	218	--	9	9	18	0
Isoform0021904	355	--	21	20	41	0
Isoform0021905	504	--	32	12	44	0
Isoform0021906	395	--	31	22	53	0
Isoform0021907	352	--	26	13	39	0
Isoform0021908	431	38S,43T,44T,277T,279T,280S,281T,286T,290S,299T,300S,318S,319T,321T,329T,341T,342T,343T,363T,377S,378T,380T,381T	51	37	88	23
Isoform0021909	520	12S	27	28	55	1
Isoform0021910	255	15T	12	13	25	1
Isoform0021911	205	1T	13	7	20	1
Isoform0021912	250	1S,4S,7S,8S	21	7	28	4
Isoform0021913	135	4T	7	7	14	1
Isoform0021914	521	520S	28	22	50	1
Isoform0021915	346	121T,130T,132S,135S,144T,187T,201S,202S,208S,210S,213T	38	13	51	11
Isoform0021916	436	13S,81T	22	14	36	2
Isoform0021917	387	--	23	19	42	0
Isoform0021918	404	141T,148T,206S,213S,215T,218S,221S,222S,223S,224S,239T,333T,336T,338T,342T,345T,369T,371S,373S,374T,376T,380S,397T	39	22	61	23
Isoform0021919	236	5S,8T,10S,12S,14S,15S,16T,17S,18S,23S,30S	26	12	38	11
Isoform0021920	220	2S,3T,5T,6T,8T,9S,18T,61T,75S,76S,82S,84S,87T,132S	33	11	44	14
Isoform0021921	324	--	14	11	25	0
Isoform0021922	398	365T	19	10	29	1
Isoform0021923	380	--	23	22	45	0
Isoform0021924	376	370T,376S	23	14	37	2
Isoform0021925	59	51T,56S,58T	6	6	12	3
Isoform0021926	453	16T,25T,62T,375T,444T,446T,451T	32	36	68	7
Isoform0021927	527	--	42	39	81	0
Isoform0021928	357	304T,353T,355S	22	25	47	3
Isoform0021929	340	--	29	12	41	0
Isoform0021931	498	195T,254T,268T,273T,300T,312S,318S	30	17	47	7
Isoform0021932	251	65T,70T,80T,84T,91T	22	9	31	5
Isoform0021933	115	--	9	2	11	0
Isoform0021934	152	112T,113T,114T,116T,117T,128S,132S,137S	14	14	28	8
Isoform0021935	450	--	32	20	52	0
Isoform0021936	518	57T,274T,350T,482T	34	32	66	4
Isoform0021937	475	91T,93T,96T,135T	42	21	63	4
Isoform0021938	94	--	7	2	9	0
Isoform0021939	501	1S,9T,425T	30	17	47	3
Isoform0021940	480	--	40	28	68	0
Isoform0021941	129	--	6	3	9	0
Isoform0021942	422	72T	41	24	65	1
Isoform0021943	523	129S,131S,132S,136S,138S	48	13	61	5
Isoform0021944	176	150T,151T	13	8	21	2
Isoform0021945	400	13T,25T,295S,396T,398T	29	11	40	5
Isoform0021946	292	22T,24T,29T,30S,34T,42S,51T,54T,55S,63T,66T,289T,292T	24	15	39	13
Isoform0021947	319	318T	22	17	39	1
Isoform0021948	322	--	18	24	42	0
Isoform0021949	520	--	26	27	53	0
Isoform0021950	493	481T,491T	37	22	59	2
Isoform0021951	298	--	22	12	34	0
Isoform0021952	61	29T	7	1	8	1
Isoform0021953	379	85T,198T,199T,202T,205T,206S,212S,259T,260T,316S,319S,321S,326S,328S,335S,338T,362T	52	19	71	17
Isoform0021954	438	58T	22	10	32	1
Isoform0021955	452	--	36	23	59	0
Isoform0021956	171	3T,75T,167T	10	7	17	3
Isoform0021957	412	174T	25	16	41	1
Isoform0021958	503	2S,4T	42	21	63	2
Isoform0021959	476	181T,274S,283S,287T,290T	32	18	50	5
Isoform0021960	310	301T,303T,304S,307S	15	15	30	4
Isoform0021961	394	121S,122S,125S,179T	33	16	49	4
Isoform0021962	483	200T,222T	32	31	63	2
Isoform0021963	432	278T	19	21	40	1
Isoform0021964	353	64T,85T,107S,108S,124T,194T,228T,229S,241S,244S,245S,246T	34	13	47	12
Isoform0021965	357	--	22	17	39	0
Isoform0021966	292	--	19	13	32	0
Isoform0021967	409	32S,37T,38T,43T,371T,375T	34	20	54	6
Isoform0021968	416	3T,7T,290T	20	19	39	3
Isoform0021969	384	382T	31	16	47	1
Isoform0021970	528	--	35	22	57	0
Isoform0021971	401	1T,75T,292T	36	25	61	3
Isoform0021972	505	--	40	27	67	0
Isoform0021973	422	1T,75T,292T	37	26	63	3
Isoform0021974	239	--	9	12	21	0
Isoform0021975	452	361T	20	29	49	1
Isoform0021976	378	--	31	12	43	0
Isoform0021977	482	2T,21T,442T	23	19	42	3
Isoform0021978	382	1T,371T,381T	21	25	46	3
Isoform0021979	530	--	43	22	65	0
Isoform0021980	95	--	6	4	10	0
Isoform0021981	260	--	20	12	32	0
Isoform0021982	291	2S,4S,7S,12T,267T	20	13	33	5
Isoform0021983	441	9T,11T,33T,34T	29	22	51	4
Isoform0021985	291	--	18	14	32	0
Isoform0021986	521	--	36	26	62	0
Isoform0021987	313	50T	26	14	40	1
Isoform0021988	525	--	25	25	50	0
Isoform0021989	398	2T,89T	36	31	67	2
Isoform0021990	370	109T,112T	24	27	51	2
Isoform0021991	338	--	20	11	31	0
Isoform0021992	538	--	21	49	70	0
Isoform0021993	234	219S,226S,227S,230T	15	8	23	4
Isoform0021994	452	--	23	30	53	0
Isoform0021995	527	207T,393T	32	30	62	2
Isoform0021996	494	99T	20	17	37	1
Isoform0021997	335	91T,99T,179T	35	24	59	3
Isoform0021998	221	155S	23	5	28	1
Isoform0021999	196	31T,45T,54T,58S,59S,60S,61S,62S,63S,73S	16	14	30	10
Isoform0022000	447	401T	44	25	69	1
Isoform0022001	285	--	14	5	19	0
Isoform0022002	332	290T,293T	34	26	60	2
Isoform0022003	249	--	17	22	39	0
Isoform0022004	480	253T,263S,265S,267T,270S,282S,291S,300T,302S,306S,308S,314S,318S,319T,324S,329S,336T	49	46	95	17
Isoform0022005	185	178T	11	10	21	1
Isoform0022006	411	--	28	17	45	0
Isoform0022007	451	1S,2S,4S,30T	31	20	51	4
Isoform0022008	368	6T,232T,236S,241S,243S,259T,264S,269T,277T,365T,367S	38	12	50	11
Isoform0022009	182	2S,3S,115T,126T	14	12	26	4
Isoform0022010	371	--	27	18	45	0
Isoform0022012	441	3S,232T	25	14	39	2
Isoform0022013	478	5T,10T,18T,74S,78S,85T	36	19	55	6
Isoform0022014	329	34T	20	22	42	1
Isoform0022015	384	213T,221T,362T,377S,384S	18	10	28	5
Isoform0022016	276	274T,275T	16	12	28	2
Isoform0022017	199	167T	17	8	25	1
Isoform0022018	359	138T,142T,143T,147T,148T,152T,153T,157T,158T,159T,160T,161T,162T,163T,164T,165T,166T,167T,168T,169T,173T,174T,175T,176T,180T,181T,184T,185T,189T,190T,192T,196T,198T,199T,200T,203T,204T,206T,208T,212T,213T,215S,216S,221T,222T,226T,227T,231T,235T,237T,240S,242T,243S,249T,257T,264S,275T,276T	29	67	96	58
Isoform0022019	530	129T,143T,388T	51	23	74	3
Isoform0022020	350	342T	23	14	37	1
Isoform0022021	427	--	19	29	48	0
Isoform0022022	234	14S,233T	13	12	25	2
Isoform0022023	506	--	43	18	61	0
Isoform0022024	468	212T	34	21	55	1
Isoform0022025	484	121T	29	25	54	1
Isoform0022026	315	7T	14	14	28	1
Isoform0022027	334	--	18	14	32	0
Isoform0022028	257	--	15	16	31	0
Isoform0022029	324	1S,7S,9S,62T,76T,228T,232S,239T	22	13	35	8
Isoform0022030	526	517T	33	26	59	1
Isoform0022031	90	4S	15	6	21	1
Isoform0022032	408	363T,370T	22	27	49	2
Isoform0022033	315	19T,28T,38S,41S,46T,63S,67S,70S,71S,146S,222T,287T	36	8	44	12
Isoform0022034	216	--	9	7	16	0
Isoform0022035	483	4S,9S,16T,26T,127T,152T	33	18	51	6
[truncated: 22,932 more rows]
