# Supplementary material for: Full-Length Transcriptome of Myotis pilosus as a Reference Resource and Mining of Auditory and Immune Related Genes
Source: Int J Mol Sci. 2022 Dec 21;24(1):62. doi: 10.3390/ijms24010062 (PMC9820712; doi:10.3390/ijms24010062)
Supplement: Supplementary file 1 [file ijms-24-00062-s001.zip › ijms-2105407-supplementary/supplementary files S1/Myotis_myotis.protein.prop.xls]

Unigene_ID	Length	Prop_Site	R_num	K_num	R_and_K_num	Prop_Site_num
Isoform0000001	2332	--	150	157	307	0
Isoform0000002	2331	175R,1581R,1583R,1633R	155	158	313	4
Isoform0000003	3138	609R	78	255	333	1
Isoform0000004	2737	--	160	156	316	0
Isoform0000005	2188	1600R,1987R	97	119	216	2
Isoform0000006	2540	777R,1738R,1787R	148	108	256	3
Isoform0000007	1849	1013R,1484R	130	109	239	2
Isoform0000008	3095	--	136	92	228	0
Isoform0000009	1946	174R,177R,720R,1450R,1515R,1679R	150	96	246	6
Isoform0000010	2609	--	81	180	261	0
Isoform0000011	2380	--	72	157	229	0
Isoform0000012	1078	63R	54	90	144	1
Isoform0000013	2309	508R,824R,1120R	169	103	272	3
Isoform0000014	1152	263R,708R,806R,1045R	92	23	115	4
Isoform0000015	2371	--	145	112	257	0
Isoform0000016	2303	935R,1114R	168	120	288	2
Isoform0000017	2361	315R	54	193	247	1
Isoform0000018	2452	--	151	117	268	0
Isoform0000019	1829	--	93	111	204	0
Isoform0000020	1734	--	45	144	189	0
Isoform0000021	593	--	37	45	82	0
Isoform0000022	2109	1406R	128	76	204	1
Isoform0000023	1232	812R	66	36	102	1
Isoform0000024	647	--	41	36	77	0
Isoform0000025	1936	--	146	53	199	0
Isoform0000026	2582	16R	159	133	292	1
Isoform0000027	2823	1924R	83	230	313	1
Isoform0000028	2801	189R	69	233	302	1
Isoform0000029	2256	--	137	107	244	0
Isoform0000030	2234	1945R	115	120	235	1
Isoform0000031	2351	726R,1248R,1574R	159	175	334	3
Isoform0000032	2670	134R	134	159	293	1
Isoform0000033	2322	--	96	141	237	0
Isoform0000034	2698	500K,1473R	145	226	371	2
Isoform0000035	1090	107R,292K	38	58	96	2
Isoform0000036	2373	237R,796R	136	109	245	2
Isoform0000037	273	--	20	16	36	0
Isoform0000038	261	--	15	10	25	0
Isoform0000039	2364	739R,1261R,1587R	161	175	336	3
Isoform0000040	1816	1422R,1462R	103	107	210	2
Isoform0000041	2558	--	108	161	269	0
Isoform0000042	2351	726R,1248R,1569R,1925R,1977K,2082R	232	157	389	6
Isoform0000043	183	--	12	15	27	0
Isoform0000044	858	--	48	65	113	0
Isoform0000045	1397	282R,452R,1257R,1280R	69	65	134	4
Isoform0000046	1974	1924R	61	155	216	1
Isoform0000047	2641	1814R,1932R	116	176	292	2
Isoform0000048	2364	739R,1261R,1587R	161	175	336	3
Isoform0000049	2236	1485R,1944R	137	107	244	2
Isoform0000050	2744	409R,1033K	162	131	293	2
Isoform0000051	326	--	18	16	34	0
Isoform0000052	2098	--	119	97	216	0
Isoform0000054	2558	--	108	161	269	0
Isoform0000055	2351	726R,1248R,1574R	159	175	334	3
Isoform0000056	673	--	32	58	90	0
Isoform0000057	2631	2082R	130	148	278	1
Isoform0000058	385	95R,348R	34	27	61	2
Isoform0000059	1827	--	114	114	228	0
Isoform0000060	290	--	14	5	19	0
Isoform0000061	2541	459R,532R,721R,1395R,1435R,1525R,2273R	236	137	373	7
Isoform0000062	470	--	28	19	47	0
Isoform0000063	2525	505K,578R,1434R,1437R,1751R	161	169	330	5
Isoform0000064	2654	42R	66	224	290	1
Isoform0000065	2391	--	154	142	296	0
Isoform0000066	659	--	30	22	52	0
Isoform0000067	2541	--	106	161	267	0
Isoform0000068	1620	499R	116	105	221	1
Isoform0000069	671	--	31	57	88	0
Isoform0000070	1579	--	94	90	184	0
Isoform0000071	1073	--	69	32	101	0
Isoform0000072	2416	93R,1812R,1842R,1853R,1855R,1856R,1859R,1868R,1914R,1923R,1925R,1990R,1992R,2009R,2027R	159	113	272	15
Isoform0000073	2240	881R,1036R	172	94	266	2
Isoform0000074	2121	--	99	107	206	0
Isoform0000075	2114	107R,1280R	138	113	251	2
Isoform0000076	2355	--	151	139	290	0
Isoform0000077	2364	739R,1261R,1587R	161	175	336	3
Isoform0000078	1296	584R	38	74	112	1
Isoform0000079	1177	--	92	71	163	0
Isoform0000080	1687	1293R,1333R	98	103	201	2
Isoform0000081	2148	--	99	107	206	0
Isoform0000082	2600	849R,852R,1240R,1395R	187	134	321	4
Isoform0000083	336	--	16	22	38	0
Isoform0000084	125	--	10	6	16	0
Isoform0000085	2068	--	105	54	159	0
Isoform0000086	2416	--	121	132	253	0
Isoform0000087	2134	--	70	134	204	0
Isoform0000088	2398	4R,2390R	207	121	328	2
Isoform0000089	1962	46R,338R,1808K	132	63	195	3
Isoform0000090	2397	2389R	204	120	324	1
Isoform0000091	595	--	40	38	78	0
Isoform0000092	2434	--	60	206	266	0
Isoform0000093	285	--	14	4	18	0
Isoform0000094	2436	279R	133	94	227	1
Isoform0000095	2394	711R	140	64	204	1
Isoform0000096	914	356R	50	33	83	1
Isoform0000097	1708	715R	108	95	203	1
Isoform0000098	2318	4R	199	116	315	1
Isoform0000099	2293	--	150	139	289	0
Isoform0000100	1418	1410R	127	71	198	1
Isoform0000101	1748	511R	102	146	248	1
Isoform0000102	972	595R	71	23	94	1
Isoform0000103	916	418R,898R	62	60	122	2
Isoform0000104	911	252R	62	46	108	1
Isoform0000105	2236	500R,997R,1594R,1936R	103	160	263	4
Isoform0000106	2113	262R,1240R	125	178	303	2
Isoform0000107	1460	508R	106	80	186	1
Isoform0000108	444	--	20	17	37	0
Isoform0000109	2371	1770R	148	87	235	1
Isoform0000110	1460	508R	106	80	186	1
Isoform0000111	2477	262R,1240R	149	199	348	2
Isoform0000112	2098	93R,1812R,1842R,1853R,1855R,1856R,1859R,1868R,1914R,1923R,1925R,1990R,1992R,2009R,2027R	143	86	229	15
Isoform0000113	444	--	20	17	37	0
Isoform0000114	1949	1252R	103	144	247	1
Isoform0000115	2010	1156R,1913R	155	37	192	2
Isoform0000116	722	329R,386R	64	29	93	2
Isoform0000117	1337	--	34	104	138	0
Isoform0000118	2289	31R,1730R	120	77	197	2
Isoform0000119	445	312R	26	34	60	1
Isoform0000120	444	--	20	17	37	0
Isoform0000121	2457	262R,1220R	147	197	344	2
Isoform0000122	891	232K	43	89	132	1
Isoform0000123	444	--	20	17	37	0
Isoform0000124	880	--	54	42	96	0
Isoform0000125	2473	338R,1284R,1428R	165	80	245	3
Isoform0000126	1751	691R	137	111	248	1
Isoform0000127	1435	--	78	69	147	0
Isoform0000128	486	--	10	25	35	0
Isoform0000129	1322	--	64	56	120	0
Isoform0000130	695	584R	40	31	71	1
Isoform0000131	2468	--	62	209	271	0
Isoform0000132	2383	1653R	111	118	229	1
Isoform0000133	1960	1697R	124	207	331	1
Isoform0000134	2376	1653R	110	117	227	1
Isoform0000135	1556	--	92	66	158	0
Isoform0000136	326	--	21	15	36	0
Isoform0000137	420	287R	25	35	60	1
Isoform0000138	1042	--	42	60	102	0
Isoform0000139	628	--	44	28	72	0
Isoform0000140	1729	--	88	93	181	0
Isoform0000141	1749	--	77	94	171	0
Isoform0000142	1765	--	71	120	191	0
Isoform0000143	723	--	35	35	70	0
Isoform0000144	927	227K,443R	53	49	102	2
Isoform0000145	2161	--	138	139	277	0
Isoform0000146	877	866R	36	33	69	1
Isoform0000147	370	--	23	29	52	0
Isoform0000148	2041	1637R	154	158	312	1
Isoform0000149	1960	1697R	124	207	331	1
Isoform0000150	2202	353K	114	138	252	1
Isoform0000151	1042	--	42	60	102	0
Isoform0000152	2256	--	137	107	244	0
Isoform0000153	261	--	21	19	40	0
Isoform0000154	2026	1637R	153	154	307	1
Isoform0000155	1508	785R	77	76	153	1
Isoform0000156	623	--	18	44	62	0
Isoform0000157	861	--	56	58	114	0
Isoform0000158	1718	--	104	101	205	0
Isoform0000159	1817	--	81	85	166	0
Isoform0000160	754	--	44	28	72	0
Isoform0000161	148	--	4	4	8	0
Isoform0000162	2288	1693R	122	107	229	1
Isoform0000163	586	--	31	26	57	0
Isoform0000164	1437	--	69	99	168	0
Isoform0000165	1169	--	53	55	108	0
Isoform0000166	970	--	39	42	81	0
Isoform0000167	1091	--	67	54	121	0
Isoform0000168	1215	--	51	53	104	0
Isoform0000169	1410	69K	121	38	159	1
Isoform0000170	2360	--	60	198	258	0
Isoform0000171	769	110R	42	37	79	1
Isoform0000172	2332	1318R	110	140	250	1
Isoform0000173	520	316K	21	32	53	1
Isoform0000174	1238	655R,728R	66	60	126	2
Isoform0000175	2053	1612R	108	72	180	1
Isoform0000176	1508	--	56	96	152	0
Isoform0000177	1765	--	70	120	190	0
Isoform0000178	1469	131R	106	82	188	1
Isoform0000179	463	47R	29	26	55	1
Isoform0000180	361	--	22	19	41	0
Isoform0000181	684	192R	26	39	65	1
Isoform0000182	2034	419R,1546R	231	25	256	2
Isoform0000183	1115	655R,728R	60	51	111	2
Isoform0000184	1904	--	119	100	219	0
Isoform0000185	2119	31R,1678R	113	71	184	2
Isoform0000186	1475	403R	99	80	179	1
Isoform0000187	2180	1579R	135	84	219	1
Isoform0000188	2373	237R,796R	136	109	245	2
Isoform0000189	512	--	35	24	59	0
Isoform0000190	1873	144R,229K,1399R	119	147	266	3
Isoform0000191	1724	--	95	95	190	0
Isoform0000192	1917	1232K	147	134	281	1
Isoform0000193	2120	31R,1730R	113	73	186	2
Isoform0000194	1496	--	81	66	147	0
Isoform0000195	519	--	16	36	52	0
Isoform0000196	519	--	16	36	52	0
Isoform0000197	2073	1808R	147	144	291	1
Isoform0000198	2199	1665R	117	75	192	1
Isoform0000199	1960	1697R	138	193	331	1
Isoform0000200	475	--	26	29	55	0
Isoform0000201	1274	42R,629R,1128R	70	90	160	3
Isoform0000202	1321	160R,429R,772R,892R,1172R	100	88	188	5
Isoform0000203	435	--	42	50	92	0
Isoform0000204	570	--	23	31	54	0
Isoform0000205	853	5R,18R,100R	50	40	90	3
Isoform0000206	693	201R	74	28	102	1
Isoform0000207	1087	--	55	29	84	0
Isoform0000208	2073	1808R	147	144	291	1
Isoform0000209	1110	207R	65	46	111	1
Isoform0000210	613	--	33	43	76	0
Isoform0000211	2320	--	58	195	253	0
Isoform0000212	1033	890R	62	65	127	1
Isoform0000213	1411	1089R	61	66	127	1
Isoform0000214	1830	--	97	103	200	0
Isoform0000215	570	--	19	26	45	0
Isoform0000216	414	--	24	37	61	0
Isoform0000217	643	--	38	32	70	0
Isoform0000218	863	270K	35	46	81	1
Isoform0000219	2256	--	136	107	243	0
Isoform0000220	1111	--	71	48	119	0
Isoform0000221	1128	--	66	71	137	0
Isoform0000222	790	17R,603R	46	54	100	2
Isoform0000223	1163	485R,524R,564R,1023R	134	63	197	4
Isoform0000224	1926	--	124	80	204	0
Isoform0000225	1463	--	80	66	146	0
Isoform0000226	85	--	4	1	5	0
Isoform0000227	2225	842R	123	86	209	1
Isoform0000228	837	83R	41	41	82	1
Isoform0000229	338	--	17	18	35	0
Isoform0000230	1960	1697R	124	207	331	1
Isoform0000231	308	85R	18	18	36	1
Isoform0000232	1910	--	123	80	203	0
Isoform0000233	817	493R	52	54	106	1
Isoform0000234	1282	456R,1047R	100	43	143	2
Isoform0000235	957	889R	53	44	97	1
Isoform0000236	1037	--	55	72	127	0
Isoform0000237	1381	721R,847R	123	59	182	2
Isoform0000238	396	--	15	37	52	0
Isoform0000239	290	--	14	5	19	0
Isoform0000240	302	--	17	23	40	0
Isoform0000241	457	--	25	17	42	0
Isoform0000242	390	--	21	18	39	0
Isoform0000243	2162	35R,1112K	136	83	219	2
Isoform0000244	2257	--	55	188	243	0
Isoform0000245	366	--	18	21	39	0
Isoform0000246	769	110R	42	37	79	1
Isoform0000247	915	773K	60	92	152	1
Isoform0000248	1877	15R	102	64	166	1
Isoform0000249	65	--	3	4	7	0
Isoform0000250	1010	843R,904R	88	58	146	2
Isoform0000251	1524	31R	82	45	127	1
Isoform0000252	2121	--	99	107	206	0
Isoform0000253	290	--	14	5	19	0
Isoform0000254	1927	385R,525R,527R,649R,734R,736R,841R,914R,915R,958R	214	50	264	10
Isoform0000255	1926	--	124	80	204	0
Isoform0000256	970	--	48	54	102	0
Isoform0000257	956	--	63	40	103	0
Isoform0000258	346	--	21	35	56	0
Isoform0000259	2240	1924R	69	178	247	1
Isoform0000260	947	805K	55	94	149	1
Isoform0000261	431	--	21	28	49	0
Isoform0000262	1716	634R,657R,745R,953R,1123R	165	28	193	5
Isoform0000263	625	--	43	32	75	0
Isoform0000264	758	--	38	52	90	0
Isoform0000265	923	--	61	52	113	0
Isoform0000266	335	--	14	11	25	0
Isoform0000267	2143	1384R,1831R	171	106	277	2
Isoform0000268	2038	362R,448R	83	97	180	2
Isoform0000269	326	--	5	20	25	0
Isoform0000270	287	--	18	20	38	0
Isoform0000271	898	493R	48	46	94	1
Isoform0000272	687	--	52	42	94	0
Isoform0000273	658	--	31	19	50	0
Isoform0000274	1350	--	92	62	154	0
Isoform0000275	627	321R	36	28	64	1
Isoform0000276	2196	--	53	178	231	0
Isoform0000277	1161	--	44	88	132	0
Isoform0000278	989	--	58	49	107	0
Isoform0000279	1830	--	71	65	136	0
Isoform0000280	1754	647R,1139R	181	67	248	2
Isoform0000281	931	--	47	54	101	0
Isoform0000282	2258	--	116	104	220	0
Isoform0000283	1379	1236K	90	75	165	1
Isoform0000284	275	--	15	9	24	0
Isoform0000285	1904	--	119	100	219	0
Isoform0000286	1505	854R	97	60	157	1
Isoform0000287	1113	--	46	30	76	0
Isoform0000288	1015	--	67	20	87	0
Isoform0000289	1292	196R	85	66	151	1
Isoform0000290	878	--	48	41	89	0
Isoform0000291	440	--	23	26	49	0
Isoform0000292	1696	1246R,1520R	133	85	218	2
Isoform0000293	1079	352R,497R,547R	91	77	168	3
Isoform0000294	1282	41R	68	74	142	1
Isoform0000295	1337	605R	72	95	167	1
Isoform0000296	1929	97R	132	119	251	1
Isoform0000297	680	21R	32	36	68	1
Isoform0000298	662	--	23	22	45	0
Isoform0000299	1760	214R,489R,1011R,1334R	178	96	274	4
Isoform0000300	579	--	23	28	51	0
Isoform0000301	532	--	26	18	44	0
Isoform0000302	2075	--	122	117	239	0
Isoform0000303	2148	--	99	107	206	0
Isoform0000304	2117	321R,997R,1430R	134	88	222	3
Isoform0000305	381	203R	24	11	35	1
Isoform0000306	1110	207R	65	46	111	1
Isoform0000307	443	304R	37	24	61	1
Isoform0000308	654	--	39	56	95	0
Isoform0000309	2061	235R,1022R,1078R	111	149	260	3
Isoform0000310	823	547K	44	41	85	1
Isoform0000312	1536	--	96	97	193	0
Isoform0000313	1866	--	107	75	182	0
Isoform0000314	397	308R	20	32	52	1
Isoform0000315	1071	439R	60	79	139	1
Isoform0000317	1176	692R,812R	51	59	110	2
Isoform0000318	2136	33R,71R,74R	124	136	260	3
Isoform0000319	957	--	80	46	126	0
Isoform0000320	1102	171K	61	93	154	1
Isoform0000321	666	--	18	30	48	0
Isoform0000322	1159	--	64	110	174	0
Isoform0000323	1907	1178R	119	75	194	1
Isoform0000324	355	--	29	6	35	0
Isoform0000325	1898	1169R	119	76	195	1
Isoform0000326	2070	--	95	98	193	0
Isoform0000327	1744	--	129	109	238	0
Isoform0000328	1910	1566R,1639R	179	46	225	2
Isoform0000329	1164	--	99	85	184	0
Isoform0000330	1146	--	58	63	121	0
Isoform0000331	417	--	17	20	37	0
Isoform0000332	746	--	50	34	84	0
Isoform0000333	2229	--	91	110	201	0
Isoform0000334	2124	--	130	78	208	0
Isoform0000335	2022	1347R,1466R,1717R,1786K	107	107	214	4
Isoform0000336	1723	--	97	28	125	0
Isoform0000337	2120	605R	124	137	261	1
Isoform0000338	2176	1924R	66	172	238	1
Isoform0000339	2047	1347R,1466R,1717R,1786K	107	107	214	4
Isoform0000340	2073	93R,877R,955R	96	124	220	3
Isoform0000341	342	--	6	20	26	0
Isoform0000342	1338	--	67	76	143	0
Isoform0000343	724	--	42	55	97	0
Isoform0000344	2186	156R,420R,763R,1014R	139	143	282	4
Isoform0000345	1787	--	103	90	193	0
Isoform0000346	597	--	44	35	79	0
Isoform0000347	1405	1199R	84	58	142	1
Isoform0000348	1752	--	102	89	191	0
Isoform0000349	1681	--	77	117	194	0
Isoform0000350	2112	--	99	107	206	0
Isoform0000351	1512	--	93	66	159	0
Isoform0000352	1507	411R	97	76	173	1
Isoform0000353	1871	--	111	144	255	0
Isoform0000354	800	--	23	69	92	0
Isoform0000355	517	509R	39	21	60	1
Isoform0000356	1063	--	76	43	119	0
Isoform0000357	2064	115R,276R,288R,350R,953K,1388R,1663R	149	137	286	7
Isoform0000358	1061	1019R	54	28	82	1
Isoform0000359	2094	--	99	107	206	0
Isoform0000360	393	--	19	21	40	0
Isoform0000361	524	--	16	34	50	0
Isoform0000362	1171	--	51	82	133	0
Isoform0000363	740	637R	39	45	84	1
Isoform0000364	1403	371R,1185R	68	78	146	2
Isoform0000365	1395	--	64	77	141	0
Isoform0000366	1029	--	56	65	121	0
Isoform0000367	640	594R	33	20	53	1
Isoform0000368	823	547K	44	41	85	1
Isoform0000369	1421	285R,1131R	76	122	198	2
Isoform0000370	1633	--	53	123	176	0
Isoform0000371	984	--	86	46	132	0
Isoform0000372	703	--	38	31	69	0
Isoform0000373	348	--	18	15	33	0
Isoform0000374	687	427R,632R	76	31	107	2
Isoform0000375	340	--	18	16	34	0
Isoform0000376	387	308R	19	30	49	1
Isoform0000377	1282	296R	102	99	201	1
Isoform0000378	1850	--	108	143	251	0
Isoform0000379	1313	--	55	74	129	0
Isoform0000380	1483	--	77	114	191	0
Isoform0000381	1673	143R,164R,1165R	167	65	232	3
Isoform0000382	638	--	21	47	68	0
Isoform0000383	1820	--	71	82	153	0
Isoform0000384	1803	--	71	81	152	0
Isoform0000385	215	133R	13	15	28	1
Isoform0000386	2033	1422R	74	211	285	1
Isoform0000387	1754	287K	88	118	206	1
Isoform0000388	1901	69R	126	119	245	1
Isoform0000389	1315	--	94	28	122	0
Isoform0000390	1724	303R	123	99	222	1
Isoform0000391	1049	570R,649R,870R	98	22	120	3
Isoform0000392	1217	691R	81	40	121	1
Isoform0000393	2120	1060R,1115R,1850R	128	125	253	3
Isoform0000394	1978	--	86	181	267	0
Isoform0000395	473	--	11	19	30	0
Isoform0000396	853	--	68	41	109	0
Isoform0000397	141	--	10	9	19	0
Isoform0000398	2148	--	99	107	206	0
Isoform0000400	923	--	61	52	113	0
Isoform0000401	826	91R,272R	44	46	90	2
Isoform0000402	1357	489R,1318R	83	35	118	2
Isoform0000403	1338	--	67	76	143	0
Isoform0000404	510	--	35	18	53	0
Isoform0000405	1957	1423R	98	64	162	1
Isoform0000406	924	323R,649R	58	63	121	2
Isoform0000407	494	--	21	23	44	0
Isoform0000408	1150	153R	44	83	127	1
Isoform0000409	672	--	31	19	50	0
Isoform0000410	1313	371R,1185R	59	75	134	2
Isoform0000411	629	--	17	27	44	0
Isoform0000412	1657	--	97	100	197	0
Isoform0000413	536	31R	28	24	52	1
Isoform0000414	633	--	24	14	38	0
Isoform0000415	1489	435R	87	103	190	1
Isoform0000416	1935	146R,158R,220R,1131R,1534R	119	119	238	5
Isoform0000417	1800	--	98	134	232	0
Isoform0000418	1888	537R,546R,563R,607R,1841R	103	161	264	5
Isoform0000419	2121	--	99	107	206	0
Isoform0000420	1047	1047R	61	66	127	1
Isoform0000421	2061	115R,276R,288R,350R,1262R,1660R	132	129	261	6
Isoform0000422	897	--	54	44	98	0
Isoform0000423	1482	--	49	86	135	0
Isoform0000424	1217	314R	81	71	152	1
Isoform0000425	232	--	15	16	31	0
Isoform0000426	1984	623R,1839R	105	106	211	2
Isoform0000427	586	--	31	38	69	0
Isoform0000428	1713	--	103	82	185	0
Isoform0000429	665	--	35	40	75	0
Isoform0000430	2035	115R,1231R,1634R	143	118	261	3
Isoform0000431	1354	1060R,1115R	91	73	164	2
Isoform0000432	387	--	14	15	29	0
Isoform0000433	862	--	41	76	117	0
Isoform0000434	581	512R,513R	44	19	63	2
Isoform0000435	1056	148R	87	27	114	1
Isoform0000436	679	--	41	32	73	0
Isoform0000437	1773	557R,1047R	63	78	141	2
Isoform0000438	256	--	15	21	36	0
Isoform0000439	2082	1396R,1473R,1993R,2077R	149	148	297	4
Isoform0000440	298	--	18	7	25	0
Isoform0000441	2100	--	49	167	216	0
Isoform0000442	288	--	26	12	38	0
Isoform0000443	1207	--	52	84	136	0
Isoform0000444	810	--	52	52	104	0
Isoform0000445	1443	--	96	61	157	0
Isoform0000447	1699	1354R,1355R	126	83	209	2
Isoform0000448	315	--	14	24	38	0
Isoform0000449	695	584R	40	31	71	1
Isoform0000450	1057	--	25	63	88	0
Isoform0000451	1150	734R,896R	66	84	150	2
Isoform0000452	536	31R	28	24	52	1
Isoform0000453	1445	543R,622R,843R	136	31	167	3
Isoform0000454	974	--	54	62	116	0
Isoform0000455	2173	93R,1812R,1842R,1853R,1855R,1856R,1859R,1868R,1914R,1923R,1925R,1990R,1992R,2009R,2027R	142	95	237	15
Isoform0000456	470	--	24	31	55	0
Isoform0000457	757	210R,347R	57	38	95	2
Isoform0000458	769	71R	54	45	99	1
Isoform0000459	1201	--	43	68	111	0
Isoform0000460	148	--	4	4	8	0
Isoform0000461	1713	1363R,1364R	128	83	211	2
Isoform0000462	1261	--	75	74	149	0
Isoform0000463	925	379R	42	24	66	1
Isoform0000464	930	379R	42	24	66	1
Isoform0000465	1198	--	65	88	153	0
Isoform0000466	1051	--	98	82	180	0
Isoform0000467	1196	--	53	98	151	0
Isoform0000468	505	--	31	15	46	0
Isoform0000469	406	--	24	24	48	0
Isoform0000470	216	--	7	17	24	0
Isoform0000471	257	--	17	7	24	0
Isoform0000472	1684	615R,1526R	89	130	219	2
Isoform0000473	813	--	55	54	109	0
Isoform0000474	553	--	21	13	34	0
Isoform0000475	871	--	43	78	121	0
Isoform0000476	2053	429R	50	89	139	1
Isoform0000477	1384	--	78	74	152	0
Isoform0000478	1926	--	124	80	204	0
Isoform0000479	1645	706R	74	113	187	1
Isoform0000480	629	--	46	32	78	0
Isoform0000481	541	--	17	34	51	0
Isoform0000482	1148	--	71	39	110	0
Isoform0000483	1765	--	71	120	191	0
Isoform0000484	489	--	19	32	51	0
Isoform0000485	697	609R	47	44	91	1
Isoform0000486	666	--	18	30	48	0
Isoform0000487	955	--	70	58	128	0
Isoform0000488	269	--	12	20	32	0
Isoform0000489	1658	--	126	20	146	0
Isoform0000490	454	--	26	14	40	0
Isoform0000491	1666	303R	148	85	233	1
Isoform0000492	1840	1032R,1166R	95	90	185	2
Isoform0000493	1997	--	111	102	213	0
Isoform0000494	1690	1345R,1346R	126	82	208	2
Isoform0000495	376	--	22	23	45	0
Isoform0000496	1943	--	84	77	161	0
Isoform0000498	1024	--	95	42	137	0
Isoform0000499	1338	--	67	76	143	0
Isoform0000500	1570	320R,1129R	85	60	145	2
Isoform0000501	1883	549R	89	129	218	1
Isoform0000502	1144	--	55	72	127	0
Isoform0000503	604	--	31	29	60	0
Isoform0000504	820	381R	77	44	121	1
Isoform0000505	366	--	27	8	35	0
Isoform0000506	1201	1056R	97	65	162	1
Isoform0000507	333	--	11	13	24	0
Isoform0000508	1345	162R,992R	135	34	169	2
Isoform0000509	1338	--	67	76	143	0
Isoform0000510	2132	--	97	144	241	0
Isoform0000511	1787	162R,684R,1010R	121	130	251	3
Isoform0000512	379	--	18	30	48	0
Isoform0000513	447	13R	40	26	66	1
Isoform0000514	1224	--	100	91	191	0
Isoform0000515	1248	489R	71	25	96	1
Isoform0000516	629	--	30	15	45	0
Isoform0000517	494	114R	33	18	51	1
Isoform0000518	898	493R	48	46	94	1
Isoform0000519	1382	308R	63	71	134	1
Isoform0000520	1556	314R,1457R	114	79	193	2
Isoform0000521	1011	--	78	40	118	0
Isoform0000522	607	--	44	30	74	0
Isoform0000523	1064	--	45	54	99	0
Isoform0000524	376	--	22	23	45	0
Isoform0000525	1654	--	75	91	166	0
Isoform0000526	1782	479R	117	109	226	1
Isoform0000527	1872	726R,1248R,1574R	127	133	260	3
Isoform0000528	564	--	30	36	66	0
Isoform0000529	777	319R	20	46	66	1
Isoform0000531	1035	--	65	46	111	0
Isoform0000532	779	--	53	42	95	0
Isoform0000533	601	67R	60	23	83	1
Isoform0000534	494	--	25	30	55	0
Isoform0000535	1016	117K,166R	70	80	150	2
Isoform0000536	796	--	52	24	76	0
Isoform0000537	993	--	60	47	107	0
Isoform0000538	414	--	10	16	26	0
Isoform0000539	1867	4R,1444R	94	93	187	2
Isoform0000540	425	--	17	24	41	0
Isoform0000542	999	24R,291R,329K,379R	58	60	118	4
Isoform0000543	1036	91R	46	49	95	1
Isoform0000544	1255	--	76	49	125	0
Isoform0000545	821	271R,382R,782R	55	20	75	3
Isoform0000546	429	--	35	27	62	0
Isoform0000547	1287	128R,560R	79	63	142	2
Isoform0000548	123	--	12	6	18	0
Isoform0000549	1718	--	104	101	205	0
Isoform0000550	2032	1738R,1809R,1811K,1833R,1868K,1932R,1996R	100	114	214	7
Isoform0000551	918	--	32	25	57	0
Isoform0000552	131	30R	11	6	17	1
Isoform0000553	1482	--	49	86	135	0
Isoform0000554	289	13R	12	16	28	1
Isoform0000555	1095	--	47	29	76	0
Isoform0000556	1130	--	54	74	128	0
Isoform0000557	1066	206R	60	86	146	1
Isoform0000558	1018	--	67	63	130	0
Isoform0000559	1084	859R,861R	118	46	164	2
Isoform0000560	497	445R	22	21	43	1
Isoform0000561	1888	440R,467R	118	54	172	2
Isoform0000562	894	--	45	42	87	0
Isoform0000563	1211	897R	46	70	116	1
Isoform0000564	1226	1062R	58	59	117	1
Isoform0000565	1068	--	47	42	89	0
Isoform0000566	1037	40R,49R,95R	91	36	127	3
Isoform0000567	1334	999R	81	50	131	1
Isoform0000568	558	301R	38	30	68	1
Isoform0000569	1183	881R	46	68	114	1
Isoform0000570	597	559R	23	21	44	1
Isoform0000571	1750	64R,1143R	118	100	218	2
Isoform0000572	1912	--	109	87	196	0
Isoform0000573	480	48R,130R	46	31	77	2
Isoform0000574	454	--	30	8	38	0
Isoform0000575	1030	--	67	63	130	0
Isoform0000576	919	--	56	41	97	0
Isoform0000577	358	--	17	17	34	0
Isoform0000578	1705	--	87	96	183	0
Isoform0000579	667	--	32	29	61	0
Isoform0000580	1196	1062R	57	58	115	1
Isoform0000581	891	345R	37	23	60	1
Isoform0000582	854	839R	61	55	116	1
Isoform0000583	446	--	28	35	63	0
Isoform0000584	1944	1229R,1235R,1433R,1803R	134	158	292	4
Isoform0000585	233	--	11	12	23	0
Isoform0000586	1067	--	44	50	94	0
Isoform0000587	821	680R	36	52	88	1
Isoform0000588	1067	--	44	50	94	0
Isoform0000589	585	30R	26	40	66	1
Isoform0000590	671	--	54	37	91	0
Isoform0000591	2015	--	47	162	209	0
Isoform0000592	1299	1045R	78	100	178	1
Isoform0000593	339	--	24	20	44	0
Isoform0000594	468	--	21	31	52	0
Isoform0000595	1142	651R	86	66	152	1
Isoform0000596	914	--	56	58	114	0
Isoform0000597	1756	1203R,1473R,1531R	148	143	291	3
Isoform0000598	754	--	44	28	72	0
Isoform0000600	44	--	4	1	5	0
Isoform0000601	250	--	15	29	44	0
Isoform0000602	288	--	14	16	30	0
Isoform0000603	1782	479R	117	109	226	1
Isoform0000604	1233	499R	77	156	233	1
Isoform0000605	1837	1236R	111	70	181	1
Isoform0000606	1738	580R,1288R,1309R	85	144	229	3
Isoform0000607	1720	422K,1149R,1170R	88	146	234	3
Isoform0000608	1719	42R	101	128	229	1
Isoform0000609	912	598R	31	53	84	1
Isoform0000610	1076	--	42	35	77	0
Isoform0000611	223	--	17	14	31	0
Isoform0000612	120	--	7	3	10	0
Isoform0000613	1092	186R,708R,1034R	85	72	157	3
Isoform0000614	652	--	44	37	81	0
Isoform0000615	1702	1342R	83	86	169	1
Isoform0000616	1929	520R	124	39	163	1
Isoform0000617	433	--	21	16	37	0
Isoform0000618	262	254K	19	15	34	1
Isoform0000619	508	--	24	31	55	0
Isoform0000620	1338	--	67	76	143	0
Isoform0000621	754	--	44	28	72	0
Isoform0000622	842	186R	49	40	89	1
Isoform0000623	228	--	8	8	16	0
Isoform0000624	1034	252R	39	57	96	1
Isoform0000625	1654	--	75	91	166	0
Isoform0000626	1335	308R	58	71	129	1
Isoform0000627	270	148R	19	14	33	1
Isoform0000628	498	--	36	47	83	0
Isoform0000629	1818	--	69	117	186	0
Isoform0000630	1575	288R,625R,1487R	84	75	159	3
Isoform0000631	1479	--	49	87	136	0
Isoform0000632	376	--	23	23	46	0
Isoform0000633	1482	--	49	86	135	0
Isoform0000634	1144	--	55	72	127	0
Isoform0000635	1482	--	49	86	135	0
Isoform0000636	838	182R	49	40	89	1
Isoform0000637	1187	--	75	49	124	0
Isoform0000638	1384	--	78	74	152	0
Isoform0000639	1293	166R	57	67	124	1
Isoform0000640	849	230R,509R	38	45	83	2
Isoform0000641	1708	83R,605R,931R	111	127	238	3
Isoform0000642	174	--	7	23	30	0
Isoform0000643	1220	--	71	49	120	0
Isoform0000644	1833	--	94	194	288	0
Isoform0000645	1282	313R,398R	115	75	190	2
Isoform0000646	1968	--	46	160	206	0
Isoform0000647	512	--	16	17	33	0
Isoform0000648	1903	737R,1761R	117	108	225	2
Isoform0000649	1821	--	97	112	209	0
Isoform0000650	1109	652R	84	64	148	1
Isoform0000651	1187	467R	74	53	127	1
Isoform0000652	273	115R	16	20	36	1
Isoform0000653	312	190R	36	16	52	1
Isoform0000654	1555	31R,1312R	83	62	145	2
Isoform0000655	1768	--	73	143	216	0
Isoform0000656	1049	--	51	50	101	0
Isoform0000657	298	--	22	10	32	0
Isoform0000658	1783	--	72	143	215	0
Isoform0000659	247	--	13	9	22	0
Isoform0000660	1970	63R,692R	168	95	263	2
Isoform0000661	601	--	19	20	39	0
Isoform0000662	317	67K,248R	23	35	58	2
Isoform0000663	1663	674R,677K	85	95	180	2
Isoform0000664	1870	--	104	112	216	0
Isoform0000665	216	--	15	1	16	0
Isoform0000666	370	--	21	19	40	0
Isoform0000667	1768	--	95	123	218	0
Isoform0000668	1017	195R,244R	106	58	164	2
Isoform0000669	1898	--	81	74	155	0
Isoform0000670	740	9R,355R	51	44	95	2
Isoform0000671	1265	677R,754R	74	110	184	2
Isoform0000672	1938	685R	85	113	198	1
Isoform0000673	1810	--	98	91	189	0
Isoform0000674	1505	--	65	56	121	0
Isoform0000675	1265	677R,754R	74	110	184	2
Isoform0000676	330	--	18	22	40	0
Isoform0000677	1314	209R,1272R	81	85	166	2
Isoform0000678	842	186R	49	40	89	1
Isoform0000679	1083	--	51	63	114	0
Isoform0000680	1735	--	87	96	183	0
Isoform0000681	1702	1342R	83	86	169	1
Isoform0000682	1364	1363R	90	63	153	1
Isoform0000683	1159	--	64	71	135	0
Isoform0000684	1334	999R	81	50	131	1
Isoform0000685	988	--	56	42	98	0
Isoform0000686	476	--	19	20	39	0
Isoform0000687	1713	1532K	15	229	244	1
Isoform0000688	471	--	19	25	44	0
Isoform0000689	586	--	23	32	55	0
Isoform0000690	2005	--	105	84	189	0
Isoform0000691	1790	--	93	111	204	0
Isoform0000692	623	--	37	29	66	0
Isoform0000693	1950	--	83	97	180	0
Isoform0000695	929	446R	64	24	88	1
Isoform0000696	1904	--	112	43	155	0
Isoform0000697	647	--	36	32	68	0
Isoform0000698	1035	--	35	58	93	0
Isoform0000699	626	--	32	49	81	0
Isoform0000700	494	112R	23	9	32	1
Isoform0000701	1586	799R	102	76	178	1
Isoform0000702	1186	728R	52	88	140	1
Isoform0000703	1678	--	104	99	203	0
Isoform0000704	1203	1058R	65	51	116	1
Isoform0000705	873	--	35	63	98	0
Isoform0000706	324	114R	29	8	37	1
Isoform0000707	693	--	57	41	98	0
Isoform0000708	509	--	28	27	55	0
Isoform0000709	332	--	19	24	43	0
Isoform0000710	1154	127R	24	61	85	1
Isoform0000711	1778	1177R	110	67	177	1
Isoform0000712	1903	737R,1761R	117	108	225	2
Isoform0000713	469	417R	20	19	39	1
Isoform0000714	801	--	59	54	113	0
Isoform0000715	228	--	8	8	16	0
Isoform0000716	1095	--	47	29	76	0
Isoform0000717	1635	32K	105	112	217	1
Isoform0000718	712	--	55	34	89	0
Isoform0000719	650	--	43	17	60	0
Isoform0000720	1186	728R	52	88	140	1
Isoform0000721	951	232R,373R,386R,387R	99	25	124	4
Isoform0000722	407	112K,293R	24	39	63	2
Isoform0000723	1642	--	66	87	153	0
Isoform0000724	265	--	23	16	39	0
Isoform0000725	497	445R	22	21	43	1
Isoform0000726	538	--	25	27	52	0
Isoform0000727	270	148R	19	14	33	1
Isoform0000728	549	178R	20	37	57	1
Isoform0000729	838	182R	49	40	89	1
Isoform0000730	956	279R	47	40	87	1
Isoform0000731	502	--	23	29	52	0
Isoform0000732	681	--	40	25	65	0
Isoform0000733	320	--	22	5	27	0
Isoform0000734	682	--	46	17	63	0
Isoform0000735	1327	100R,515R	94	64	158	2
Isoform0000736	1828	1704R	115	101	216	1
Isoform0000737	680	--	56	41	97	0
Isoform0000738	1655	246R,1433R	99	74	173	2
Isoform0000739	1528	23R,587R	66	137	203	2
Isoform0000740	671	75R	49	30	79	1
Isoform0000741	1792	--	112	74	186	0
Isoform0000742	265	--	23	16	39	0
Isoform0000743	1007	--	35	64	99	0
Isoform0000745	366	89R	27	20	47	1
Isoform0000746	1752	--	87	96	183	0
Isoform0000747	1497	1350R	120	48	168	1
Isoform0000748	265	--	23	16	39	0
Isoform0000749	652	--	44	37	81	0
Isoform0000750	1878	--	92	108	200	0
Isoform0000751	788	756R	31	55	86	1
Isoform0000752	257	--	5	3	8	0
Isoform0000753	1953	1924R	61	152	213	1
Isoform0000754	1384	--	76	74	150	0
Isoform0000755	860	--	52	79	131	0
Isoform0000756	1592	--	85	116	201	0
Isoform0000757	1844	446R,1018R	139	68	207	2
Isoform0000758	652	--	52	40	92	0
Isoform0000759	498	--	36	47	83	0
Isoform0000760	1203	874R	71	60	131	1
Isoform0000761	1456	282R,1148K	84	59	143	2
Isoform0000762	1412	--	43	95	138	0
Isoform0000763	1270	596R	78	56	134	1
Isoform0000764	1834	1706R	95	142	237	1
Isoform0000765	1788	1254R	93	59	152	1
Isoform0000766	1870	--	125	119	244	0
Isoform0000767	331	--	25	24	49	0
Isoform0000768	603	284R	34	50	84	1
Isoform0000769	634	--	32	32	64	0
Isoform0000770	1072	464R,561R	90	46	136	2
Isoform0000771	727	--	21	31	52	0
Isoform0000772	395	--	26	10	36	0
Isoform0000773	120	--	7	3	10	0
Isoform0000774	1533	--	101	66	167	0
Isoform0000775	1716	--	84	96	180	0
Isoform0000776	1266	--	61	91	152	0
Isoform0000777	585	30R	26	40	66	1
Isoform0000778	677	35R	54	42	96	1
Isoform0000779	1476	--	86	56	142	0
Isoform0000780	1375	680R	79	77	156	1
Isoform0000781	1816	1422R,1462R	103	107	210	2
Isoform0000782	558	--	41	31	72	0
Isoform0000783	518	--	17	41	58	0
Isoform0000784	1635	32K	105	112	217	1
Isoform0000785	546	--	28	33	61	0
Isoform0000786	1986	726R,1248R,1574R	137	142	279	3
Isoform0000787	1581	161R	98	87	185	1
Isoform0000788	1842	1705R	91	198	289	1
Isoform0000789	717	--	37	29	66	0
Isoform0000790	1111	127K,195K	41	33	74	2
Isoform0000791	276	114R	26	8	34	1
Isoform0000792	1066	--	82	74	156	0
Isoform0000793	373	--	14	20	34	0
Isoform0000794	1262	994R	64	73	137	1
Isoform0000795	400	86R	36	13	49	1
Isoform0000796	1713	--	63	80	143	0
Isoform0000797	635	--	21	37	58	0
Isoform0000798	1847	103R	83	104	187	1
Isoform0000799	1054	753R	73	93	166	1
Isoform0000800	1001	472R,620R	75	71	146	2
Isoform0000801	1231	915R	80	61	141	1
Isoform0000802	1066	--	65	65	130	0
Isoform0000803	927	5R	48	53	101	1
Isoform0000804	223	--	17	12	29	0
Isoform0000805	1385	51R	54	70	124	1
Isoform0000806	1434	--	75	44	119	0
Isoform0000807	548	--	21	21	42	0
Isoform0000808	274	--	25	15	40	0
Isoform0000809	464	--	29	29	58	0
Isoform0000810	594	--	32	48	80	0
Isoform0000811	973	--	52	41	93	0
Isoform0000812	442	--	15	14	29	0
Isoform0000813	327	--	22	25	47	0
Isoform0000814	869	--	41	80	121	0
Isoform0000815	632	--	42	47	89	0
Isoform0000816	376	138R	17	52	69	1
Isoform0000817	242	--	5	3	8	0
Isoform0000818	1596	813R	83	175	258	1
Isoform0000819	1898	--	44	155	199	0
Isoform0000820	1274	354R	81	51	132	1
Isoform0000821	939	--	47	69	116	0
Isoform0000822	1338	--	67	76	143	0
Isoform0000823	1066	--	82	74	156	0
Isoform0000824	838	98R	59	34	93	1
Isoform0000825	1832	--	68	135	203	0
Isoform0000826	530	--	36	28	64	0
Isoform0000827	1010	--	69	49	118	0
Isoform0000828	617	--	49	39	88	0
Isoform0000829	614	456R,457R	41	45	86	2
Isoform0000830	649	--	24	19	43	0
Isoform0000831	1491	--	69	72	141	0
Isoform0000832	564	--	26	37	63	0
Isoform0000833	627	6R	48	26	74	1
Isoform0000834	344	--	19	11	30	0
Isoform0000835	451	13R	26	36	62	1
Isoform0000836	991	--	35	62	97	0
Isoform0000837	697	--	44	40	84	0
Isoform0000838	1760	1031R,1083R,1344R	164	79	243	3
Isoform0000839	1020	511R,545R	62	55	117	2
Isoform0000840	1923	464R,469R,1276R	155	81	236	3
Isoform0000841	1066	73R	51	51	102	1
Isoform0000842	687	402K	55	40	95	1
Isoform0000843	741	--	22	58	80	0
Isoform0000844	1051	--	49	81	130	0
Isoform0000845	506	--	14	27	41	0
Isoform0000846	781	--	66	23	89	0
Isoform0000847	937	--	30	61	91	0
Isoform0000848	775	118R,583R,585R	68	35	103	3
Isoform0000849	1458	--	44	99	143	0
Isoform0000850	1147	23R	51	70	121	1
Isoform0000851	992	--	39	73	112	0
Isoform0000852	145	--	13	4	17	0
Isoform0000853	520	--	38	33	71	0
Isoform0000854	397	192R,289R	37	23	60	2
Isoform0000855	533	--	24	29	53	0
Isoform0000856	1852	456R,468R,478R,1271R,1292R	106	120	226	5
Isoform0000857	1526	--	92	67	159	0
Isoform0000858	1307	200R,578R	62	86	148	2
Isoform0000859	381	--	21	9	30	0
Isoform0000860	1075	--	82	74	156	0
Isoform0000861	1638	13R,535R,861R	105	121	226	3
Isoform0000863	585	--	48	30	78	0
Isoform0000864	697	--	43	40	83	0
Isoform0000865	1732	--	72	91	163	0
Isoform0000866	504	--	20	22	42	0
Isoform0000867	1345	51R	52	67	119	1
Isoform0000868	394	--	15	19	34	0
Isoform0000869	944	--	43	33	76	0
Isoform0000870	1121	259K	68	69	137	1
Isoform0000871	331	--	25	24	49	0
Isoform0000872	932	--	41	83	124	0
Isoform0000873	186	--	8	12	20	0
Isoform0000874	918	127R,282R	84	48	132	2
Isoform0000875	1588	161R	100	83	183	1
Isoform0000876	1085	245R,440R,574R	101	42	143	3
Isoform0000877	1904	--	119	100	219	0
Isoform0000878	473	--	23	51	74	0
Isoform0000879	1378	327R,872R	84	96	180	2
Isoform0000880	1805	--	70	83	153	0
Isoform0000881	318	--	16	5	21	0
Isoform0000882	1640	--	85	94	179	0
Isoform0000883	975	--	43	54	97	0
Isoform0000884	1662	301R,1517R	97	91	188	2
Isoform0000885	1834	209R,812R	114	135	249	2
Isoform0000886	1494	1059R	108	61	169	1
Isoform0000887	570	--	31	34	65	0
Isoform0000888	1832	--	94	194	288	0
Isoform0000889	478	215R	29	25	54	1
Isoform0000890	1479	861R	86	78	164	1
Isoform0000891	635	--	55	35	90	0
Isoform0000892	913	--	66	38	104	0
Isoform0000893	1034	--	69	44	113	0
Isoform0000894	1837	1264R	122	81	203	1
Isoform0000896	1689	134R,1597R	104	102	206	2
Isoform0000897	420	242R	27	20	47	1
Isoform0000898	1230	--	51	78	129	0
Isoform0000899	1154	358R,995R	76	72	148	2
Isoform0000900	502	--	19	28	47	0
Isoform0000901	933	199K,431R	34	75	109	2
Isoform0000902	1116	--	52	47	99	0
Isoform0000903	1517	694R	97	81	178	1
Isoform0000904	1413	202R	105	93	198	1
Isoform0000905	609	--	14	45	59	0
Isoform0000906	585	--	46	34	80	0
Isoform0000907	1053	--	52	66	118	0
Isoform0000908	743	598R	44	46	90	1
Isoform0000909	550	385R	17	28	45	1
Isoform0000910	599	--	42	35	77	0
Isoform0000911	1505	--	91	67	158	0
Isoform0000912	1810	31R,1730R	96	56	152	2
Isoform0000913	919	--	49	44	93	0
Isoform0000914	1187	896R,1091R	47	72	119	2
Isoform0000915	1675	1342R,1542R	130	42	172	2
Isoform0000916	340	49R	23	8	31	1
Isoform0000917	244	--	22	15	37	0
Isoform0000918	260	--	23	19	42	0
Isoform0000919	1510	--	91	67	158	0
Isoform0000920	1456	--	57	74	131	0
Isoform0000921	1181	--	64	48	112	0
Isoform0000923	634	--	32	32	64	0
Isoform0000924	1655	--	84	143	227	0
Isoform0000925	223	--	17	12	29	0
Isoform0000926	609	--	14	45	59	0
Isoform0000927	1493	404R,429R,546R,548K,549K,936K,1296R,1333R,1446R	103	111	214	9
Isoform0000928	1516	1183R	102	61	163	1
Isoform0000929	1493	404R,429R,546R,548K,549K,936K,1296R,1333R,1446R	103	111	214	9
Isoform0000930	1734	1142R,1220R	105	56	161	2
Isoform0000931	1242	82R	81	73	154	1
Isoform0000932	599	--	37	35	72	0
Isoform0000933	395	--	30	17	47	0
Isoform0000934	1430	667K	80	76	156	1
Isoform0000935	1305	1063R,1066R,1216R	109	51	160	3
Isoform0000936	1277	--	47	88	135	0
Isoform0000937	940	--	67	39	106	0
Isoform0000938	1820	329R,449R,729R,1595R	125	82	207	4
Isoform0000939	1588	--	91	80	171	0
Isoform0000940	1732	--	72	91	163	0
Isoform0000941	1244	176R,779R,1131R	113	82	195	3
Isoform0000942	1753	--	91	122	213	0
Isoform0000943	1663	674R,677K	85	95	180	2
Isoform0000944	493	--	44	41	85	0
Isoform0000945	379	--	19	12	31	0
Isoform0000946	898	164K,396R	34	72	106	2
Isoform0000947	199	--	3	2	5	0
Isoform0000948	1801	--	57	95	152	0
Isoform0000949	619	--	32	31	63	0
Isoform0000950	907	709K	45	55	100	1
Isoform0000951	498	--	36	47	83	0
Isoform0000952	370	--	11	26	37	0
Isoform0000953	608	--	31	29	60	0
Isoform0000954	1189	127R,282R	105	59	164	2
Isoform0000955	888	74R,75R	48	54	102	2
Isoform0000956	1822	--	88	90	178	0
Isoform0000957	299	--	21	8	29	0
Isoform0000958	208	--	3	2	5	0
Isoform0000959	816	713R	47	50	97	1
Isoform0000960	376	--	22	23	45	0
Isoform0000961	1457	--	70	75	145	0
Isoform0000962	1060	--	60	52	112	0
Isoform0000963	1335	--	43	71	114	0
Isoform0000964	471	--	19	25	44	0
Isoform0000965	372	--	23	22	45	0
Isoform0000966	1389	--	63	63	126	0
Isoform0000967	429	--	23	35	58	0
Isoform0000968	594	--	52	29	81	0
Isoform0000969	471	--	19	25	44	0
Isoform0000970	818	--	40	47	87	0
Isoform0000971	1454	643R	101	86	187	1
Isoform0000972	767	160R,760R,763R	54	53	107	3
Isoform0000973	1297	--	118	72	190	0
Isoform0000974	54	--	3	3	6	0
Isoform0000975	592	--	43	29	72	0
Isoform0000976	1186	1143R	87	21	108	1
Isoform0000977	1850	1604R	114	111	225	1
Isoform0000978	1283	1041R,1044R,1194R	107	49	156	3
Isoform0000979	727	--	43	39	82	0
Isoform0000980	1054	1004R,1005R	65	79	144	2
Isoform0000981	534	--	31	32	63	0
Isoform0000982	386	--	17	24	41	0
Isoform0000983	717	--	45	21	66	0
Isoform0000984	222	--	19	15	34	0
Isoform0000985	713	262R	25	33	58	1
Isoform0000986	1460	381R,646R,664R,684R,699R,717R,728R,741R,777R,779R,992R,998R,1010R	242	46	288	13
Isoform0000987	1783	--	71	144	215	0
Isoform0000988	1694	1253R	88	57	145	1
Isoform0000989	1723	--	97	27	124	0
Isoform0000990	1657	--	101	92	193	0
Isoform0000991	631	--	48	37	85	0
Isoform0000992	662	--	23	22	45	0
Isoform0000993	353	--	13	11	24	0
Isoform0000994	1742	--	120	60	180	0
Isoform0000995	1592	608R,611K,691R	121	81	202	3
Isoform0000996	857	--	26	59	85	0
Isoform0000997	1004	--	61	45	106	0
Isoform0000998	1137	896R,1041R	46	70	116	2
Isoform0000999	1082	--	56	48	104	0
Isoform0001000	1819	682R,1511K	101	78	179	2
Isoform0001001	397	5R	25	17	42	1
Isoform0001002	717	--	25	37	62	0
Isoform0001003	1824	--	43	151	194	0
Isoform0001004	836	39R,54R,67R,70R,76R,640R	92	85	177	6
Isoform0001005	360	--	33	23	56	0
Isoform0001006	600	--	52	34	86	0
Isoform0001007	1768	--	72	144	216	0
Isoform0001008	1792	--	91	191	282	0
Isoform0001009	350	290R	34	10	44	1
Isoform0001010	1095	299R,936R	68	70	138	2
Isoform0001011	1066	73R	51	51	102	1
Isoform0001012	593	--	20	25	45	0
Isoform0001013	832	68R	48	25	73	1
Isoform0001014	1605	--	98	99	197	0
Isoform0001015	754	--	44	28	72	0
Isoform0001016	1454	50R	83	84	167	1
Isoform0001017	1737	--	54	72	126	0
Isoform0001018	1077	836R,981R	44	65	109	2
Isoform0001019	1711	--	54	82	136	0
Isoform0001020	478	--	14	11	25	0
Isoform0001021	1019	--	56	46	102	0
Isoform0001022	712	--	34	30	64	0
Isoform0001023	872	9R,461R	58	34	92	2
Isoform0001025	691	--	35	48	83	0
Isoform0001026	1209	294R	55	45	100	1
Isoform0001027	848	--	31	59	90	0
Isoform0001028	729	--	49	63	112	0
Isoform0001029	570	--	31	34	65	0
Isoform0001030	1614	28R	72	101	173	1
Isoform0001031	1566	321R,1467R	115	80	195	2
Isoform0001032	745	110R	53	40	93	1
Isoform0001033	946	895R	40	52	92	1
Isoform0001034	1573	--	74	136	210	0
Isoform0001035	775	118R,583R,585R	68	35	103	3
Isoform0001036	936	--	36	61	97	0
Isoform0001037	847	--	41	76	117	0
Isoform0001038	1849	--	88	128	216	0
Isoform0001039	874	--	61	47	108	0
Isoform0001040	1501	--	90	67	157	0
Isoform0001041	388	10R	20	29	49	1
Isoform0001042	690	--	40	41	81	0
Isoform0001043	1032	811K	55	91	146	1
Isoform0001044	305	--	17	8	25	0
Isoform0001045	101	--	8	4	12	0
Isoform0001046	890	211R	48	50	98	1
Isoform0001047	495	--	11	26	37	0
Isoform0001048	925	379R	42	24	66	1
Isoform0001049	642	--	62	60	122	0
Isoform0001050	342	--	20	28	48	0
Isoform0001051	1695	--	90	72	162	0
Isoform0001052	706	167R	51	31	82	1
Isoform0001053	1195	521R	63	55	118	1
Isoform0001054	1192	722R,911R,949R	83	43	126	3
Isoform0001055	1091	850R,995R	43	60	103	2
Isoform0001056	312	--	11	20	31	0
Isoform0001057	1217	314R	81	71	152	1
Isoform0001058	214	--	11	8	19	0
Isoform0001059	1094	131R	66	56	122	1
Isoform0001060	1032	811K	55	91	146	1
Isoform0001061	1533	--	101	66	167	0
Isoform0001062	1392	345R	62	142	204	1
Isoform0001063	1507	--	67	97	164	0
Isoform0001064	1231	855R	82	40	122	1
Isoform0001065	586	--	31	38	69	0
Isoform0001066	1226	--	73	98	171	0
Isoform0001067	963	--	40	53	93	0
Isoform0001068	291	--	23	15	38	0
Isoform0001069	1768	--	72	144	216	0
Isoform0001070	313	--	19	11	30	0
Isoform0001071	765	--	34	38	72	0
Isoform0001072	1205	254R,1004R	55	53	108	2
Isoform0001073	626	--	32	32	64	0
Isoform0001074	751	495R	46	42	88	1
Isoform0001075	795	--	40	20	60	0
Isoform0001076	1736	246R,1514R	102	74	176	2
Isoform0001078	1242	1186R	54	100	154	1
Isoform0001079	1500	--	59	100	159	0
Isoform0001080	381	66R	22	31	53	1
Isoform0001081	1493	404R,429R,546R,548K,549K,936K,1296R,1333R,1446R	103	111	214	9
Isoform0001082	1549	--	62	106	168	0
Isoform0001083	1428	324R	72	71	143	1
Isoform0001084	1164	1132R	43	78	121	1
Isoform0001085	677	--	43	33	76	0
Isoform0001086	972	--	66	48	114	0
Isoform0001087	471	--	19	25	44	0
Isoform0001088	1141	850R,1045R	44	62	106	2
Isoform0001089	1500	--	59	100	159	0
Isoform0001090	1240	1169R	81	81	162	1
Isoform0001091	888	74R,75R	48	54	102	2
Isoform0001092	618	--	23	23	46	0
Isoform0001093	1094	--	66	96	162	0
Isoform0001094	527	--	41	33	74	0
Isoform0001095	1872	--	97	75	172	0
Isoform0001096	1239	--	57	84	141	0
Isoform0001097	414	--	17	25	42	0
Isoform0001098	1326	--	90	78	168	0
Isoform0001099	1025	--	72	37	109	0
Isoform0001100	1500	--	59	100	159	0
Isoform0001101	1876	1384R,1831R	153	73	226	2
Isoform0001102	1243	1004R,1005R	74	96	170	2
Isoform0001103	433	--	20	23	43	0
Isoform0001104	223	--	17	12	29	0
Isoform0001105	203	120R	14	36	50	1
Isoform0001106	1836	1264R	122	80	202	1
Isoform0001107	1765	--	71	120	191	0
Isoform0001108	127	--	6	3	9	0
Isoform0001109	344	--	19	11	30	0
Isoform0001110	1662	1128R	83	55	138	1
Isoform0001111	1459	--	50	103	153	0
Isoform0001112	975	--	58	46	104	0
Isoform0001113	1836	156R,420R,664R	113	119	232	3
Isoform0001114	1021	--	49	55	104	0
Isoform0001115	1703	--	72	89	161	0
Isoform0001116	273	--	15	2	17	0
Isoform0001117	550	--	23	26	49	0
Isoform0001118	1045	--	62	80	142	0
Isoform0001119	837	541R	68	20	88	1
Isoform0001120	984	--	54	74	128	0
Isoform0001121	1018	442R	41	56	97	1
Isoform0001122	847	--	25	58	83	0
Isoform0001123	255	--	17	7	24	0
Isoform0001124	1031	790R,935R	41	55	96	2
Isoform0001125	979	10R	55	72	127	1
Isoform0001126	1233	1177R	53	99	152	1
Isoform0001127	1493	404R,429R,546R,548K,549K,936K,1296R,1333R,1446R	103	111	214	9
Isoform0001128	663	--	28	43	71	0
Isoform0001129	1348	912R	83	66	149	1
Isoform0001130	907	709K	45	56	101	1
Isoform0001131	838	--	43	40	83	0
Isoform0001132	88	--	10	2	12	0
Isoform0001133	1556	983R	104	72	176	1
Isoform0001134	1479	--	49	87	136	0
Isoform0001135	612	--	27	13	40	0
Isoform0001136	1313	324R,1051R	139	23	162	2
Isoform0001137	69	--	4	3	7	0
Isoform0001138	499	353R	41	20	61	1
Isoform0001139	242	--	5	3	8	0
Isoform0001140	1493	404R,429R,546R,548K,549K,936K,1296R,1333R,1446R	103	111	214	9
Isoform0001141	1351	--	52	113	165	0
Isoform0001142	86	--	4	4	8	0
Isoform0001143	1116	--	74	86	160	0
Isoform0001144	1749	--	95	74	169	0
Isoform0001145	1673	1232R	86	56	142	1
Isoform0001146	164	--	8	14	22	0
Isoform0001147	1475	404R,429R,546R,548K,549K,936K,1296R,1333R,1428R	102	110	212	9
Isoform0001148	647	583R	42	31	73	1
Isoform0001149	558	301R	38	30	68	1
Isoform0001150	579	--	32	43	75	0
Isoform0001151	979	10R	55	72	127	1
Isoform0001152	1207	--	66	50	116	0
Isoform0001153	248	--	30	11	41	0
Isoform0001154	1514	--	59	101	160	0
Isoform0001155	660	--	37	30	67	0
Isoform0001156	1665	93R,140K,1100R,1242K	105	99	204	4
Isoform0001157	527	108R	37	10	47	1
Isoform0001158	1786	--	43	148	191	0
Isoform0001159	419	--	9	54	63	0
Isoform0001160	1028	63R	55	56	111	1
Isoform0001161	388	242R	38	22	60	1
Isoform0001162	1173	--	48	77	125	0
Isoform0001163	579	160R,233R	33	26	59	2
Isoform0001164	269	108R	14	26	40	1
Isoform0001165	1019	--	54	73	127	0
Isoform0001166	755	387R,391R,681R	54	73	127	3
Isoform0001167	1214	21R,684R	64	87	151	2
Isoform0001168	1493	1007R,1008R	84	69	153	2
Isoform0001169	1507	52R	105	41	146	1
Isoform0001170	457	--	27	21	48	0
Isoform0001171	610	--	32	25	57	0
Isoform0001172	484	--	27	33	60	0
Isoform0001173	148	--	4	4	8	0
Isoform0001174	941	510R,661R	90	56	146	2
Isoform0001175	1789	1069R,1746K	101	107	208	2
Isoform0001176	638	382R	44	36	80	1
Isoform0001177	1774	93R	51	51	102	1
Isoform0001178	847	44R,333R	58	47	105	2
Isoform0001179	378	--	34	20	54	0
Isoform0001180	1724	1164R	129	76	205	1
Isoform0001181	483	360R	18	46	64	1
Isoform0001182	272	--	21	21	42	0
Isoform0001183	1674	1343R	104	76	180	1
Isoform0001184	732	--	34	43	77	0
Isoform0001185	778	--	33	26	59	0
Isoform0001186	828	--	46	48	94	0
Isoform0001187	497	--	26	30	56	0
Isoform0001188	262	--	15	2	17	0
Isoform0001189	1833	--	94	194	288	0
Isoform0001190	340	49R	23	8	31	1
Isoform0001191	1224	--	82	78	160	0
Isoform0001192	462	--	20	33	53	0
Isoform0001193	1299	1057R,1060R,1210R	112	50	162	3
Isoform0001194	64	--	5	6	11	0
Isoform0001195	174	83K	14	9	23	1
Isoform0001196	1786	1455R	113	86	199	1
Isoform0001197	837	--	23	53	76	0
Isoform0001198	1294	370R	69	48	117	1
Isoform0001199	843	16R	33	42	75	1
Isoform0001200	630	--	30	37	67	0
Isoform0001201	478	442R	31	15	46	1
Isoform0001202	978	--	66	48	114	0
Isoform0001203	1721	1161R	128	77	205	1
Isoform0001204	1531	--	59	111	170	0
Isoform0001205	753	475R	55	41	96	1
Isoform0001206	1061	346K	52	91	143	1
Isoform0001207	617	--	25	44	69	0
Isoform0001208	364	310R	19	24	43	1
Isoform0001209	1249	--	46	88	134	0
Isoform0001210	1803	--	102	106	208	0
Isoform0001211	461	--	23	38	61	0
Isoform0001212	1021	--	49	55	104	0
Isoform0001213	455	34R	32	17	49	1
Isoform0001214	961	--	67	48	115	0
Isoform0001215	1617	28R	69	100	169	1
Isoform0001216	350	--	17	19	36	0
Isoform0001217	1462	1145R	83	44	127	1
Isoform0001218	232	22R	21	7	28	1
Isoform0001219	454	123R	38	21	59	1
Isoform0001220	699	--	27	37	64	0
Isoform0001221	675	--	35	46	81	0
Isoform0001222	1427	1412K	67	79	146	1
Isoform0001223	672	--	48	41	89	0
Isoform0001224	327	108R,135R,160R,173R,174R	45	5	50	5
Isoform0001225	534	418R	44	12	56	1
Isoform0001226	700	--	40	41	81	0
Isoform0001227	883	111R	64	79	143	1
Isoform0001228	1623	1024R	102	63	165	1
Isoform0001229	939	--	68	34	102	0
Isoform0001230	713	262R	25	33	58	1
Isoform0001415	162	--	10	2	12	0
Isoform0002096	322	--	30	12	42	0
Isoform0002892	130	--	4	9	13	0
Isoform0003005	180	--	22	2	24	0
Isoform0003188	109	--	2	3	5	0
Isoform0003452	168	--	15	4	19	0
Isoform0003550	132	--	14	8	22	0
Isoform0004044	105	--	7	1	8	0
Isoform0004521	168	--	9	5	14	0
Isoform0004879	108	--	9	5	14	0
Isoform0005087	125	--	8	4	12	0
Isoform0005199	106	--	6	8	14	0
Isoform0005697	180	--	22	2	24	0
Isoform0005837	110	--	7	4	11	0
Isoform0006248	108	--	11	4	15	0
Isoform0006335	138	49R	7	3	10	1
Isoform0006769	107	28R	9	8	17	1
Isoform0006834	138	49R	7	3	10	1
Isoform0006866	106	--	5	8	13	0
Isoform0007202	130	--	4	9	13	0
Isoform0007446	184	--	5	4	9	0
Isoform0007580	440	--	60	5	65	0
Isoform0007670	147	--	7	1	8	0
Isoform0007735	102	--	9	2	11	0
Isoform0007746	120	--	9	4	13	0
Isoform0007799	122	--	3	6	9	0
Isoform0007845	105	--	7	4	11	0
Isoform0008002	135	--	11	2	13	0
Isoform0008029	142	--	9	3	12	0
Isoform0008127	107	28R	9	8	17	1
Isoform0008189	106	--	5	8	13	0
Isoform0008411	124	--	15	3	18	0
Isoform0008465	118	--	6	7	13	0
Isoform0008612	150	--	15	1	16	0
Isoform0008849	155	--	11	4	15	0
Isoform0009048	161	--	11	2	13	0
Isoform0009098	106	--	5	8	13	0
Isoform0009108	144	--	3	3	6	0
Isoform0009389	117	--	11	0	11	0
Isoform0009456	204	--	21	7	28	0
Isoform0009544	109	--	5	2	7	0
Isoform0010178	106	--	5	8	13	0
Isoform0010197	180	--	22	2	24	0
Isoform0011041	106	--	5	8	13	0
Isoform0011168	116	--	11	8	19	0
Isoform0011590	117	--	11	0	11	0
Isoform0011594	367	--	3	25	28	0
Isoform0011745	117	--	11	0	11	0
Isoform0011747	183	--	14	4	18	0
Isoform0011861	106	--	13	2	15	0
Isoform0011901	155	--	11	4	15	0
Isoform0011909	119	--	7	8	15	0
Isoform0012297	180	--	22	2	24	0
Isoform0012607	117	--	11	0	11	0
Isoform0012787	378	180R	33	11	44	1
Isoform0012794	140	117R	10	3	13	1
Isoform0012926	348	--	52	18	70	0
Isoform0013337	191	--	16	6	22	0
Isoform0013649	119	45R	7	15	22	1
Isoform0013672	105	--	12	1	13	0
Isoform0013858	199	--	16	9	25	0
Isoform0014141	125	--	8	4	12	0
Isoform0014189	135	--	6	5	11	0
Isoform0014227	117	--	11	0	11	0
Isoform0014649	128	--	6	2	8	0
Isoform0014882	128	--	5	4	9	0
Isoform0014887	100	--	6	4	10	0
Isoform0014906	226	--	17	6	23	0
Isoform0015076	124	--	15	3	18	0
Isoform0015254	104	--	9	5	14	0
Isoform0015315	219	--	20	1	21	0
Isoform0015330	117	--	9	5	14	0
Isoform0015696	127	--	5	4	9	0
Isoform0015826	117	--	11	0	11	0
Isoform0015828	255	--	42	12	54	0
Isoform0015862	411	--	38	6	44	0
Isoform0015955	154	--	9	4	13	0
Isoform0016143	180	--	10	3	13	0
Isoform0016264	343	269R	35	7	42	1
Isoform0016392	147	--	8	16	24	0
Isoform0016540	103	--	9	5	14	0
Isoform0016647	106	--	5	8	13	0
Isoform0017053	116	--	7	17	24	0
Isoform0017326	107	--	9	5	14	0
Isoform0017546	185	--	16	13	29	0
Isoform0017560	114	39R	18	5	23	1
Isoform0017608	132	--	11	3	14	0
Isoform0017767	136	--	12	0	12	0
Isoform0017786	170	--	10	5	15	0
Isoform0017836	157	--	3	7	10	0
Isoform0017837	181	--	16	12	28	0
Isoform0017946	215	--	13	20	33	0
Isoform0017959	165	--	14	4	18	0
Isoform0018322	161	--	8	13	21	0
Isoform0018326	106	--	5	8	13	0
Isoform0018747	121	--	7	4	11	0
Isoform0019010	367	--	3	25	28	0
Isoform0019377	556	--	20	21	41	0
Isoform0019594	145	135R	13	2	15	1
Isoform0020251	220	6R	20	3	23	1
Isoform0020339	255	--	42	12	54	0
Isoform0020657	122	--	6	11	17	0
Isoform0020667	146	--	16	5	21	0
Isoform0021608	122	--	23	2	25	0
Isoform0021682	102	--	2	6	8	0
Isoform0021691	131	--	16	5	21	0
Isoform0021778	241	--	30	10	40	0
Isoform0021930	107	--	9	5	14	0
Isoform0021984	104	--	8	2	10	0
Isoform0022011	117	--	11	0	11	0
Isoform0022121	152	--	10	8	18	0
Isoform0022349	101	--	3	7	10	0
Isoform0022358	133	--	1	1	2	0
Isoform0022604	117	--	11	0	11	0
Isoform0022616	213	--	4	3	7	0
Isoform0022620	136	18R	16	8	24	1
Isoform0022764	169	--	16	9	25	0
Isoform0023264	140	18R	16	11	27	1
Isoform0023413	210	--	34	4	38	0
Isoform0023635	150	35R	13	20	33	1
Isoform0023702	149	--	18	7	25	0
Isoform0024074	311	--	41	6	47	0
Isoform0024170	117	--	11	0	11	0
Isoform0024610	117	--	11	0	11	0
Isoform0024634	285	--	14	39	53	0
Isoform0024937	117	--	11	0	11	0
Isoform0024956	251	67R,84R,95R,106R,117R,128R,139R,150R,161R,172R,183R	80	16	96	11
Isoform0024980	276	--	14	36	50	0
Isoform0025018	240	67R,84R,95R,106R,117R,128R,139R,150R,161R,172R	75	16	91	10
Isoform0025080	154	--	18	6	24	0
Isoform0025376	111	--	6	7	13	0
Isoform0025434	117	--	11	0	11	0
Isoform0025724	101	--	9	0	9	0
Isoform0025774	109	--	4	7	11	0
Isoform0026280	150	--	8	6	14	0
Isoform0026574	132	--	15	0	15	0
Isoform0021999	196	--	13	11	24	0
Isoform0022000	447	129R	25	29	54	1
Isoform0022001	285	--	14	15	29	0
Isoform0022002	332	--	11	16	27	0
Isoform0022003	249	--	8	7	15	0
Isoform0022004	480	--	30	24	54	0
Isoform0022005	185	--	5	18	23	0
Isoform0022006	411	189R,261R	36	23	59	2
Isoform0022007	451	--	14	16	30	0
Isoform0022008	368	--	14	7	21	0
Isoform0022009	182	--	12	12	24	0
Isoform0022010	371	332R	29	13	42	1
Isoform0022012	441	251R	25	16	41	1
Isoform0022013	478	--	38	31	69	0
Isoform0022014	329	97R	20	17	37	1
Isoform0022015	384	--	39	13	52	0
Isoform0022016	276	--	10	25	35	0
Isoform0022017	199	196R	13	11	24	1
Isoform0022018	359	--	22	16	38	0
Isoform0022019	530	283R	24	43	67	1
Isoform0022020	350	297R	17	12	29	1
Isoform0022021	427	--	24	33	57	0
Isoform0022022	234	--	14	20	34	0
Isoform0022023	506	--	29	25	54	0
Isoform0022024	468	--	22	30	52	0
Isoform0022025	484	364R	25	37	62	1
Isoform0022026	315	--	14	24	38	0
Isoform0022027	334	--	18	29	47	0
Isoform0022028	257	--	12	17	29	0
Isoform0022029	324	88R,148R	37	14	51	2
Isoform0022030	526	--	33	8	41	0
Isoform0022031	90	--	4	1	5	0
Isoform0022032	408	--	19	12	31	0
Isoform0022033	315	--	24	5	29	0
Isoform0022034	216	--	15	13	28	0
Isoform0022035	483	225K	40	32	72	1
Isoform0022036	342	247R	27	10	37	1
Isoform0022037	376	--	22	23	45	0
Isoform0022038	529	--	20	42	62	0
Isoform0022039	305	--	13	19	32	0
Isoform0022041	267	--	13	17	30	0
Isoform0022042	491	209R	22	32	54	1
Isoform0022043	375	--	29	15	44	0
Isoform0022044	154	57R	10	16	26	1
Isoform0022045	453	--	20	31	51	0
Isoform0022046	220	--	19	3	22	0
Isoform0022047	428	191R	26	21	47	1
Isoform0022048	334	--	9	14	23	0
Isoform0022049	462	--	31	28	59	0
Isoform0022050	418	--	29	24	53	0
Isoform0022051	158	--	18	17	35	0
Isoform0022052	452	--	47	35	82	0
Isoform0022053	157	--	11	15	26	0
Isoform0022054	237	--	13	6	19	0
Isoform0022055	376	--	16	14	30	0
Isoform0022056	264	--	7	10	17	0
Isoform0022057	485	--	31	34	65	0
Isoform0022058	93	--	6	8	14	0
Isoform0022059	226	--	16	5	21	0
Isoform0022060	105	--	5	6	11	0
Isoform0022061	268	--	17	24	41	0
Isoform0022062	505	--	38	18	56	0
Isoform0022063	536	--	29	15	44	0
Isoform0022065	443	--	25	34	59	0
Isoform0022066	240	--	20	15	35	0
Isoform0022067	493	363R	24	10	34	1
Isoform0022068	323	199R	19	13	32	1
Isoform0022069	220	--	13	15	28	0
Isoform0022070	500	--	40	15	55	0
Isoform0022071	406	--	13	43	56	0
Isoform0022072	461	--	29	30	59	0
Isoform0022073	404	--	19	17	36	0
Isoform0022075	468	--	19	33	52	0
Isoform0022076	286	--	19	6	25	0
Isoform0022077	355	29R,115R	19	32	51	2
Isoform0022078	481	--	21	32	53	0
Isoform0022079	445	--	12	29	41	0
Isoform0022080	359	--	9	23	32	0
Isoform0022081	514	--	24	35	59	0
Isoform0022082	505	--	19	34	53	0
Isoform0022083	462	46R	19	31	50	1
Isoform0022084	375	--	20	23	43	0
Isoform0022085	493	--	33	17	50	0
Isoform0022086	318	--	15	12	27	0
Isoform0022087	525	--	11	49	60	0
Isoform0022088	442	--	16	33	49	0
Isoform0022089	120	74R	13	7	20	1
Isoform0022090	461	--	19	33	52	0
Isoform0022091	421	20R	25	33	58	1
Isoform0022092	379	--	21	18	39	0
Isoform0022093	141	--	11	18	29	0
Isoform0022094	302	210K	22	26	48	1
Isoform0022095	150	--	9	10	19	0
Isoform0022096	148	--	7	9	16	0
Isoform0022097	234	--	9	11	20	0
Isoform0022098	198	--	17	14	31	0
Isoform0022099	353	--	16	22	38	0
Isoform0022100	354	--	21	18	39	0
Isoform0022101	460	31R	22	20	42	1
Isoform0022102	330	203R	21	9	30	1
Isoform0022103	442	12R	50	19	69	1
Isoform0022104	498	--	21	38	59	0
Isoform0022105	459	--	10	12	22	0
Isoform0022106	307	--	17	22	39	0
Isoform0022107	427	--	24	27	51	0
Isoform0022108	453	--	13	13	26	0
Isoform0022109	249	--	12	8	20	0
Isoform0022110	170	--	12	12	24	0
Isoform0022111	256	94R	11	23	34	1
Isoform0022112	366	--	20	15	35	0
Isoform0022113	334	--	15	22	37	0
Isoform0022115	270	--	19	15	34	0
Isoform0022116	51	--	0	2	2	0
Isoform0022117	336	--	16	11	27	0
Isoform0022118	231	--	24	23	47	0
Isoform0022119	371	--	9	30	39	0
Isoform0022120	499	64R	21	40	61	1
Isoform0022122	344	10R	18	26	44	1
Isoform0022123	84	--	5	5	10	0
Isoform0022124	345	--	20	23	43	0
Isoform0022125	178	--	11	9	20	0
Isoform0022126	354	323R	31	8	39	1
Isoform0022127	463	--	29	25	54	0
Isoform0022128	462	--	20	29	49	0
Isoform0022129	216	--	12	13	25	0
Isoform0022130	105	8R,12R	15	8	23	2
Isoform0022131	469	454R	26	33	59	1
Isoform0022132	350	180R	19	28	47	1
Isoform0022133	309	--	9	23	32	0
Isoform0022134	304	--	24	27	51	0
Isoform0022135	536	--	30	26	56	0
Isoform0022136	452	--	29	30	59	0
Isoform0022137	485	--	27	13	40	0
Isoform0022138	365	109R	22	16	38	1
Isoform0022139	97	--	3	10	13	0
Isoform0022140	473	--	21	21	42	0
Isoform0022141	361	136R	23	26	49	1
Isoform0022142	138	--	8	12	20	0
Isoform0022144	257	--	1	5	6	0
Isoform0022145	315	--	8	5	13	0
Isoform0022146	492	--	22	25	47	0
Isoform0022147	410	--	25	16	41	0
Isoform0022148	363	334R	30	10	40	1
Isoform0022149	506	--	37	16	53	0
Isoform0022150	259	--	17	17	34	0
Isoform0022151	446	--	22	15	37	0
Isoform0022152	225	--	11	5	16	0
Isoform0022153	387	--	23	28	51	0
Isoform0022154	414	314R	26	18	44	1
Isoform0022155	444	8R,73R,76R	43	17	60	3
Isoform0022156	349	--	21	34	55	0
Isoform0022157	445	128R	31	27	58	1
Isoform0022158	265	--	11	9	20	0
Isoform0022159	322	225R	11	26	37	1
Isoform0022160	252	37R	17	7	24	1
Isoform0022161	371	--	22	17	39	0
Isoform0022162	374	--	17	16	33	0
Isoform0022163	409	15R	36	25	61	1
Isoform0022164	370	--	23	4	27	0
Isoform0022165	378	--	15	18	33	0
Isoform0022166	393	--	24	10	34	0
Isoform0022167	261	--	5	1	6	0
Isoform0022168	444	--	20	6	26	0
Isoform0022169	475	114R	24	22	46	1
Isoform0022170	223	--	11	15	26	0
Isoform0022171	451	193R,226R	46	13	59	2
Isoform0022172	538	--	23	40	63	0
Isoform0022173	445	--	22	15	37	0
Isoform0022174	457	--	27	29	56	0
Isoform0022175	392	--	25	21	46	0
Isoform0022176	392	--	20	27	47	0
Isoform0022177	410	--	6	19	25	0
Isoform0022178	489	--	46	7	53	0
Isoform0022179	265	--	12	19	31	0
Isoform0022180	307	--	27	5	32	0
Isoform0022181	410	354R	34	25	59	1
Isoform0022182	226	124R	22	9	31	1
Isoform0022183	338	--	47	9	56	0
Isoform0022184	255	--	10	13	23	0
Isoform0022185	473	90R	31	38	69	1
Isoform0022186	409	--	29	14	43	0
Isoform0022187	272	--	6	15	21	0
Isoform0022188	168	--	11	4	15	0
Isoform0022189	273	63R	19	16	35	1
Isoform0022190	372	--	21	5	26	0
Isoform0022191	340	--	26	5	31	0
Isoform0022192	520	--	33	21	54	0
Isoform0022193	247	--	14	19	33	0
Isoform0022194	237	--	10	27	37	0
Isoform0022195	296	--	19	14	33	0
Isoform0022196	477	--	32	25	57	0
Isoform0022197	470	--	21	31	52	0
Isoform0022198	412	--	13	27	40	0
Isoform0022199	454	68K	17	37	54	1
Isoform0022200	197	--	11	16	27	0
Isoform0022201	456	--	29	26	55	0
Isoform0022202	468	--	18	42	60	0
Isoform0022203	144	44R	13	5	18	1
Isoform0022204	455	--	13	30	43	0
Isoform0022206	506	--	33	10	43	0
Isoform0022207	464	--	31	22	53	0
Isoform0022208	391	--	18	25	43	0
Isoform0022209	355	--	12	33	45	0
Isoform0022211	249	--	11	17	28	0
Isoform0022212	427	--	29	29	58	0
Isoform0022213	426	402R	28	18	46	1
Isoform0022214	438	--	37	15	52	0
Isoform0022215	452	--	18	34	52	0
Isoform0022216	482	--	35	22	57	0
Isoform0022217	360	169R	23	22	45	1
Isoform0022218	331	--	25	20	45	0
Isoform0022219	311	--	19	15	34	0
Isoform0022220	363	--	23	28	51	0
Isoform0022222	344	--	25	9	34	0
Isoform0022223	406	--	17	18	35	0
Isoform0022224	400	19R	46	21	67	1
Isoform0022225	507	--	20	34	54	0
Isoform0022226	66	8R	9	6	15	1
Isoform0022227	86	--	5	6	11	0
Isoform0022228	52	--	4	1	5	0
Isoform0022229	351	--	14	27	41	0
Isoform0022230	290	5R	19	9	28	1
Isoform0022231	283	--	10	18	28	0
Isoform0022232	352	4R	24	16	40	1
Isoform0022233	241	--	10	28	38	0
Isoform0022234	482	--	20	26	46	0
Isoform0022235	478	--	35	13	48	0
Isoform0022236	464	444R	24	24	48	1
Isoform0022237	525	293R	44	21	65	1
Isoform0022238	95	--	8	3	11	0
Isoform0022239	493	--	26	28	54	0
Isoform0022240	231	--	16	7	23	0
Isoform0022241	434	--	22	16	38	0
Isoform0022242	511	--	14	24	38	0
Isoform0022244	410	287R	25	29	54	1
Isoform0022245	392	--	16	22	38	0
Isoform0022246	54	8R	5	3	8	1
Isoform0022247	323	--	18	3	21	0
Isoform0022248	225	--	13	6	19	0
Isoform0022249	334	--	36	4	40	0
Isoform0022250	435	--	14	38	52	0
Isoform0022251	334	--	15	8	23	0
Isoform0022252	301	--	13	25	38	0
Isoform0022253	415	73R	20	16	36	1
Isoform0022254	202	--	9	15	24	0
Isoform0022255	457	--	36	12	48	0
Isoform0022256	394	--	29	25	54	0
Isoform0022257	408	387R	19	20	39	1
Isoform0022258	427	--	29	30	59	0
Isoform0022259	138	59R	11	1	12	1
Isoform0022260	314	--	17	21	38	0
Isoform0022261	534	--	26	33	59	0
Isoform0022262	292	--	13	22	35	0
Isoform0022263	158	--	9	12	21	0
Isoform0022264	496	--	29	29	58	0
Isoform0022265	249	44R	10	10	20	1
Isoform0022266	476	--	29	27	56	0
Isoform0022267	94	--	3	4	7	0
Isoform0022268	455	69K	18	37	55	1
Isoform0022269	259	--	21	40	61	0
Isoform0022270	422	185R	26	21	47	1
Isoform0022271	548	--	34	49	83	0
Isoform0022272	365	--	17	12	29	0
Isoform0022273	270	--	5	19	24	0
Isoform0022274	198	--	15	10	25	0
Isoform0022275	165	--	13	8	21	0
Isoform0022276	454	--	42	12	54	0
Isoform0022277	465	184K,410R	16	39	55	2
Isoform0022278	452	--	21	45	66	0
Isoform0022279	60	--	2	6	8	0
Isoform0022280	351	301R	14	12	26	1
Isoform0022281	370	--	24	12	36	0
Isoform0022282	356	--	26	15	41	0
Isoform0022283	296	--	31	21	52	0
Isoform0022284	429	--	16	27	43	0
Isoform0022285	274	--	10	14	24	0
Isoform0022286	340	--	35	6	41	0
Isoform0022287	416	--	22	27	49	0
Isoform0022288	95	--	9	4	13	0
Isoform0022289	500	--	41	33	74	0
Isoform0022290	316	--	17	9	26	0
Isoform0022291	205	--	18	16	34	0
Isoform0022292	450	--	23	40	63	0
Isoform0022293	90	--	4	2	6	0
Isoform0022294	386	--	15	15	30	0
Isoform0022295	466	--	30	25	55	0
Isoform0022297	268	--	11	2	13	0
Isoform0022298	362	294R	18	24	42	1
Isoform0022299	490	--	35	27	62	0
Isoform0022300	314	--	20	17	37	0
Isoform0022301	473	--	17	28	45	0
Isoform0022302	450	--	29	29	58	0
Isoform0022303	359	--	24	22	46	0
Isoform0022304	442	--	41	32	73	0
Isoform0022305	550	--	19	49	68	0
Isoform0022306	469	--	29	19	48	0
Isoform0022307	245	--	8	16	24	0
Isoform0022308	504	--	37	10	47	0
Isoform0022309	212	--	5	16	21	0
Isoform0022310	346	--	19	27	46	0
Isoform0022311	180	--	8	15	23	0
Isoform0022312	324	--	25	15	40	0
Isoform0022313	451	--	21	19	40	0
Isoform0022314	264	--	14	18	32	0
Isoform0022315	466	--	38	30	68	0
Isoform0022316	348	21R	15	26	41	1
Isoform0022317	174	--	9	12	21	0
Isoform0022318	437	--	15	36	51	0
Isoform0022319	304	--	16	20	36	0
Isoform0022320	211	--	10	13	23	0
Isoform0022321	305	--	23	19	42	0
Isoform0022322	297	--	12	16	28	0
Isoform0022323	296	--	13	14	27	0
Isoform0022324	303	--	14	30	44	0
Isoform0022325	187	--	9	9	18	0
Isoform0022326	345	--	19	16	35	0
Isoform0022327	225	--	24	14	38	0
Isoform0022328	378	355R	24	33	57	1
Isoform0022329	444	--	22	15	37	0
Isoform0022330	392	114R	44	10	54	1
Isoform0022331	292	--	16	12	28	0
Isoform0022332	360	127R,337R	20	25	45	2
Isoform0022333	246	--	16	16	32	0
Isoform0022334	225	--	11	12	23	0
Isoform0022335	341	14R	12	23	35	1
Isoform0022336	422	--	22	34	56	0
Isoform0022337	301	--	11	25	36	0
Isoform0022338	523	--	15	31	46	0
Isoform0022339	208	--	16	24	40	0
Isoform0022340	464	--	31	22	53	0
Isoform0022341	450	--	29	23	52	0
Isoform0022342	310	186R	17	12	29	1
Isoform0022343	318	--	23	10	33	0
Isoform0022344	170	148R	10	7	17	1
Isoform0022345	406	158R	25	17	42	1
Isoform0022346	206	--	23	1	24	0
Isoform0022347	246	--	12	20	32	0
Isoform0022348	465	162R	30	17	47	1
Isoform0022350	478	--	29	44	73	0
Isoform0022351	255	197R	12	11	23	1
Isoform0022352	168	--	19	2	21	0
Isoform0022353	68	--	2	4	6	0
Isoform0022354	279	--	28	14	42	0
Isoform0022355	455	--	13	36	49	0
Isoform0022356	476	--	31	12	43	0
Isoform0022357	445	--	21	26	47	0
Isoform0022359	324	--	23	18	41	0
Isoform0022360	347	--	13	17	30	0
Isoform0022361	324	317K	14	24	38	1
Isoform0022362	301	--	11	19	30	0
Isoform0022363	377	--	22	22	44	0
Isoform0022364	367	--	28	10	38	0
Isoform0022365	254	--	17	13	30	0
Isoform0022366	311	180R	24	12	36	1
Isoform0022367	469	--	20	26	46	0
Isoform0022368	419	--	21	18	39	0
Isoform0022369	197	--	5	17	22	0
Isoform0022370	252	--	7	20	27	0
Isoform0022371	284	--	18	14	32	0
Isoform0022373	232	--	13	17	30	0
Isoform0022375	229	--	15	7	22	0
Isoform0022376	308	--	21	23	44	0
Isoform0022377	342	--	17	6	23	0
Isoform0022378	147	--	9	16	25	0
Isoform0022379	345	--	28	30	58	0
Isoform0022380	394	--	29	25	54	0
Isoform0022381	463	421R	33	21	54	1
Isoform0022382	327	138R	22	21	43	1
Isoform0022383	412	--	21	12	33	0
Isoform0022384	210	--	16	12	28	0
Isoform0022385	390	--	29	13	42	0
Isoform0022386	455	--	12	47	59	0
Isoform0022387	314	11R	10	25	35	1
Isoform0022388	287	--	16	9	25	0
Isoform0022389	378	141R	20	21	41	1
Isoform0022390	134	--	3	8	11	0
Isoform0022391	491	--	26	18	44	0
Isoform0022392	168	--	10	6	16	0
Isoform0022393	342	--	8	18	26	0
Isoform0022394	482	--	29	23	52	0
Isoform0022395	340	203R	21	11	32	1
Isoform0022396	203	--	12	12	24	0
Isoform0022397	493	182R	26	35	61	1
Isoform0022398	255	--	11	8	19	0
Isoform0022400	376	24R,57K,117K,345R	34	22	56	4
Isoform0022401	417	196R	19	19	38	1
Isoform0022402	277	--	17	12	29	0
Isoform0022404	327	--	14	16	30	0
Isoform0022405	219	--	11	8	19	0
Isoform0022406	294	--	15	11	26	0
Isoform0022407	469	--	32	23	55	0
Isoform0022408	362	11R	14	26	40	1
Isoform0022409	242	--	18	13	31	0
Isoform0022410	410	--	32	11	43	0
Isoform0022411	270	45R	24	10	34	1
Isoform0022412	287	--	21	16	37	0
Isoform0022413	390	--	26	15	41	0
Isoform0022414	278	--	12	19	31	0
Isoform0022415	53	--	3	1	4	0
Isoform0022416	101	--	5	4	9	0
Isoform0022417	227	--	11	19	30	0
Isoform0022418	184	--	28	12	40	0
Isoform0022419	361	--	19	20	39	0
Isoform0022420	441	--	28	18	46	0
Isoform0022421	340	326K	10	30	40	1
Isoform0022422	360	233R	24	16	40	1
Isoform0022423	448	--	29	28	57	0
Isoform0022424	520	--	24	41	65	0
Isoform0022425	369	--	19	22	41	0
Isoform0022427	174	70R	20	15	35	1
Isoform0022428	415	323R	16	12	28	1
Isoform0022429	80	--	3	5	8	0
Isoform0022430	125	--	7	7	14	0
Isoform0022431	311	--	22	8	30	0
Isoform0022432	351	29R	22	32	54	1
Isoform0022433	514	--	23	37	60	0
Isoform0022434	282	--	12	15	27	0
Isoform0022435	417	--	19	29	48	0
Isoform0022436	205	190K	18	13	31	1
Isoform0022437	483	--	38	24	62	0
Isoform0022438	453	231R,342R	16	40	56	2
Isoform0022439	329	282R	19	21	40	1
Isoform0022440	495	--	29	42	71	0
Isoform0022441	425	--	22	50	72	0
Isoform0022442	459	--	22	16	38	0
Isoform0022443	346	--	18	5	23	0
Isoform0022444	288	--	17	17	34	0
Isoform0022445	333	--	9	24	33	0
Isoform0022446	332	--	26	21	47	0
Isoform0022447	116	53R	14	5	19	1
Isoform0022449	476	146R	43	49	92	1
Isoform0022450	143	--	5	4	9	0
Isoform0022451	484	--	17	27	44	0
Isoform0022452	330	--	18	15	33	0
Isoform0022453	175	--	11	6	17	0
Isoform0022454	278	--	24	8	32	0
Isoform0022455	439	--	24	12	36	0
Isoform0022456	249	--	16	12	28	0
Isoform0022457	296	--	26	7	33	0
Isoform0022458	441	--	17	17	34	0
Isoform0022459	372	--	21	27	48	0
Isoform0022460	326	--	14	24	38	0
Isoform0022461	340	--	22	16	38	0
Isoform0022462	234	--	10	14	24	0
Isoform0022463	330	--	13	22	35	0
Isoform0022464	283	--	17	13	30	0
Isoform0022465	354	--	25	26	51	0
Isoform0022466	193	118R	8	26	34	1
Isoform0022467	404	--	12	21	33	0
Isoform0022468	198	--	11	16	27	0
Isoform0022469	337	--	8	19	27	0
Isoform0022470	109	--	6	2	8	0
Isoform0022471	418	--	29	20	49	0
Isoform0022472	360	331R	32	6	38	1
Isoform0022473	457	--	22	37	59	0
Isoform0022474	321	--	15	29	44	0
Isoform0022475	412	--	20	33	53	0
Isoform0022476	513	119R	42	22	64	1
Isoform0022477	384	--	30	8	38	0
Isoform0022478	197	--	6	11	17	0
Isoform0022479	451	--	28	16	44	0
Isoform0022480	157	--	11	15	26	0
Isoform0022481	264	--	19	5	24	0
Isoform0022482	345	--	15	29	44	0
Isoform0022483	521	--	36	41	77	0
Isoform0022484	424	--	16	27	43	0
Isoform0022485	453	--	17	25	42	0
Isoform0022486	316	--	22	6	28	0
Isoform0022487	457	--	24	15	39	0
Isoform0022488	148	--	5	14	19	0
Isoform0022489	515	--	37	34	71	0
Isoform0022490	366	--	10	15	25	0
Isoform0022491	385	159R	18	13	31	1
Isoform0022492	320	--	10	14	24	0
Isoform0022493	273	--	6	9	15	0
Isoform0022494	396	--	20	23	43	0
Isoform0022495	436	--	33	16	49	0
Isoform0022496	285	--	19	11	30	0
Isoform0022497	466	--	21	28	49	0
Isoform0022498	192	--	10	13	23	0
Isoform0022499	423	--	6	19	25	0
Isoform0022500	214	--	5	4	9	0
Isoform0022501	401	--	23	25	48	0
Isoform0022502	440	--	17	10	27	0
Isoform0022503	287	254R	13	31	44	1
Isoform0022504	404	14R,113R	35	8	43	2
Isoform0022505	303	--	21	14	35	0
Isoform0022506	472	--	27	18	45	0
Isoform0022507	418	120R	30	21	51	1
Isoform0022508	476	--	42	7	49	0
Isoform0022509	264	--	22	17	39	0
Isoform0022510	410	--	17	35	52	0
Isoform0022511	483	--	29	29	58	0
Isoform0022512	352	--	23	10	33	0
Isoform0022513	443	--	14	31	45	0
Isoform0022514	198	--	5	13	18	0
Isoform0022515	453	--	20	23	43	0
Isoform0022516	351	--	21	22	43	0
Isoform0022517	235	--	16	11	27	0
Isoform0022518	286	169R	28	15	43	1
Isoform0022519	83	--	4	4	8	0
Isoform0022520	237	--	13	6	19	0
Isoform0022521	462	--	21	19	40	0
Isoform0022522	528	--	29	26	55	0
Isoform0022523	247	--	19	16	35	0
Isoform0022524	452	--	17	46	63	0
Isoform0022525	167	--	14	29	43	0
Isoform0022526	483	--	14	31	45	0
Isoform0022527	415	--	29	10	39	0
Isoform0022528	414	--	31	16	47	0
Isoform0022529	432	--	45	20	65	0
Isoform0022530	221	--	0	5	5	0
Isoform0022531	288	--	23	9	32	0
Isoform0022532	118	--	1	9	10	0
Isoform0022534	135	--	6	13	19	0
Isoform0022535	391	--	26	24	50	0
Isoform0022536	505	--	19	18	37	0
Isoform0022537	306	--	15	24	39	0
Isoform0022538	395	--	21	29	50	0
Isoform0022539	201	6R	8	21	29	1
Isoform0022540	219	--	13	22	35	0
Isoform0022541	298	--	18	13	31	0
Isoform0022542	245	--	16	9	25	0
Isoform0022543	278	--	8	22	30	0
Isoform0022544	327	--	25	15	40	0
Isoform0022545	367	--	22	26	48	0
Isoform0022546	314	--	15	8	23	0
Isoform0022547	468	105R	25	62	87	1
Isoform0022548	412	--	22	23	45	0
Isoform0022549	369	--	21	21	42	0
Isoform0022550	34	--	1	0	1	0
Isoform0022551	377	--	18	19	37	0
Isoform0022552	395	--	28	16	44	0
Isoform0022553	499	--	37	26	63	0
Isoform0022554	413	--	23	24	47	0
Isoform0022555	88	--	3	7	10	0
Isoform0022556	334	--	36	15	51	0
Isoform0022557	371	27R	23	14	37	1
Isoform0022559	372	170R	29	11	40	1
Isoform0022560	452	--	25	29	54	0
Isoform0022561	340	--	25	16	41	0
Isoform0022562	427	285K	36	13	49	1
Isoform0022563	321	--	15	15	30	0
Isoform0022564	356	348R	23	15	38	1
Isoform0022565	462	236R	20	34	54	1
Isoform0022566	477	--	35	26	61	0
Isoform0022567	166	--	6	12	18	0
Isoform0022568	311	--	17	19	36	0
Isoform0022569	497	--	36	33	69	0
Isoform0022570	266	--	10	19	29	0
Isoform0022571	444	--	21	27	48	0
Isoform0022572	189	--	8	11	19	0
Isoform0022573	250	--	19	20	39	0
Isoform0022574	261	--	7	25	32	0
Isoform0022575	334	254R	13	31	44	1
Isoform0022576	386	--	11	24	35	0
Isoform0022577	60	--	4	3	7	0
Isoform0022578	125	--	8	16	24	0
Isoform0022579	132	33R	20	2	22	1
Isoform0022580	287	--	16	13	29	0
Isoform0022581	296	--	19	14	33	0
Isoform0022582	348	64R	29	15	44	1
Isoform0022583	446	--	20	20	40	0
Isoform0022584	232	--	10	17	27	0
Isoform0022585	274	15R,17R,34R,97R,179R	29	18	47	5
Isoform0022586	288	17R	13	20	33	1
Isoform0022587	206	--	11	15	26	0
Isoform0022588	377	--	13	14	27	0
Isoform0022589	187	--	7	17	24	0
Isoform0022590	429	300R	12	24	36	1
Isoform0022591	381	168R,211R	29	6	35	2
Isoform0022592	423	--	28	11	39	0
Isoform0022593	379	--	28	25	53	0
Isoform0022594	360	158R	23	13	36	1
Isoform0022595	215	--	12	16	28	0
Isoform0022596	303	--	19	16	35	0
Isoform0022597	371	74R,346R	17	8	25	2
Isoform0022598	274	--	11	8	19	0
Isoform0022599	328	--	20	17	37	0
Isoform0022600	292	--	22	5	27	0
Isoform0022601	322	322R	20	22	42	1
Isoform0022602	249	--	12	8	20	0
Isoform0022603	229	--	16	19	35	0
Isoform0022605	47	--	2	3	5	0
Isoform0022606	397	--	19	22	41	0
Isoform0022607	197	--	12	22	34	0
Isoform0022608	189	--	13	8	21	0
Isoform0022609	188	--	5	18	23	0
Isoform0022610	512	--	21	39	60	0
Isoform0022611	463	--	20	37	57	0
Isoform0022612	207	--	24	10	34	0
Isoform0022613	315	--	30	22	52	0
Isoform0022614	491	--	20	40	60	0
Isoform0022615	249	75R	25	8	33	1
Isoform0022617	224	--	9	4	13	0
Isoform0022618	105	--	3	5	8	0
Isoform0022619	237	--	29	10	39	0
Isoform0022621	510	--	25	27	52	0
Isoform0022622	423	--	11	28	39	0
Isoform0022623	395	173R	26	20	46	1
Isoform0022624	418	--	23	27	50	0
Isoform0022625	417	--	20	23	43	0
Isoform0022626	483	--	17	20	37	0
Isoform0022627	305	31R	31	12	43	1
Isoform0022628	373	--	24	9	33	0
Isoform0022629	508	--	29	28	57	0
Isoform0022630	396	--	16	33	49	0
Isoform0022631	292	--	20	4	24	0
Isoform0022632	430	26R,224R	26	27	53	2
Isoform0022633	35	--	1	6	7	0
Isoform0022634	316	--	25	18	43	0
Isoform0022635	465	2R,371R,373R,386R	34	16	50	4
Isoform0022636	288	--	20	8	28	0
Isoform0022637	448	--	29	28	57	0
Isoform0022638	447	--	28	33	61	0
Isoform0022639	469	--	25	30	55	0
Isoform0022640	450	--	15	39	54	0
Isoform0022641	376	--	26	11	37	0
Isoform0022642	491	--	16	29	45	0
Isoform0022643	434	204R	28	33	61	1
Isoform0022644	317	--	11	12	23	0
Isoform0022645	281	--	14	18	32	0
Isoform0022646	462	--	20	23	43	0
Isoform0022647	313	--	10	27	37	0
Isoform0022648	392	--	21	20	41	0
Isoform0022649	204	--	17	12	29	0
Isoform0022650	62	--	8	1	9	0
Isoform0022651	314	--	20	17	37	0
Isoform0022652	514	--	8	9	17	0
Isoform0022653	407	--	28	8	36	0
Isoform0022654	215	--	11	10	21	0
Isoform0022655	422	235R,264R	30	21	51	2
Isoform0022656	395	--	17	27	44	0
Isoform0022658	328	82R	25	8	33	1
Isoform0022659	487	317R	28	32	60	1
Isoform0022660	471	--	14	43	57	0
Isoform0022661	185	55R	11	20	31	1
Isoform0022662	119	--	10	6	16	0
Isoform0022663	461	--	33	16	49	0
Isoform0022664	370	--	12	19	31	0
Isoform0022665	371	--	31	12	43	0
Isoform0022666	411	367R	32	23	55	1
Isoform0022667	112	--	10	4	14	0
Isoform0022668	519	--	19	37	56	0
Isoform0022669	276	--	19	22	41	0
Isoform0022671	280	--	11	19	30	0
Isoform0022672	54	--	8	1	9	0
Isoform0022673	354	--	10	19	29	0
Isoform0022674	168	--	12	6	18	0
[truncated: 23,970 more rows]
