# Supplementary material for: Full-Length Transcriptome of Myotis pilosus as a Reference Resource and Mining of Auditory and Immune Related Genes
Source: Int J Mol Sci. 2022 Dec 21;24(1):62. doi: 10.3390/ijms24010062 (PMC9820712; doi:10.3390/ijms24010062)
Supplement: Supplementary file 1 [file ijms-24-00062-s001.zip › ijms-2105407-supplementary/supplementary files S1/Myotis_myotis.protein.SignalP.xls]

Unigene_ID	Cleavage_Site	Cmax	C-pos	Ymax	Y-pos	Smax	S-pos	Smean	D	If_SignalP
Isoform0007670	23-24	0.464	24	0.488	24	0.838	12	0.574	0.522	Y
Isoform0017326	18-19	0.443	19	0.534	19	0.790	16	0.637	0.589	Y
Isoform0019377	21-22	0.583	22	0.725	22	0.918	9	0.878	0.786	Y
Isoform0020667	26-27	0.423	27	0.447	27	0.784	1	0.492	0.471	Y
Isoform0021682	21-22	0.364	22	0.419	22	0.659	6	0.479	0.451	Y
Isoform0021691	25-26	0.707	26	0.816	26	0.980	16	0.938	0.882	Y
Isoform0021930	18-19	0.443	19	0.534	19	0.790	16	0.637	0.589	Y
Isoform0022349	16-17	0.150	17	0.312	17	0.806	9	0.706	0.525	Y
Isoform0000008	25-26	0.845	322	0.851	26	0.978	9	0.947	0.903	Y
Isoform0000013	48-49	0.548	49	0.648	49	0.940	38	0.387	0.543	Y
Isoform0000018	16-17	0.731	17	0.849	17	0.993	11	0.986	0.923	Y
Isoform0000032	129-130	0.694	81	0.718	130	0.921	123	0.230	0.523	Y
Isoform0000071	22-23	0.698	23	0.781	23	0.940	19	0.858	0.812	Y
Isoform0000074	28-29	0.776	29	0.792	29	0.949	19	0.824	0.809	Y
Isoform0000079	25-26	0.556	362	0.523	26	0.949	21	0.711	0.598	Y
Isoform0000081	28-29	0.776	29	0.792	29	0.949	19	0.824	0.809	Y
Isoform0000089	77-78	0.798	78	0.875	78	0.980	77	0.321	0.653	Y
Isoform0000118	20-21	0.677	21	0.785	21	0.959	7	0.913	0.854	Y
Isoform0000141	47-48	0.709	48	0.650	48	0.935	595	0.405	0.552	Y
Isoform0000146	135-136	0.865	136	0.842	136	0.917	133	0.239	0.601	Y
Isoform0000172	19-20	0.715	20	0.778	20	0.888	18	0.841	0.812	Y
Isoform0000174	53-54	0.884	54	0.911	54	0.973	49	0.390	0.703	Y
Isoform0000176	62-63	0.695	63	0.700	63	0.865	51	0.382	0.573	Y
Isoform0000181	90-91	0.788	91	0.793	91	0.926	84	0.387	0.631	Y
Isoform0000182	15-16	0.783	16	0.685	16	0.702	1	0.552	0.613	Y
Isoform0000183	53-54	0.890	54	0.836	54	0.965	50	0.414	0.608	Y
Isoform0000185	20-21	0.677	21	0.785	21	0.959	7	0.913	0.854	Y
Isoform0000193	20-21	0.677	21	0.785	21	0.959	7	0.913	0.854	Y
Isoform0000197	26-27	0.741	27	0.648	27	0.809	17	0.587	0.615	Y
Isoform0000205	57-58	0.876	58	0.901	58	0.968	53	0.469	0.728	Y
Isoform0000208	26-27	0.741	27	0.648	27	0.809	17	0.587	0.615	Y
Isoform0000215	44-45	0.505	45	0.565	45	0.745	35	0.572	0.568	Y
Isoform0000221	23-24	0.681	24	0.799	24	0.977	11	0.938	0.855	Y
Isoform0000224	29-30	0.897	30	0.900	30	0.938	15	0.820	0.868	Y
Isoform0000228	40-41	0.880	41	0.905	41	0.969	36	0.705	0.825	Y
Isoform0000232	29-30	0.897	30	0.900	30	0.938	15	0.820	0.868	Y
Isoform0000235	19-20	0.755	97	0.550	20	0.830	19	0.652	0.591	Y
Isoform0000249	25-26	0.599	26	0.520	26	0.708	7	0.475	0.496	Y
Isoform0000251	20-21	0.675	21	0.784	21	0.960	7	0.913	0.854	Y
Isoform0000252	28-29	0.776	29	0.792	29	0.949	19	0.824	0.809	Y
Isoform0000254	47-48	0.896	48	0.891	48	0.934	43	0.470	0.723	Y
Isoform0000255	29-30	0.897	30	0.900	30	0.938	15	0.820	0.868	Y
Isoform0000266	35-36	0.884	36	0.907	36	0.960	33	0.737	0.839	Y
Isoform0000281	22-23	0.825	23	0.882	23	0.967	13	0.940	0.905	Y
Isoform0000287	187-188	0.726	188	0.683	188	0.858	179	0.278	0.521	Y
Isoform0000295	26-27	0.809	27	0.813	27	0.931	19	0.820	0.816	Y
Isoform0000298	92-93	0.827	93	0.718	93	0.854	87	0.311	0.555	Y
Isoform0000303	28-29	0.776	29	0.792	29	0.949	19	0.824	0.809	Y
Isoform0000323	29-30	0.895	30	0.887	30	0.971	25	0.790	0.848	Y
Isoform0000325	29-30	0.895	30	0.887	30	0.971	25	0.790	0.848	Y
Isoform0000328	29-30	0.897	30	0.899	30	0.935	15	0.816	0.866	Y
Isoform0000330	28-29	0.770	29	0.788	29	0.949	19	0.822	0.806	Y
Isoform0000331	56-57	0.618	57	0.624	57	0.845	48	0.330	0.507	Y
Isoform0000336	19-20	0.873	20	0.898	20	0.954	16	0.892	0.896	Y
Isoform0000340	141-142	0.834	142	0.672	142	0.799	14	0.297	0.522	Y
Isoform0000350	28-29	0.776	29	0.792	29	0.949	19	0.824	0.809	Y
Isoform0000356	29-30	0.643	137	0.598	30	0.966	21	0.895	0.717	Y
Isoform0000359	28-29	0.776	29	0.792	29	0.949	19	0.824	0.809	Y
Isoform0000366	18-19	0.708	19	0.790	19	0.936	15	0.862	0.819	Y
Isoform0000372	13-14	0.460	14	0.639	14	0.928	8	0.894	0.776	Y
Isoform0000375	39-40	0.873	40	0.872	40	0.965	25	0.690	0.799	Y
Isoform0000385	13-14	0.431	14	0.560	14	0.756	10	0.727	0.627	Y
Isoform0000387	26-27	0.484	27	0.504	27	0.717	24	0.511	0.508	Y
Isoform0000395	23-24	0.786	61	0.728	24	0.955	18	0.846	0.775	Y
Isoform0000398	28-29	0.776	29	0.792	29	0.949	19	0.824	0.809	Y
Isoform0000402	22-23	0.800	23	0.867	23	0.972	6	0.941	0.907	Y
Isoform0000404	21-22	0.904	22	0.930	22	0.981	6	0.956	0.944	Y
Isoform0000411	85-86	0.775	86	0.714	86	0.855	80	0.326	0.559	Y
Isoform0000419	28-29	0.776	29	0.792	29	0.949	19	0.824	0.809	Y
Isoform0000423	22-23	0.793	27	0.835	23	0.939	20	0.889	0.864	Y
Isoform0000430	249-250	0.633	250	0.734	250	0.949	244	0.200	0.520	Y
Isoform0000450	19-20	0.662	20	0.775	20	0.956	15	0.869	0.812	Y
Isoform0000454	18-19	0.707	19	0.789	19	0.936	15	0.861	0.818	Y
Isoform0000478	29-30	0.897	30	0.900	30	0.938	15	0.820	0.868	Y
Isoform0000482	25-26	0.705	26	0.704	26	0.862	12	0.701	0.702	Y
Isoform0000489	19-20	0.874	20	0.900	20	0.957	18	0.899	0.900	Y
Isoform0000492	19-20	0.871	20	0.887	20	0.950	15	0.899	0.892	Y
Isoform0000493	22-23	0.825	23	0.851	23	0.934	17	0.840	0.846	Y
Isoform0000495	73-74	0.837	74	0.765	74	0.815	72	0.305	0.581	Y
Isoform0000515	22-23	0.799	23	0.867	23	0.972	6	0.941	0.907	Y
Isoform0000519	24-25	0.874	25	0.845	25	0.920	18	0.806	0.829	Y
Isoform0000523	45-46	0.716	46	0.776	46	0.915	37	0.470	0.654	Y
Isoform0000524	73-74	0.837	74	0.765	74	0.815	72	0.305	0.581	Y
Isoform0000536	24-25	0.905	25	0.930	25	0.983	9	0.954	0.943	Y
Isoform0000537	112-113	0.514	113	0.644	113	0.929	104	0.321	0.470	Y
Isoform0000540	28-29	0.631	29	0.731	29	0.905	15	0.760	0.743	Y
Isoform0000546	47-48	0.711	48	0.585	48	0.946	14	0.642	0.616	Y
Isoform0000553	22-23	0.793	27	0.835	23	0.939	20	0.889	0.864	Y
Isoform0000560	20-21	0.657	21	0.800	21	0.988	11	0.965	0.866	Y
Isoform0000562	22-23	0.804	23	0.883	23	0.981	14	0.952	0.910	Y
Isoform0000563	29-30	0.766	30	0.776	30	0.938	26	0.561	0.690	Y
Isoform0000569	29-30	0.765	30	0.789	30	0.965	26	0.573	0.702	Y
Isoform0000570	17-18	0.651	18	0.772	18	0.950	14	0.911	0.827	Y
Isoform0000572	28-29	0.774	29	0.790	29	0.948	19	0.821	0.806	Y
Isoform0000602	31-32	0.721	32	0.810	32	0.968	16	0.889	0.842	Y
Isoform0000615	48-49	0.717	49	0.646	49	0.835	413	0.338	0.523	Y
Isoform0000624	71-72	0.893	72	0.890	72	0.956	64	0.430	0.706	Y
Isoform0000626	24-25	0.873	25	0.845	25	0.920	18	0.806	0.830	Y
Isoform0000631	22-23	0.793	27	0.835	23	0.939	20	0.889	0.864	Y
Isoform0000633	26-27	0.890	27	0.898	27	0.969	16	0.904	0.902	Y
Isoform0000635	22-23	0.793	27	0.835	23	0.939	20	0.889	0.864	Y
Isoform0000640	20-21	0.688	21	0.811	21	0.972	18	0.920	0.854	Y
Isoform0000654	20-21	0.675	21	0.782	21	0.957	7	0.910	0.851	Y
Isoform0000659	21-22	0.531	22	0.702	22	0.968	16	0.930	0.825	Y
Isoform0000660	255-256	0.704	256	0.727	256	0.905	249	0.193	0.513	Y
Isoform0000661	30-31	0.721	31	0.833	31	0.982	27	0.875	0.850	Y
Isoform0000663	21-22	0.914	22	0.858	22	0.906	3	0.821	0.843	Y
Isoform0000681	48-49	0.717	49	0.646	49	0.835	413	0.338	0.523	Y
Isoform0000682	33-34	0.890	34	0.913	34	0.984	20	0.914	0.913	Y
Isoform0000696	41-42	0.909	42	0.925	42	0.973	35	0.846	0.893	Y
Isoform0000713	20-21	0.653	21	0.797	21	0.988	11	0.964	0.864	Y
Isoform0000723	21-22	0.895	22	0.922	22	0.985	4	0.949	0.937	Y
Isoform0000725	20-21	0.657	21	0.800	21	0.988	11	0.965	0.866	Y
Isoform0000728	39-40	0.831	40	0.841	40	0.941	29	0.699	0.784	Y
Isoform0000730	38-39	0.762	39	0.703	39	0.788	18	0.558	0.645	Y
Isoform0000738	28-29	0.629	29	0.746	29	0.974	19	0.888	0.823	Y
Isoform0000760	23-24	0.879	24	0.835	24	0.924	17	0.760	0.805	Y
Isoform0000761	415-416	0.809	416	0.819	416	0.953	412	0.261	0.596	Y
Isoform0000767	78-79	0.847	79	0.825	79	0.974	70	0.378	0.583	Y
Isoform0000778	27-28	0.392	28	0.474	28	0.845	1	0.596	0.540	Y
Isoform0000801	22-23	0.910	23	0.931	23	0.972	20	0.945	0.937	Y
Isoform0000805	23-24	0.798	24	0.813	24	0.907	17	0.732	0.781	Y
Isoform0000807	27-28	0.484	78	0.518	28	0.972	14	0.854	0.699	Y
Isoform0000851	19-20	0.896	20	0.876	20	0.938	35	0.869	0.873	Y
Isoform0000857	29-30	0.897	30	0.900	30	0.938	15	0.820	0.868	Y
Isoform0000862	28-29	0.799	29	0.853	29	0.969	23	0.893	0.869	Y
Isoform0000866	29-30	0.809	30	0.856	30	0.942	17	0.855	0.856	Y
Isoform0000867	23-24	0.845	24	0.866	24	0.936	18	0.807	0.842	Y
Isoform0000871	78-79	0.847	79	0.825	79	0.974	70	0.378	0.583	Y
Isoform0000886	16-17	0.623	17	0.551	17	0.671	291	0.447	0.495	Y
Isoform0000899	26-27	0.462	27	0.513	27	0.708	15	0.564	0.541	Y
Isoform0000900	24-25	0.837	25	0.883	25	0.973	19	0.887	0.885	Y
Isoform0000909	105-106	0.768	60	0.638	106	0.769	97	0.299	0.503	Y
Isoform0000911	29-30	0.897	30	0.900	30	0.938	15	0.820	0.868	Y
Isoform0000912	25-26	0.760	26	0.820	26	0.939	14	0.882	0.845	Y
Isoform0000919	29-30	0.897	30	0.900	30	0.938	15	0.821	0.868	Y
Isoform0000921	31-32	0.671	32	0.731	32	0.902	30	0.756	0.745	Y
Isoform0000922	260-261	0.790	261	0.819	261	0.919	251	0.235	0.585	Y
Isoform0000928	29-30	0.897	30	0.901	30	0.939	15	0.823	0.870	Y
Isoform0000943	21-22	0.914	22	0.858	22	0.906	3	0.821	0.843	Y
Isoform0000950	18-19	0.721	19	0.766	19	0.894	13	0.785	0.774	Y
Isoform0000960	73-74	0.837	74	0.765	74	0.815	72	0.305	0.581	Y
Isoform0000963	304-305	0.840	305	0.833	305	0.959	299	0.285	0.613	Y
Isoform0000989	19-20	0.873	20	0.898	20	0.955	18	0.893	0.896	Y
Isoform0000992	92-93	0.827	93	0.718	93	0.854	87	0.311	0.555	Y
Isoform0000996	19-20	0.660	20	0.774	20	0.955	15	0.869	0.812	Y
Isoform0001000	815-816	0.710	330	0.699	816	0.915	811	0.205	0.501	Y
Isoform0001002	89-90	0.700	90	0.787	90	0.964	79	0.400	0.632	Y
Isoform0001005	25-26	0.800	26	0.857	26	0.982	16	0.917	0.889	Y
Isoform0001022	23-24	0.441	24	0.500	24	0.761	20	0.560	0.532	Y
Isoform0001023	29-30	0.757	30	0.697	30	0.845	29	0.617	0.665	Y
Isoform0001026	53-54	0.759	54	0.703	54	0.768	60	0.357	0.564	Y
Isoform0001030	52-53	0.581	347	0.711	53	0.951	46	0.413	0.592	Y
Isoform0001033	44-45	0.873	45	0.730	45	0.777	42	0.306	0.560	Y
Isoform0001040	29-30	0.897	30	0.900	30	0.938	15	0.821	0.868	Y
Isoform0001054	25-26	0.705	26	0.696	26	0.778	19	0.688	0.691	Y
Isoform0001058	23-24	0.620	24	0.774	24	0.982	14	0.932	0.837	Y
Isoform0001068	78-79	0.840	79	0.818	79	0.972	70	0.374	0.579	Y
Isoform0001075	36-37	0.581	37	0.545	37	0.883	24	0.487	0.522	Y
Isoform0001076	28-29	0.629	29	0.746	29	0.974	19	0.888	0.823	Y
Isoform0001083	130-131	0.909	131	0.804	131	0.849	130	0.205	0.565	Y
Isoform0001084	19-20	0.769	20	0.626	20	0.662	18	0.496	0.574	Y
Isoform0001097	20-21	0.329	21	0.416	21	0.626	11	0.525	0.475	Y
Isoform0001112	73-74	0.894	74	0.909	74	0.987	64	0.472	0.673	Y
Isoform0001114	20-21	0.809	21	0.870	21	0.965	12	0.933	0.895	Y
Isoform0001122	19-20	0.659	20	0.774	20	0.955	15	0.868	0.811	Y
Isoform0001130	18-19	0.720	19	0.766	19	0.894	13	0.784	0.773	Y
Isoform0001134	22-23	0.793	27	0.835	23	0.939	20	0.889	0.864	Y
Isoform0001160	34-35	0.671	164	0.591	35	0.787	32	0.470	0.542	Y
Isoform0001179	21-22	0.635	42	0.460	22	0.831	2	0.676	0.577	Y
Isoform0001182	19-20	0.881	20	0.912	20	0.988	11	0.939	0.926	Y
Isoform0001183	144-145	0.797	145	0.664	145	0.806	144	0.258	0.502	Y
Isoform0001185	27-28	0.840	28	0.863	28	0.978	21	0.906	0.880	Y
Isoform0001192	25-26	0.741	26	0.840	26	0.981	19	0.950	0.900	Y
Isoform0001195	18-19	0.916	19	0.908	19	0.941	10	0.901	0.904	Y
Isoform0001197	25-26	0.780	26	0.817	26	0.958	12	0.850	0.830	Y
Isoform0001198	21-22	0.744	22	0.847	22	0.985	12	0.951	0.889	Y
Isoform0001200	20-21	0.750	21	0.838	21	0.976	4	0.935	0.890	Y
Isoform0001212	20-21	0.809	21	0.870	21	0.965	12	0.933	0.895	Y
Isoform0001215	52-53	0.623	348	0.662	53	0.901	45	0.377	0.548	Y
Isoform0001217	21-22	0.725	1060	0.748	22	0.973	11	0.938	0.824	Y
Isoform0001220	19-20	0.869	20	0.860	20	0.927	15	0.858	0.859	Y
Isoform0001225	26-27	0.808	27	0.881	27	0.992	17	0.959	0.923	Y
Isoform0022000	21-22	0.704	22	0.779	22	0.940	1	0.858	0.822	Y
Isoform0022007	33-34	0.715	42	0.709	34	0.913	32	0.622	0.674	Y
Isoform0022018	24-25	0.826	25	0.858	25	0.933	21	0.887	0.870	Y
Isoform0022020	46-47	0.752	47	0.671	47	0.861	37	0.437	0.578	Y
Isoform0022023	21-22	0.835	22	0.825	22	0.904	17	0.818	0.821	Y
Isoform0022037	73-74	0.837	74	0.765	74	0.815	72	0.305	0.581	Y
Isoform0022038	24-25	0.698	25	0.767	25	0.961	12	0.879	0.812	Y
Isoform0022043	29-30	0.380	30	0.597	30	0.990	17	0.928	0.776	Y
Isoform0022046	20-21	0.509	26	0.616	21	0.875	18	0.811	0.721	Y
Isoform0022048	17-18	0.612	18	0.755	18	0.958	7	0.927	0.824	Y
Isoform0022057	19-20	0.641	21	0.786	20	0.992	11	0.967	0.884	Y
Isoform0022064	22-23	0.651	23	0.569	23	0.765	21	0.498	0.530	Y
Isoform0022067	38-39	0.572	39	0.586	39	0.813	26	0.507	0.554	Y
Isoform0022070	33-34	0.448	34	0.546	34	0.821	31	0.586	0.562	Y
Isoform0022073	19-20	0.887	20	0.925	20	0.989	11	0.964	0.946	Y
Isoform0022082	38-39	0.553	39	0.540	39	0.777	34	0.389	0.459	Y
Isoform0022083	28-29	0.483	29	0.627	29	0.908	19	0.811	0.726	Y
Isoform0022086	23-24	0.536	24	0.522	24	0.851	37	0.593	0.551	Y
Isoform0022087	20-21	0.866	21	0.904	21	0.974	10	0.930	0.915	Y
Isoform0022090	28-29	0.811	29	0.848	29	0.966	17	0.888	0.870	Y
Isoform0022104	29-30	0.574	30	0.573	30	0.686	2	0.553	0.565	Y
Isoform0022108	53-54	0.739	114	0.648	54	0.965	18	0.609	0.633	Y
Isoform0022129	33-34	0.879	34	0.807	34	0.892	30	0.534	0.698	Y
Isoform0022132	20-21	0.256	112	0.463	21	0.929	18	0.860	0.677	Y
Isoform0022135	40-41	0.875	41	0.800	41	0.935	40	0.472	0.623	Y
Isoform0022145	24-25	0.434	25	0.538	25	0.748	17	0.663	0.588	Y
Isoform0022148	21-22	0.865	22	0.850	22	0.904	5	0.853	0.851	Y
Isoform0022162	40-41	0.775	41	0.839	41	0.955	33	0.779	0.815	Y
Isoform0022163	73-74	0.861	74	0.715	74	0.824	72	0.260	0.533	Y
Isoform0022171	22-23	0.787	23	0.805	23	0.913	13	0.781	0.796	Y
Isoform0022177	29-30	0.509	30	0.528	30	0.733	28	0.474	0.506	Y
Isoform0022183	26-27	0.629	27	0.775	27	0.988	17	0.955	0.872	Y
Isoform0022186	26-27	0.586	27	0.601	27	0.799	21	0.555	0.583	Y
Isoform0022190	22-23	0.531	42	0.556	23	0.793	1	0.623	0.583	Y
Isoform0022218	30-31	0.710	31	0.532	31	0.695	15	0.438	0.481	Y
Isoform0022221	26-27	0.639	27	0.593	27	0.706	6	0.546	0.568	Y
Isoform0022222	16-17	0.447	20	0.469	17	0.709	14	0.500	0.486	Y
Isoform0022232	25-26	0.300	26	0.482	26	0.863	25	0.710	0.574	Y
Isoform0022234	27-28	0.826	28	0.865	28	0.973	15	0.905	0.887	Y
Isoform0022236	25-26	0.911	26	0.925	26	0.977	16	0.938	0.932	Y
Isoform0022239	23-24	0.460	24	0.645	24	0.992	11	0.907	0.786	Y
Isoform0022253	20-21	0.598	120	0.347	21	0.793	10	0.645	0.508	Y
Isoform0022274	33-34	0.878	34	0.915	34	0.978	30	0.871	0.897	Y
Isoform0022286	27-28	0.867	28	0.889	28	0.985	16	0.916	0.903	Y
Isoform0022290	23-24	0.789	24	0.804	24	0.932	16	0.814	0.808	Y
Isoform0022293	19-20	0.256	20	0.452	20	0.867	13	0.789	0.587	Y
Isoform0022308	27-28	0.846	28	0.872	28	0.963	18	0.909	0.887	Y
Isoform0022318	26-27	0.878	27	0.916	27	0.994	18	0.948	0.933	Y
Isoform0022324	53-54	0.672	54	0.769	54	0.966	45	0.795	0.783	Y
Isoform0022337	26-27	0.388	27	0.585	27	0.991	15	0.893	0.751	Y
Isoform0022341	24-25	0.370	25	0.462	25	0.789	19	0.592	0.532	Y
Isoform0022352	23-24	0.437	24	0.586	24	0.845	3	0.787	0.695	Y
Isoform0022360	18-19	0.899	19	0.894	19	0.927	15	0.886	0.890	Y
Isoform0022365	24-25	0.899	25	0.926	25	0.983	9	0.952	0.940	Y
Isoform0022367	17-18	0.797	18	0.864	18	0.960	2	0.932	0.901	Y
Isoform0022368	23-24	0.906	24	0.901	24	0.962	11	0.889	0.896	Y
Isoform0022376	25-26	0.613	26	0.545	26	0.863	52	0.460	0.511	Y
Isoform0022383	19-20	0.856	20	0.894	20	0.959	12	0.904	0.898	Y
Isoform0022391	22-23	0.909	23	0.935	23	0.993	12	0.962	0.950	Y
Isoform0022392	28-29	0.828	29	0.813	29	0.878	25	0.737	0.783	Y
Isoform0022397	23-24	0.459	24	0.642	24	0.992	11	0.902	0.782	Y
Isoform0022398	56-57	0.833	57	0.781	57	0.902	48	0.286	0.583	Y
Isoform0022427	97-98	0.843	98	0.881	98	0.990	87	0.354	0.596	Y
Isoform0022445	17-18	0.757	18	0.842	18	0.969	15	0.941	0.895	Y
Isoform0022452	30-31	0.880	31	0.691	31	0.910	10	0.671	0.683	Y
Isoform0022453	43-44	0.603	44	0.692	44	0.914	33	0.529	0.626	Y
Isoform0022455	35-36	0.365	169	0.409	36	0.873	11	0.641	0.534	Y
Isoform0022457	106-107	0.822	107	0.671	107	0.664	104	0.251	0.503	Y
Isoform0022458	72-73	0.721	73	0.706	73	0.892	64	0.266	0.530	Y
Isoform0022467	22-23	0.838	23	0.875	23	0.987	8	0.929	0.896	Y
Isoform0022469	25-26	0.730	166	0.565	26	0.682	21	0.535	0.553	Y
Isoform0022472	18-19	0.847	19	0.842	19	0.924	12	0.841	0.841	Y
Isoform0022477	29-30	0.793	30	0.850	30	0.992	8	0.925	0.890	Y
Isoform0022485	19-20	0.873	20	0.771	20	0.824	16	0.657	0.725	Y
Isoform0022490	54-55	0.752	55	0.680	55	0.891	50	0.478	0.599	Y
Isoform0022491	31-32	0.880	32	0.850	32	0.899	24	0.765	0.816	Y
Isoform0022496	40-41	0.848	41	0.828	41	0.944	37	0.399	0.656	Y
Isoform0022498	19-20	0.342	20	0.460	20	0.856	15	0.626	0.549	Y
Isoform0022500	35-36	0.798	36	0.739	36	0.805	29	0.663	0.708	Y
Isoform0022513	17-18	0.867	18	0.900	18	0.967	15	0.923	0.909	Y
Isoform0022522	32-33	0.877	33	0.881	33	0.936	16	0.777	0.825	Y
Isoform0022527	46-47	0.727	47	0.774	47	0.957	39	0.520	0.637	Y
Isoform0022541	22-23	0.646	23	0.596	23	0.735	9	0.550	0.571	Y
Isoform0022544	54-55	0.755	55	0.806	55	0.916	48	0.406	0.646	Y
Isoform0022551	23-24	0.868	24	0.909	24	0.974	19	0.911	0.910	Y
Isoform0022557	18-19	0.481	19	0.674	19	0.972	3	0.946	0.821	Y
Isoform0022559	30-31	0.388	31	0.448	31	0.815	30	0.507	0.480	Y
Isoform0022562	22-23	0.763	23	0.777	23	0.901	15	0.770	0.774	Y
Isoform0022565	18-19	0.783	19	0.850	19	0.968	11	0.919	0.887	Y
Isoform0022567	29-30	0.769	30	0.672	30	0.815	9	0.612	0.648	Y
Isoform0022569	20-21	0.839	21	0.887	21	0.986	11	0.934	0.912	Y
Isoform0022572	22-23	0.633	23	0.783	23	0.987	4	0.968	0.883	Y
Isoform0022576	34-35	0.871	35	0.869	35	0.971	21	0.890	0.880	Y
Isoform0022579	25-26	0.275	26	0.425	26	0.846	9	0.664	0.554	Y
Isoform0022583	32-33	0.890	33	0.817	33	0.942	31	0.702	0.771	Y
Isoform0022584	46-47	0.866	47	0.804	47	0.926	45	0.346	0.621	Y
Isoform0022597	18-19	0.624	19	0.697	19	0.942	18	0.728	0.709	Y
Isoform0022614	19-20	0.582	20	0.552	20	0.634	17	0.486	0.526	Y
Isoform0022617	49-50	0.698	50	0.656	50	0.863	41	0.325	0.523	Y
Isoform0022619	21-22	0.269	22	0.423	22	0.872	12	0.666	0.554	Y
Isoform0022636	19-20	0.420	31	0.480	20	0.813	1	0.651	0.549	Y
Isoform0022639	41-42	0.545	42	0.541	42	0.773	38	0.515	0.531	Y
Isoform0022646	23-24	0.889	24	0.927	24	0.991	15	0.966	0.948	Y
Isoform0022652	120-121	0.763	204	0.701	121	0.916	115	0.315	0.546	Y
Isoform0022658	20-21	0.910	21	0.924	21	0.970	12	0.938	0.931	Y
Isoform0022659	54-55	0.878	55	0.914	55	0.974	50	0.487	0.744	Y
Isoform0022663	22-23	0.870	23	0.897	23	0.971	17	0.926	0.913	Y
Isoform0022665	28-29	0.865	29	0.884	29	0.976	8	0.907	0.897	Y
Isoform0022668	24-25	0.698	25	0.766	25	0.961	12	0.878	0.811	Y
Isoform0022672	22-23	0.711	23	0.811	23	0.970	14	0.925	0.873	Y
Isoform0022673	15-16	0.289	16	0.499	16	0.938	4	0.869	0.699	Y
Isoform0022698	25-26	0.847	26	0.742	26	0.937	5	0.712	0.730	Y
Isoform0022699	28-29	0.689	29	0.763	29	0.967	19	0.864	0.803	Y
Isoform0022707	21-22	0.679	22	0.802	22	0.979	14	0.949	0.881	Y
Isoform0022715	32-33	0.782	33	0.615	33	0.637	31	0.502	0.570	Y
Isoform0022716	19-20	0.887	20	0.925	20	0.989	11	0.964	0.946	Y
Isoform0022721	27-28	0.882	28	0.920	28	0.977	16	0.929	0.923	Y
Isoform0022724	23-24	0.337	24	0.445	24	0.853	3	0.650	0.527	Y
Isoform0022727	22-23	0.376	23	0.477	23	0.823	20	0.619	0.534	Y
Isoform0022729	23-24	0.786	61	0.728	24	0.955	18	0.846	0.775	Y
Isoform0022731	15-16	0.516	147	0.449	16	0.802	13	0.696	0.582	Y
Isoform0022744	24-25	0.767	25	0.791	25	0.910	18	0.814	0.801	Y
Isoform0022747	100-101	0.633	101	0.659	101	0.810	97	0.324	0.525	Y
Isoform0022749	23-24	0.884	24	0.888	24	0.937	17	0.899	0.892	Y
Isoform0022757	18-19	0.820	19	0.880	19	0.980	10	0.940	0.912	Y
Isoform0022761	67-68	0.788	68	0.760	68	0.908	58	0.334	0.530	Y
Isoform0022768	31-32	0.599	32	0.616	32	0.913	18	0.698	0.649	Y
Isoform0022787	21-22	0.835	22	0.825	22	0.903	17	0.817	0.820	Y
Isoform0022796	48-49	0.764	49	0.848	49	0.981	35	0.542	0.726	Y
Isoform0022797	44-45	0.892	45	0.910	45	0.950	34	0.582	0.779	Y
Isoform0022807	40-41	0.871	41	0.839	41	0.941	39	0.386	0.658	Y
Isoform0022810	34-35	0.778	35	0.847	35	0.963	27	0.769	0.815	Y
Isoform0022813	18-19	0.862	19	0.912	19	0.980	7	0.953	0.929	Y
Isoform0022819	27-28	0.484	28	0.627	28	0.915	18	0.812	0.727	Y
Isoform0022820	24-25	0.773	25	0.839	25	0.968	14	0.907	0.876	Y
Isoform0022823	29-30	0.838	30	0.829	30	0.898	28	0.776	0.800	Y
Isoform0022830	18-19	0.735	19	0.840	19	0.985	12	0.959	0.904	Y
Isoform0022837	25-26	0.702	26	0.810	26	0.959	15	0.913	0.851	Y
Isoform0022842	18-19	0.782	19	0.850	19	0.969	11	0.920	0.888	Y
Isoform0022843	36-37	0.867	37	0.866	37	0.989	22	0.883	0.875	Y
Isoform0022845	26-27	0.749	27	0.636	27	0.774	1	0.604	0.623	Y
Isoform0022850	13-14	0.276	83	0.417	14	0.796	13	0.667	0.517	Y
Isoform0022857	28-29	0.775	29	0.797	29	0.941	23	0.678	0.749	Y
Isoform0022872	18-19	0.867	19	0.914	19	0.986	10	0.957	0.937	Y
Isoform0022873	22-23	0.845	23	0.895	23	0.970	11	0.945	0.915	Y
Isoform0022874	23-24	0.610	34	0.632	24	0.834	18	0.632	0.632	Y
Isoform0022877	18-19	0.782	19	0.850	19	0.969	11	0.920	0.888	Y
Isoform0022910	26-27	0.879	27	0.916	27	0.994	18	0.948	0.933	Y
Isoform0022919	34-35	0.759	35	0.827	35	0.929	24	0.735	0.790	Y
Isoform0022923	35-36	0.349	36	0.528	36	0.972	20	0.845	0.699	Y
Isoform0022928	18-19	0.487	19	0.678	19	0.972	3	0.946	0.823	Y
Isoform0022935	21-22	0.835	22	0.825	22	0.903	17	0.817	0.821	Y
Isoform0022945	41-42	0.696	42	0.814	42	0.988	29	0.773	0.792	Y
Isoform0022953	21-22	0.865	22	0.882	22	0.978	9	0.910	0.893	Y
Isoform0022969	16-17	0.803	17	0.796	17	0.893	15	0.825	0.812	Y
Isoform0022975	22-23	0.828	23	0.863	23	0.945	5	0.900	0.883	Y
Isoform0022977	20-21	0.801	21	0.873	21	0.977	12	0.951	0.915	Y
Isoform0022986	25-26	0.608	26	0.607	26	0.748	18	0.610	0.608	Y
Isoform0022987	22-23	0.373	23	0.492	23	0.813	17	0.650	0.577	Y
Isoform0022992	28-29	0.684	29	0.696	29	0.830	3	0.728	0.713	Y
Isoform0023003	19-20	0.499	20	0.659	20	0.957	6	0.887	0.750	Y
Isoform0023021	13-14	0.268	83	0.415	14	0.794	13	0.664	0.514	Y
Isoform0023026	20-21	0.341	205	0.461	21	0.743	8	0.646	0.561	Y
Isoform0023027	25-26	0.787	26	0.792	26	0.865	14	0.789	0.790	Y
Isoform0023037	22-23	0.898	23	0.830	23	0.933	1	0.811	0.822	Y
Isoform0023042	21-22	0.834	22	0.824	22	0.903	17	0.817	0.820	Y
Isoform0023048	29-30	0.835	30	0.836	30	0.931	26	0.764	0.807	Y
Isoform0023051	31-32	0.743	32	0.813	32	0.940	20	0.882	0.850	Y
Isoform0023052	22-23	0.831	23	0.883	23	0.975	11	0.939	0.913	Y
Isoform0023078	25-26	0.903	26	0.937	26	0.996	16	0.969	0.954	Y
Isoform0023084	19-20	0.887	20	0.925	20	0.989	11	0.964	0.946	Y
Isoform0023091	21-22	0.808	22	0.857	22	0.932	19	0.910	0.885	Y
Isoform0023094	15-16	0.342	77	0.432	16	0.880	7	0.818	0.641	Y
Isoform0023108	34-35	0.828	35	0.764	35	0.833	31	0.581	0.691	Y
Isoform0023114	30-31	0.388	31	0.448	31	0.815	30	0.507	0.480	Y
Isoform0023122	41-42	0.756	42	0.607	42	0.743	41	0.377	0.515	Y
Isoform0023124	22-23	0.850	23	0.808	23	0.833	12	0.761	0.789	Y
Isoform0023131	24-25	0.422	25	0.532	25	0.741	17	0.666	0.586	Y
Isoform0023136	23-24	0.772	24	0.857	24	0.991	15	0.949	0.907	Y
Isoform0023140	31-32	0.860	32	0.899	32	0.972	25	0.904	0.901	Y
Isoform0023142	28-29	0.672	29	0.751	29	0.967	19	0.873	0.800	Y
Isoform0023170	19-20	0.856	20	0.737	20	0.736	14	0.635	0.682	Y
Isoform0023175	25-26	0.706	26	0.805	26	0.976	6	0.921	0.868	Y
Isoform0023188	24-25	0.899	25	0.914	25	0.985	13	0.930	0.923	Y
Isoform0023197	72-73	0.704	73	0.688	73	0.884	64	0.260	0.516	Y
Isoform0023204	22-23	0.711	23	0.811	23	0.970	14	0.925	0.873	Y
Isoform0023208	30-31	0.587	31	0.737	31	0.981	25	0.903	0.827	Y
Isoform0023213	16-17	0.803	17	0.796	17	0.893	15	0.825	0.812	Y
Isoform0023224	35-36	0.782	36	0.818	36	0.959	25	0.817	0.817	Y
Isoform0023227	18-19	0.682	19	0.787	19	0.955	11	0.902	0.849	Y
Isoform0023239	19-20	0.877	20	0.894	20	0.971	7	0.918	0.904	Y
Isoform0023241	52-53	0.816	53	0.791	53	0.930	45	0.406	0.583	Y
Isoform0023243	21-22	0.896	22	0.863	22	0.919	14	0.836	0.849	Y
Isoform0023245	16-17	0.440	20	0.466	17	0.708	14	0.500	0.484	Y
Isoform0023249	15-16	0.516	147	0.449	16	0.802	13	0.696	0.582	Y
Isoform0023268	24-25	0.685	25	0.591	25	0.762	1	0.571	0.583	Y
Isoform0023272	25-26	0.506	26	0.552	26	0.872	13	0.621	0.589	Y
Isoform0023284	46-47	0.903	47	0.912	47	0.981	36	0.699	0.827	Y
Isoform0023287	22-23	0.397	23	0.474	23	0.779	1	0.566	0.524	Y
Isoform0023295	26-27	0.882	27	0.920	27	0.973	17	0.916	0.918	Y
Isoform0023299	23-24	0.569	24	0.701	24	0.945	19	0.828	0.752	Y
Isoform0023306	23-24	0.894	24	0.856	24	0.957	4	0.844	0.851	Y
Isoform0023318	22-23	0.831	23	0.883	23	0.975	11	0.939	0.913	Y
Isoform0023323	59-60	0.538	60	0.716	60	0.992	48	0.521	0.611	Y
Isoform0023335	28-29	0.624	29	0.649	29	0.803	18	0.661	0.654	Y
Isoform0023344	19-20	0.877	20	0.894	20	0.971	7	0.918	0.904	Y
Isoform0023350	42-43	0.900	43	0.935	43	0.985	38	0.635	0.815	Y
Isoform0023360	24-25	0.855	25	0.860	25	0.926	18	0.864	0.862	Y
Isoform0023372	19-20	0.885	20	0.926	20	0.981	12	0.958	0.939	Y
Isoform0023373	24-25	0.640	25	0.724	25	0.919	18	0.814	0.760	Y
Isoform0023379	18-19	0.429	43	0.467	19	0.770	1	0.666	0.575	Y
Isoform0023383	13-14	0.431	14	0.560	14	0.756	10	0.727	0.627	Y
Isoform0023384	26-27	0.876	27	0.914	27	0.993	18	0.946	0.931	Y
Isoform0023389	16-17	0.879	17	0.876	17	0.926	11	0.879	0.877	Y
Isoform0023403	30-31	0.609	31	0.766	31	0.993	19	0.956	0.869	Y
Isoform0023409	16-17	0.453	89	0.420	17	0.623	6	0.488	0.457	Y
Isoform0023414	47-48	0.372	48	0.511	48	0.916	37	0.462	0.485	Y
Isoform0023419	18-19	0.898	19	0.909	19	0.959	10	0.921	0.915	Y
Isoform0023426	23-24	0.753	24	0.832	24	0.979	14	0.919	0.879	Y
Isoform0023432	28-29	0.665	29	0.655	29	0.877	16	0.620	0.641	Y
Isoform0023465	18-19	0.682	19	0.799	19	0.971	12	0.937	0.873	Y
Isoform0023467	18-19	0.694	19	0.813	19	0.986	10	0.946	0.885	Y
Isoform0023480	34-35	0.796	35	0.748	35	0.910	23	0.715	0.735	Y
Isoform0023495	21-22	0.711	22	0.801	22	0.978	7	0.917	0.847	Y
Isoform0023498	68-69	0.784	69	0.783	69	0.950	67	0.306	0.593	Y
Isoform0023501	17-18	0.705	18	0.818	18	0.974	7	0.948	0.870	Y
Isoform0023504	26-27	0.858	27	0.883	27	0.938	18	0.833	0.863	Y
Isoform0023519	27-28	0.506	216	0.495	28	0.801	24	0.628	0.548	Y
Isoform0023521	57-58	0.606	58	0.748	58	0.989	48	0.489	0.608	Y
Isoform0023523	22-23	0.375	23	0.430	23	0.647	21	0.491	0.463	Y
Isoform0023524	61-62	0.622	62	0.692	62	0.872	58	0.331	0.548	Y
Isoform0023526	18-19	0.781	19	0.849	19	0.969	11	0.920	0.887	Y
Isoform0023544	21-22	0.896	22	0.886	22	0.942	18	0.868	0.879	Y
Isoform0023546	39-40	0.880	40	0.890	40	0.975	29	0.782	0.847	Y
Isoform0023549	31-32	0.637	32	0.684	32	0.900	30	0.648	0.665	Y
Isoform0023552	25-26	0.902	26	0.919	26	0.975	16	0.934	0.927	Y
Isoform0023560	29-30	0.788	30	0.842	30	0.958	20	0.903	0.875	Y
Isoform0023563	23-24	0.748	24	0.830	24	0.980	14	0.920	0.879	Y
Isoform0023570	17-18	0.630	18	0.728	18	0.922	15	0.842	0.790	Y
Isoform0023597	25-26	0.705	58	0.528	26	0.897	19	0.744	0.614	Y
Isoform0023601	19-20	0.408	20	0.478	20	0.916	38	0.608	0.530	Y
Isoform0023602	55-56	0.472	64	0.657	56	0.994	46	0.528	0.587	Y
Isoform0023603	16-17	0.803	17	0.796	17	0.893	15	0.825	0.812	Y
Isoform0023604	18-19	0.768	19	0.759	19	0.874	14	0.739	0.751	Y
Isoform0023612	28-29	0.472	29	0.664	29	0.965	22	0.914	0.799	Y
Isoform0023615	38-39	0.851	39	0.848	39	0.960	33	0.654	0.743	Y
Isoform0023634	19-20	0.887	20	0.925	20	0.989	11	0.964	0.946	Y
Isoform0023640	17-18	0.423	18	0.611	18	0.915	14	0.884	0.758	Y
Isoform0023642	92-93	0.771	93	0.753	93	0.939	84	0.422	0.621	Y
Isoform0023644	21-22	0.789	22	0.838	22	0.953	14	0.891	0.867	Y
Isoform0023651	18-19	0.870	19	0.899	19	0.963	11	0.924	0.913	Y
Isoform0023658	23-24	0.841	24	0.893	24	0.983	11	0.942	0.913	Y
Isoform0023672	18-19	0.754	19	0.851	19	0.978	9	0.961	0.895	Y
Isoform0023684	74-75	0.729	75	0.824	75	0.978	61	0.381	0.647	Y
Isoform0023717	16-17	0.447	20	0.469	17	0.709	14	0.500	0.486	Y
Isoform0023721	28-29	0.875	29	0.872	29	0.993	15	0.892	0.883	Y
Isoform0023722	32-33	0.811	33	0.787	33	0.913	29	0.667	0.739	Y
Isoform0023732	36-37	0.500	37	0.567	37	0.828	34	0.481	0.521	Y
Isoform0023749	18-19	0.810	19	0.861	19	0.966	9	0.919	0.892	Y
Isoform0023752	16-17	0.856	17	0.870	17	0.935	15	0.873	0.871	Y
Isoform0023759	120-121	0.740	204	0.681	121	0.907	115	0.307	0.531	Y
Isoform0023761	23-24	0.846	24	0.877	24	0.983	11	0.910	0.895	Y
Isoform0023763	19-20	0.869	20	0.919	20	0.988	11	0.971	0.947	Y
Isoform0023764	50-51	0.648	51	0.715	51	0.885	47	0.402	0.590	Y
Isoform0023765	20-21	0.377	21	0.433	21	0.642	16	0.495	0.467	Y
Isoform0023770	49-50	0.683	50	0.682	50	0.907	44	0.392	0.526	Y
Isoform0023774	17-18	0.717	18	0.832	18	0.981	12	0.960	0.901	Y
Isoform0023781	26-27	0.541	27	0.659	27	0.917	16	0.801	0.716	Y
Isoform0023793	32-33	0.782	33	0.615	33	0.637	31	0.502	0.570	Y
Isoform0023796	26-27	0.584	27	0.705	27	0.959	19	0.815	0.749	Y
Isoform0023800	22-23	0.778	23	0.858	23	0.983	15	0.946	0.906	Y
Isoform0023803	15-16	0.757	16	0.855	16	0.980	8	0.963	0.913	Y
Isoform0023811	20-21	0.891	21	0.881	21	0.943	6	0.885	0.882	Y
Isoform0023812	23-24	0.889	24	0.850	24	0.935	21	0.807	0.833	Y
Isoform0023823	18-19	0.429	43	0.467	19	0.770	1	0.666	0.575	Y
Isoform0023825	62-63	0.640	63	0.578	63	0.754	46	0.443	0.505	Y
Isoform0023826	18-19	0.820	19	0.880	19	0.980	10	0.940	0.912	Y
Isoform0023840	32-33	0.860	33	0.841	33	0.890	30	0.769	0.812	Y
Isoform0023841	29-30	0.819	30	0.821	30	0.887	23	0.790	0.809	Y
Isoform0023846	23-24	0.888	24	0.927	24	0.991	15	0.965	0.948	Y
Isoform0023847	25-26	0.834	26	0.860	26	0.957	14	0.889	0.875	Y
Isoform0023848	18-19	0.819	19	0.879	19	0.980	10	0.940	0.912	Y
Isoform0023849	45-46	0.818	129	0.801	46	0.947	40	0.522	0.690	Y
Isoform0023856	37-38	0.709	38	0.708	38	0.908	35	0.446	0.604	Y
Isoform0023859	27-28	0.854	28	0.869	28	0.955	18	0.886	0.876	Y
Isoform0023869	26-27	0.752	27	0.805	27	0.946	16	0.868	0.839	Y
Isoform0023870	19-20	0.877	20	0.894	20	0.971	7	0.918	0.904	Y
Isoform0023888	26-27	0.388	27	0.585	27	0.991	15	0.893	0.751	Y
Isoform0023890	28-29	0.875	29	0.872	29	0.993	15	0.892	0.883	Y
Isoform0023922	22-23	0.397	23	0.474	23	0.779	1	0.566	0.524	Y
Isoform0023925	23-24	0.361	34	0.371	24	0.715	6	0.586	0.487	Y
Isoform0023928	18-19	0.682	19	0.799	19	0.971	12	0.937	0.873	Y
Isoform0023929	23-24	0.753	24	0.832	24	0.979	14	0.919	0.879	Y
Isoform0023930	24-25	0.855	25	0.860	25	0.926	18	0.864	0.862	Y
Isoform0023936	59-60	0.538	60	0.716	60	0.992	48	0.521	0.611	Y
Isoform0023937	19-20	0.856	20	0.894	20	0.959	12	0.904	0.898	Y
Isoform0023939	30-31	0.710	31	0.532	31	0.695	15	0.438	0.481	Y
Isoform0023943	26-27	0.879	27	0.916	27	0.994	18	0.948	0.933	Y
Isoform0023948	28-29	0.483	29	0.627	29	0.907	19	0.811	0.726	Y
Isoform0023964	24-25	0.899	25	0.914	25	0.985	13	0.930	0.923	Y
Isoform0023988	28-29	0.875	29	0.872	29	0.993	15	0.892	0.883	Y
Isoform0023997	21-22	0.852	22	0.890	22	0.971	12	0.932	0.913	Y
Isoform0024013	23-24	0.451	24	0.636	24	0.992	11	0.899	0.778	Y
Isoform0024016	18-19	0.438	19	0.463	19	0.666	16	0.472	0.468	Y
Isoform0024018	19-20	0.763	20	0.829	20	0.962	2	0.893	0.863	Y
Isoform0024019	23-24	0.676	24	0.770	24	0.938	12	0.876	0.827	Y
Isoform0024020	21-22	0.617	22	0.771	22	0.990	10	0.962	0.874	Y
Isoform0024036	22-23	0.625	23	0.567	23	0.723	9	0.514	0.538	Y
Isoform0024039	18-19	0.628	19	0.695	19	0.825	1	0.757	0.728	Y
Isoform0024041	19-20	0.475	20	0.541	20	0.697	18	0.590	0.561	Y
Isoform0024044	32-33	0.705	33	0.793	33	0.960	25	0.753	0.771	Y
Isoform0024047	30-31	0.867	31	0.886	31	0.949	22	0.879	0.883	Y
Isoform0024054	37-38	0.394	38	0.529	38	0.919	23	0.750	0.648	Y
Isoform0024055	30-31	0.377	31	0.565	31	0.909	20	0.761	0.643	Y
Isoform0024056	21-22	0.792	22	0.872	22	0.981	15	0.962	0.921	Y
Isoform0024058	52-53	0.728	53	0.806	53	0.967	46	0.456	0.666	Y
Isoform0024071	15-16	0.366	16	0.506	16	0.914	14	0.715	0.619	Y
Isoform0024080	36-37	0.867	37	0.866	37	0.989	22	0.883	0.875	Y
Isoform0024084	30-31	0.496	31	0.631	31	0.985	16	0.838	0.743	Y
Isoform0024085	19-20	0.887	20	0.925	20	0.989	11	0.964	0.946	Y
Isoform0024092	22-23	0.724	23	0.686	23	0.749	16	0.651	0.667	Y
Isoform0024101	18-19	0.618	19	0.645	19	0.805	13	0.670	0.658	Y
Isoform0024102	30-31	0.185	31	0.326	31	0.794	19	0.561	0.453	Y
Isoform0024115	15-16	0.177	26	0.349	16	0.828	5	0.724	0.552	Y
Isoform0024116	16-17	0.856	17	0.870	17	0.935	15	0.873	0.871	Y
Isoform0024120	37-38	0.859	38	0.862	38	0.959	16	0.810	0.834	Y
Isoform0024121	59-60	0.538	60	0.716	60	0.992	48	0.521	0.611	Y
Isoform0024123	27-28	0.583	28	0.723	28	0.983	16	0.905	0.821	Y
Isoform0024126	21-22	0.909	22	0.907	22	0.970	8	0.903	0.905	Y
Isoform0024144	44-45	0.893	45	0.835	45	0.930	41	0.541	0.676	Y
Isoform0024148	22-23	0.271	23	0.498	23	0.984	14	0.913	0.722	Y
Isoform0024154	24-25	0.654	30	0.755	25	0.931	1	0.894	0.830	Y
Isoform0024156	73-74	0.837	74	0.765	74	0.815	72	0.305	0.581	Y
Isoform0024171	20-21	0.566	21	0.556	21	0.725	11	0.537	0.546	Y
Isoform0024182	24-25	0.849	25	0.880	25	0.966	5	0.910	0.896	Y
Isoform0024187	18-19	0.884	19	0.878	19	0.922	12	0.874	0.877	Y
Isoform0024194	28-29	0.543	29	0.684	29	0.942	15	0.878	0.761	Y
Isoform0024200	20-21	0.893	21	0.918	21	0.974	8	0.941	0.927	Y
Isoform0024204	18-19	0.837	19	0.874	19	0.941	15	0.910	0.894	Y
Isoform0024209	20-21	0.891	21	0.881	21	0.943	6	0.885	0.882	Y
Isoform0024210	37-38	0.691	19	0.739	38	0.933	15	0.803	0.774	Y
Isoform0024226	18-19	0.418	19	0.443	19	0.638	4	0.474	0.459	Y
Isoform0024230	19-20	0.750	20	0.830	20	0.954	16	0.922	0.880	Y
Isoform0024237	34-35	0.628	35	0.538	35	0.805	2	0.467	0.509	Y
Isoform0024240	23-24	0.863	24	0.843	24	0.913	5	0.825	0.833	Y
Isoform0024241	17-18	0.728	18	0.751	18	0.857	13	0.772	0.762	Y
Isoform0024243	15-16	0.342	77	0.432	16	0.880	7	0.818	0.641	Y
Isoform0024270	18-19	0.710	19	0.812	19	0.964	13	0.935	0.878	Y
Isoform0024284	24-25	0.611	25	0.740	25	0.963	5	0.895	0.824	Y
Isoform0024292	17-18	0.705	18	0.818	18	0.974	7	0.948	0.870	Y
Isoform0024302	25-26	0.451	98	0.553	26	0.891	18	0.709	0.615	Y
Isoform0024303	22-23	0.771	27	0.822	23	0.936	20	0.885	0.856	Y
Isoform0024315	25-26	0.702	26	0.810	26	0.959	15	0.913	0.851	Y
Isoform0024316	18-19	0.747	19	0.838	19	0.971	1	0.935	0.890	Y
Isoform0024317	48-49	0.555	49	0.598	49	0.934	45	0.377	0.479	Y
Isoform0024319	60-61	0.587	61	0.642	61	0.872	52	0.325	0.515	Y
Isoform0024327	24-25	0.801	25	0.869	25	0.995	13	0.945	0.910	Y
Isoform0024328	29-30	0.901	30	0.897	30	0.942	24	0.861	0.883	Y
Isoform0024332	120-121	0.705	204	0.655	121	0.896	115	0.299	0.513	Y
Isoform0024337	21-22	0.789	22	0.838	22	0.953	14	0.891	0.867	Y
Isoform0024347	18-19	0.694	19	0.813	19	0.986	10	0.946	0.885	Y
Isoform0024350	79-80	0.851	80	0.897	80	0.990	69	0.417	0.638	Y
Isoform0024359	73-74	0.861	74	0.715	74	0.824	72	0.260	0.533	Y
Isoform0024366	28-29	0.779	29	0.698	29	0.960	1	0.694	0.696	Y
Isoform0024388	24-25	0.653	30	0.754	25	0.932	1	0.892	0.828	Y
Isoform0024391	18-19	0.171	19	0.324	19	0.716	1	0.590	0.468	Y
Isoform0024398	37-38	0.402	38	0.554	38	0.922	27	0.665	0.614	Y
Isoform0024400	30-31	0.710	31	0.532	31	0.695	15	0.438	0.481	Y
Isoform0024406	23-24	0.470	24	0.609	24	0.913	19	0.753	0.667	Y
Isoform0024409	23-24	0.771	24	0.674	24	0.729	26	0.594	0.642	Y
Isoform0024413	24-25	0.788	25	0.837	25	0.948	18	0.887	0.864	Y
Isoform0024417	21-22	0.908	22	0.907	22	0.970	8	0.903	0.904	Y
Isoform0024423	35-36	0.782	36	0.818	36	0.959	25	0.817	0.817	Y
Isoform0024438	18-19	0.867	19	0.897	19	0.964	11	0.924	0.912	Y
Isoform0024439	45-46	0.715	46	0.663	46	0.856	42	0.397	0.519	Y
Isoform0024458	27-28	0.853	28	0.905	28	0.986	17	0.954	0.932	Y
Isoform0024469	30-31	0.598	31	0.738	31	0.951	26	0.807	0.766	Y
Isoform0024470	21-22	0.888	22	0.901	22	0.972	9	0.923	0.910	Y
Isoform0024474	24-25	0.770	25	0.838	25	0.987	11	0.918	0.881	Y
Isoform0024508	25-26	0.853	26	0.770	26	0.823	11	0.690	0.738	Y
Isoform0024517	18-19	0.682	19	0.799	19	0.971	12	0.937	0.873	Y
Isoform0024533	18-19	0.828	19	0.869	19	0.941	15	0.910	0.892	Y
Isoform0024538	21-22	0.909	22	0.907	22	0.970	8	0.903	0.905	Y
Isoform0024550	26-27	0.901	27	0.907	27	0.969	13	0.915	0.911	Y
Isoform0024566	41-42	0.686	42	0.814	42	0.979	31	0.696	0.767	Y
Isoform0024570	18-19	0.867	19	0.897	19	0.964	11	0.924	0.912	Y
Isoform0024571	25-26	0.341	26	0.541	26	0.967	15	0.860	0.713	Y
Isoform0024572	18-19	0.674	19	0.782	19	0.955	11	0.901	0.846	Y
Isoform0024573	24-25	0.800	25	0.599	25	0.804	5	0.553	0.580	Y
Isoform0024589	18-19	0.429	43	0.466	19	0.769	1	0.665	0.573	Y
Isoform0024594	27-28	0.757	28	0.833	28	0.975	10	0.916	0.878	Y
Isoform0024613	24-25	0.616	25	0.702	25	0.908	18	0.793	0.738	Y
Isoform0024625	25-26	0.678	26	0.766	26	0.964	19	0.860	0.804	Y
Isoform0024633	23-24	0.667	24	0.772	24	0.979	13	0.896	0.839	Y
Isoform0024640	15-16	0.354	16	0.565	16	0.948	13	0.919	0.756	Y
Isoform0024646	29-30	0.895	30	0.903	30	0.970	15	0.866	0.889	Y
Isoform0024659	53-54	0.757	54	0.808	54	0.917	47	0.413	0.650	Y
Isoform0024664	43-44	0.785	44	0.701	44	0.859	42	0.321	0.549	Y
Isoform0024676	33-34	0.747	34	0.818	34	0.970	25	0.824	0.821	Y
Isoform0024691	20-21	0.860	21	0.642	21	0.850	19	0.470	0.549	Y
Isoform0024696	23-24	0.753	24	0.832	24	0.979	14	0.919	0.879	Y
Isoform0024697	21-22	0.789	22	0.838	22	0.953	14	0.891	0.867	Y
Isoform0024698	33-34	0.335	34	0.458	34	0.867	14	0.660	0.567	Y
Isoform0024713	53-54	0.808	54	0.847	54	0.969	41	0.554	0.689	Y
Isoform0024716	23-24	0.546	24	0.613	24	0.771	13	0.656	0.630	Y
Isoform0024726	32-33	0.841	33	0.879	33	0.964	28	0.763	0.832	Y
Isoform0024727	22-23	0.646	23	0.596	23	0.735	9	0.550	0.571	Y
Isoform0024741	29-30	0.905	30	0.920	30	0.980	15	0.908	0.915	Y
Isoform0024748	27-28	0.734	28	0.784	28	0.920	9	0.847	0.818	Y
Isoform0024784	26-27	0.389	27	0.459	27	0.783	2	0.622	0.524	Y
Isoform0024796	18-19	0.877	19	0.881	19	0.934	15	0.884	0.883	Y
Isoform0024797	41-42	0.816	42	0.797	42	0.937	37	0.563	0.671	Y
Isoform0024801	34-35	0.754	35	0.840	35	0.993	20	0.938	0.893	Y
Isoform0024807	18-19	0.833	19	0.891	19	0.973	9	0.946	0.913	Y
Isoform0024808	26-27	0.833	27	0.864	27	0.947	7	0.895	0.880	Y
Isoform0024817	23-24	0.857	24	0.911	24	0.984	11	0.960	0.931	Y
Isoform0024818	24-25	0.795	25	0.853	25	0.987	11	0.920	0.889	Y
Isoform0024822	24-25	0.414	25	0.461	25	0.677	18	0.513	0.489	Y
Isoform0024844	23-24	0.677	24	0.754	24	0.931	17	0.838	0.787	Y
Isoform0024852	32-33	0.738	33	0.766	33	0.916	20	0.814	0.792	Y
Isoform0024853	18-19	0.460	19	0.663	19	0.986	13	0.962	0.825	Y
Isoform0024855	21-22	0.838	22	0.863	22	0.942	3	0.888	0.877	Y
Isoform0024861	20-21	0.865	21	0.896	21	0.961	4	0.930	0.914	Y
Isoform0024887	54-55	0.749	55	0.808	55	0.939	51	0.436	0.659	Y
Isoform0024893	27-28	0.506	216	0.495	28	0.801	24	0.628	0.548	Y
Isoform0024897	21-22	0.909	22	0.907	22	0.970	8	0.903	0.905	Y
Isoform0024912	36-37	0.867	37	0.866	37	0.989	22	0.883	0.875	Y
Isoform0024915	18-19	0.867	19	0.897	19	0.964	11	0.924	0.912	Y
Isoform0024920	32-33	0.911	33	0.896	33	0.945	15	0.837	0.864	Y
Isoform0024926	31-32	0.874	32	0.833	32	0.884	24	0.742	0.797	Y
Isoform0024927	25-26	0.852	26	0.869	26	0.951	8	0.889	0.880	Y
Isoform0024934	35-36	0.883	36	0.707	36	0.881	3	0.538	0.640	Y
Isoform0024942	31-32	0.721	32	0.810	32	0.968	16	0.889	0.842	Y
Isoform0024946	23-24	0.319	26	0.448	24	0.899	19	0.677	0.572	Y
Isoform0024948	56-57	0.795	57	0.873	57	0.995	47	0.523	0.684	Y
Isoform0024950	28-29	0.875	29	0.872	29	0.993	15	0.892	0.883	Y
Isoform0024960	25-26	0.341	26	0.541	26	0.967	15	0.860	0.713	Y
Isoform0024967	29-30	0.871	30	0.901	30	0.976	17	0.926	0.914	Y
Isoform0024968	21-22	0.896	22	0.907	22	0.984	8	0.915	0.911	Y
Isoform0024973	19-20	0.642	20	0.773	20	0.966	11	0.933	0.859	Y
Isoform0024976	39-40	0.815	40	0.771	40	0.897	27	0.540	0.679	Y
Isoform0024982	17-18	0.343	18	0.487	18	0.883	3	0.687	0.595	Y
Isoform0024984	41-42	0.479	42	0.572	42	0.936	29	0.519	0.543	Y
Isoform0024998	18-19	0.891	19	0.904	19	0.950	11	0.917	0.911	Y
Isoform0025001	20-21	0.803	21	0.855	21	0.967	8	0.916	0.879	Y
Isoform0025005	21-22	0.878	22	0.795	22	0.816	14	0.725	0.757	Y
Isoform0025009	23-24	0.895	24	0.908	24	0.978	12	0.923	0.916	Y
Isoform0025019	17-18	0.869	18	0.806	18	0.899	1	0.765	0.790	Y
Isoform0025030	43-44	0.785	44	0.701	44	0.859	42	0.321	0.549	Y
Isoform0025042	25-26	0.632	26	0.746	26	0.956	6	0.880	0.818	Y
Isoform0025045	33-34	0.550	34	0.567	34	0.810	13	0.611	0.585	Y
Isoform0025073	56-57	0.909	57	0.880	57	0.971	47	0.452	0.649	Y
Isoform0025079	34-35	0.754	35	0.840	35	0.993	20	0.938	0.893	Y
Isoform0025089	21-22	0.668	22	0.775	22	0.949	11	0.898	0.841	Y
Isoform0025091	33-34	0.890	34	0.887	34	0.939	18	0.758	0.835	Y
Isoform0025095	18-19	0.731	19	0.831	19	0.973	2	0.942	0.891	Y
Isoform0025099	21-22	0.908	22	0.907	22	0.970	8	0.903	0.904	Y
Isoform0025104	22-23	0.374	23	0.422	23	0.715	3	0.476	0.451	Y
Isoform0025107	22-23	0.846	23	0.909	23	0.993	15	0.976	0.945	Y
Isoform0025121	40-41	0.401	41	0.465	41	0.750	38	0.552	0.512	Y
Isoform0025125	51-52	0.569	52	0.693	52	0.950	43	0.542	0.612	Y
Isoform0025135	22-23	0.512	23	0.687	23	0.985	14	0.920	0.813	Y
Isoform0025136	24-25	0.542	25	0.651	25	0.906	13	0.786	0.724	Y
Isoform0025145	22-23	0.376	23	0.477	23	0.823	20	0.619	0.534	Y
Isoform0025155	27-28	0.506	216	0.495	28	0.801	24	0.628	0.548	Y
Isoform0025165	30-31	0.908	31	0.948	31	0.998	18	0.979	0.965	Y
Isoform0025177	26-27	0.908	27	0.930	27	0.992	15	0.951	0.941	Y
Isoform0025179	37-38	0.363	38	0.520	38	0.873	28	0.697	0.591	Y
Isoform0025182	28-29	0.700	29	0.761	29	0.920	18	0.772	0.765	Y
Isoform0025194	18-19	0.891	19	0.904	19	0.950	11	0.917	0.911	Y
Isoform0025195	21-22	0.896	22	0.907	22	0.984	8	0.915	0.911	Y
Isoform0025201	18-19	0.359	19	0.452	19	0.646	1	0.551	0.505	Y
Isoform0025202	20-21	0.801	21	0.873	21	0.977	12	0.951	0.915	Y
Isoform0025204	42-43	0.731	43	0.783	43	0.977	31	0.666	0.720	Y
Isoform0025205	45-46	0.779	46	0.839	46	0.987	35	0.728	0.779	Y
Isoform0025213	34-35	0.214	35	0.343	35	0.860	17	0.620	0.493	Y
Isoform0025214	41-42	0.816	42	0.797	42	0.937	37	0.562	0.670	Y
Isoform0025222	27-28	0.551	28	0.485	28	0.579	8	0.428	0.454	Y
Isoform0025230	18-19	0.420	19	0.476	19	0.667	18	0.562	0.523	Y
Isoform0025233	39-40	0.655	40	0.781	40	0.972	35	0.611	0.713	Y
Isoform0025240	41-42	0.881	42	0.895	42	0.995	27	0.827	0.858	Y
Isoform0025242	41-42	0.881	42	0.895	42	0.995	27	0.827	0.858	Y
Isoform0025258	18-19	0.917	19	0.910	19	0.944	10	0.904	0.907	Y
Isoform0025291	19-20	0.740	20	0.824	20	0.953	16	0.923	0.877	Y
Isoform0025293	22-23	0.267	23	0.438	23	0.856	4	0.719	0.590	Y
Isoform0025314	19-20	0.887	20	0.899	20	0.951	16	0.914	0.907	Y
Isoform0025323	20-21	0.866	21	0.888	21	0.966	12	0.914	0.898	Y
Isoform0025329	33-34	0.878	34	0.915	34	0.978	30	0.871	0.897	Y
Isoform0025331	41-42	0.873	42	0.785	42	0.857	31	0.548	0.690	Y
Isoform0025341	43-44	0.631	44	0.622	44	0.895	34	0.412	0.509	Y
Isoform0025342	72-73	0.859	73	0.738	73	0.960	18	0.634	0.696	Y
Isoform0025352	30-31	0.884	31	0.909	31	0.973	26	0.853	0.886	Y
Isoform0025363	27-28	0.703	28	0.586	28	0.813	10	0.573	0.581	Y
Isoform0025377	16-17	0.305	17	0.522	17	0.933	14	0.881	0.716	Y
Isoform0025381	20-21	0.883	21	0.901	21	0.974	11	0.921	0.912	Y
Isoform0025385	23-24	0.542	24	0.708	24	0.968	15	0.924	0.825	Y
Isoform0025389	22-23	0.857	23	0.903	23	0.987	14	0.950	0.928	Y
Isoform0025394	31-32	0.835	32	0.794	32	0.892	18	0.714	0.751	Y
Isoform0025403	30-31	0.699	96	0.650	31	0.899	27	0.636	0.644	Y
Isoform0025404	25-26	0.444	26	0.616	26	0.961	14	0.854	0.745	Y
Isoform0025410	20-21	0.520	21	0.677	21	0.945	18	0.881	0.787	Y
Isoform0025413	20-21	0.879	21	0.922	21	0.989	5	0.965	0.945	Y
Isoform0025419	23-24	0.835	24	0.901	24	0.988	12	0.965	0.927	Y
Isoform0025427	28-29	0.811	29	0.868	29	0.986	17	0.930	0.901	Y
Isoform0025431	18-19	0.629	19	0.540	19	0.528	17	0.453	0.505	Y
Isoform0025432	18-19	0.917	19	0.910	19	0.944	10	0.904	0.907	Y
Isoform0025451	25-26	0.885	26	0.888	26	0.952	14	0.894	0.891	Y
Isoform0025483	22-23	0.451	59	0.363	23	0.884	10	0.783	0.590	Y
Isoform0025496	28-29	0.822	29	0.885	29	0.984	9	0.952	0.921	Y
Isoform0025511	20-21	0.649	21	0.542	21	0.610	85	0.445	0.503	Y
Isoform0025512	26-27	0.276	27	0.407	27	0.702	1	0.607	0.515	Y
Isoform0025519	22-23	0.785	23	0.599	23	0.832	2	0.457	0.523	Y
Isoform0025522	18-19	0.881	19	0.911	19	0.975	3	0.945	0.930	Y
Isoform0025523	27-28	0.611	28	0.763	28	0.992	15	0.953	0.866	Y
Isoform0025528	26-27	0.738	27	0.833	27	0.990	14	0.942	0.892	Y
Isoform0025540	23-24	0.542	24	0.708	24	0.968	15	0.924	0.825	Y
Isoform0025558	29-30	0.835	30	0.836	30	0.931	26	0.764	0.807	Y
Isoform0025560	22-23	0.223	23	0.440	23	0.953	14	0.866	0.670	Y
Isoform0025575	15-16	0.626	16	0.681	16	0.807	15	0.728	0.706	Y
Isoform0025585	28-29	0.875	29	0.872	29	0.993	15	0.892	0.883	Y
Isoform0025586	36-37	0.867	37	0.866	37	0.989	22	0.883	0.875	Y
Isoform0025590	20-21	0.784	21	0.591	21	0.587	5	0.438	0.508	Y
Isoform0025599	20-21	0.679	21	0.775	21	0.944	10	0.880	0.832	Y
Isoform0025602	15-16	0.738	16	0.844	16	0.979	8	0.963	0.908	Y
Isoform0025605	20-21	0.879	21	0.922	21	0.989	5	0.965	0.945	Y
Isoform0025623	25-26	0.833	26	0.899	26	0.995	15	0.968	0.936	Y
Isoform0025626	17-18	0.830	18	0.856	18	0.930	15	0.889	0.869	Y
Isoform0025630	23-24	0.477	24	0.626	24	0.922	6	0.826	0.734	Y
Isoform0025645	27-28	0.359	28	0.529	28	0.860	22	0.750	0.649	Y
Isoform0025660	19-20	0.228	20	0.369	20	0.735	2	0.582	0.484	Y
Isoform0025674	20-21	0.865	21	0.896	21	0.961	4	0.930	0.914	Y
Isoform0025702	18-19	0.758	19	0.806	19	0.893	11	0.836	0.818	Y
Isoform0025735	25-26	0.388	26	0.470	26	0.819	23	0.577	0.528	Y
Isoform0025751	20-21	0.865	21	0.896	21	0.961	4	0.930	0.914	Y
Isoform0025754	23-24	0.861	24	0.911	24	0.990	11	0.964	0.932	Y
Isoform0025762	26-27	0.282	34	0.390	27	0.832	11	0.661	0.537	Y
Isoform0025778	20-21	0.865	21	0.896	21	0.961	4	0.930	0.914	Y
Isoform0025796	18-19	0.729	19	0.809	19	0.933	11	0.891	0.853	Y
Isoform0025824	32-33	0.686	33	0.752	33	0.987	17	0.855	0.808	Y
Isoform0025856	30-31	0.510	34	0.674	31	0.978	19	0.908	0.800	Y
Isoform0025872	23-24	0.630	24	0.539	24	0.802	3	0.509	0.527	Y
Isoform0025882	21-22	0.740	22	0.806	22	0.919	9	0.849	0.823	Y
Isoform0025883	22-23	0.857	23	0.903	23	0.987	14	0.950	0.928	Y
Isoform0025892	22-23	0.873	23	0.908	23	0.985	4	0.944	0.927	Y
Isoform0025914	22-23	0.593	23	0.734	23	0.953	4	0.908	0.828	Y
Isoform0025918	22-23	0.519	23	0.695	23	0.973	8	0.930	0.822	Y
Isoform0025942	47-48	0.755	48	0.807	48	0.979	40	0.529	0.656	Y
Isoform0025950	41-42	0.648	42	0.723	42	0.983	26	0.731	0.727	Y
Isoform0025954	21-22	0.814	22	0.864	22	0.987	11	0.915	0.892	Y
Isoform0025962	28-29	0.531	29	0.594	29	0.853	6	0.675	0.638	Y
Isoform0025980	22-23	0.873	23	0.908	23	0.985	4	0.944	0.927	Y
Isoform0025982	25-26	0.859	26	0.913	26	0.992	16	0.967	0.942	Y
Isoform0025990	48-49	0.676	49	0.594	49	0.814	44	0.405	0.492	Y
Isoform0026009	22-23	0.685	23	0.770	23	0.917	3	0.867	0.822	Y
Isoform0026019	27-28	0.761	28	0.685	28	0.744	25	0.552	0.632	Y
Isoform0026167	20-21	0.676	21	0.784	21	0.959	7	0.913	0.854	Y
Isoform0026169	20-21	0.677	21	0.785	21	0.959	7	0.913	0.854	Y
Isoform0026170	20-21	0.676	21	0.784	21	0.959	7	0.913	0.854	Y
Isoform0026173	90-91	0.824	91	0.832	91	0.945	84	0.414	0.665	Y
Isoform0026180	20-21	0.676	21	0.784	21	0.959	7	0.913	0.854	Y
Isoform0026185	28-29	0.777	29	0.700	29	0.812	11	0.637	0.675	Y
Isoform0026191	20-21	0.703	21	0.812	21	0.988	11	0.936	0.879	Y
Isoform0026204	22-23	0.784	27	0.830	23	0.937	20	0.886	0.860	Y
Isoform0026214	21-22	0.819	22	0.862	22	0.961	3	0.907	0.886	Y
Isoform0026224	54-55	0.656	55	0.694	55	0.907	47	0.370	0.564	Y
Isoform0026225	38-39	0.397	39	0.466	39	0.720	25	0.459	0.462	Y
Isoform0026232	17-18	0.864	18	0.897	18	0.953	10	0.931	0.915	Y
Isoform0026240	30-31	0.644	31	0.736	31	0.917	23	0.704	0.723	Y
Isoform0026241	57-58	0.804	58	0.869	58	0.981	54	0.526	0.684	Y
Isoform0026258	58-59	0.571	59	0.619	59	0.877	50	0.338	0.507	Y
Isoform0026279	30-31	0.733	31	0.736	31	0.948	20	0.768	0.749	Y
Isoform0026281	25-26	0.779	26	0.816	26	0.953	12	0.857	0.838	Y
Isoform0026285	18-19	0.892	19	0.886	19	0.927	15	0.881	0.884	Y
Isoform0026286	23-24	0.753	24	0.832	24	0.979	14	0.919	0.879	Y
Isoform0026291	27-28	0.415	349	0.573	28	0.926	26	0.628	0.595	Y
Isoform0026295	18-19	0.568	19	0.676	19	0.915	12	0.816	0.732	Y
Isoform0026297	23-24	0.741	24	0.825	24	0.979	14	0.919	0.876	Y
Isoform0026302	38-39	0.570	28	0.599	39	0.842	29	0.587	0.594	Y
Isoform0026314	36-37	0.834	37	0.807	37	0.894	34	0.614	0.730	Y
Isoform0026325	18-19	0.867	19	0.897	19	0.963	11	0.924	0.912	Y
Isoform0026329	32-33	0.771	33	0.784	33	0.922	26	0.635	0.725	Y
Isoform0026355	83-84	0.712	138	0.628	84	0.928	78	0.451	0.557	Y
Isoform0026377	22-23	0.793	27	0.835	23	0.939	20	0.889	0.864	Y
Isoform0026379	30-31	0.198	31	0.341	31	0.795	18	0.561	0.460	Y
Isoform0026383	30-31	0.872	31	0.879	31	0.950	13	0.837	0.856	Y
Isoform0026386	22-23	0.793	27	0.835	23	0.939	20	0.889	0.864	Y
Isoform0026388	21-22	0.537	22	0.706	22	0.968	16	0.929	0.826	Y
Isoform0026401	107-108	0.770	108	0.810	108	0.927	100	0.374	0.635	Y
Isoform0026409	32-33	0.478	33	0.677	33	0.995	24	0.945	0.822	Y
Isoform0026460	35-36	0.870	36	0.706	36	0.714	29	0.446	0.602	Y
Isoform0026462	18-19	0.848	19	0.890	19	0.960	17	0.938	0.916	Y
Isoform0026471	35-36	0.870	36	0.706	36	0.714	29	0.446	0.602	Y
Isoform0026478	26-27	0.534	56	0.498	27	0.742	24	0.535	0.513	Y
Isoform0026490	31-32	0.876	32	0.887	32	0.964	26	0.722	0.821	Y
Isoform0026494	18-19	0.844	19	0.894	19	0.972	12	0.937	0.911	Y
Isoform0026495	21-22	0.905	22	0.930	22	0.981	6	0.956	0.944	Y
Isoform0026505	37-38	0.850	38	0.856	38	0.913	33	0.573	0.742	Y
Isoform0026507	26-27	0.792	27	0.796	27	0.883	26	0.783	0.789	Y
Isoform0026508	21-22	0.803	22	0.850	22	0.960	15	0.908	0.873	Y
Isoform0026524	20-21	0.866	21	0.904	21	0.974	10	0.931	0.915	Y
Isoform0026532	117-118	0.856	118	0.837	118	0.933	114	0.211	0.587	Y
Isoform0026534	51-52	0.875	52	0.873	52	0.952	48	0.422	0.693	Y
Isoform0026540	22-23	0.823	23	0.883	23	0.971	11	0.946	0.908	Y
Isoform0026542	22-23	0.673	23	0.761	23	0.934	11	0.862	0.815	Y
Isoform0026547	26-27	0.622	27	0.682	27	0.849	25	0.702	0.693	Y
Isoform0026550	20-21	0.901	21	0.934	21	0.989	4	0.967	0.952	Y
Isoform0026552	65-66	0.760	66	0.819	66	0.965	58	0.421	0.660	Y
Isoform0026567	19-20	0.718	20	0.800	20	0.951	10	0.890	0.849	Y
Isoform0026568	23-24	0.536	24	0.522	24	0.851	37	0.593	0.551	Y
Isoform0026586	85-86	0.736	86	0.720	86	0.856	82	0.377	0.583	Y
Isoform0026593	23-24	0.650	24	0.630	24	0.803	15	0.590	0.614	Y
Isoform0026595	22-23	0.870	23	0.901	23	0.966	16	0.932	0.917	Y
Isoform0026596	68-69	0.585	69	0.675	69	0.955	64	0.275	0.515	Y
Isoform0026600	38-39	0.817	39	0.891	39	0.993	29	0.879	0.885	Y
Isoform0026611	19-20	0.870	20	0.900	20	0.956	11	0.920	0.908	Y
Isoform0026617	23-24	0.835	24	0.901	24	0.988	12	0.965	0.927	Y
Isoform0026620	85-86	0.712	86	0.693	86	0.833	82	0.364	0.561	Y
Isoform0026622	43-44	0.816	44	0.822	44	0.944	32	0.701	0.774	Y
Isoform0026632	27-28	0.637	28	0.745	28	0.975	15	0.884	0.820	Y
Isoform0026634	135-136	0.865	136	0.841	136	0.917	133	0.239	0.600	Y
Isoform0026643	20-21	0.570	21	0.713	21	0.933	17	0.870	0.776	Y
Isoform0026644	15-16	0.743	22	0.657	16	0.807	12	0.681	0.670	Y
Isoform0026649	83-84	0.632	84	0.742	84	0.969	73	0.401	0.606	Y
Isoform0026662	49-50	0.888	50	0.899	50	0.971	41	0.603	0.739	Y
Isoform0026663	26-27	0.354	48	0.335	27	0.863	1	0.618	0.488	Y
Isoform0026673	20-21	0.911	21	0.938	21	0.985	4	0.967	0.954	Y
Isoform0026680	27-28	0.676	28	0.789	28	0.971	17	0.917	0.858	Y
Isoform0026686	49-50	0.894	50	0.903	50	0.971	41	0.603	0.741	Y
Isoform0026690	35-36	0.788	36	0.855	36	0.961	25	0.828	0.840	Y
Isoform0026691	26-27	0.910	27	0.923	27	0.980	19	0.930	0.927	Y
Isoform0026695	53-54	0.620	54	0.552	54	0.957	18	0.562	0.556	Y
Isoform0026696	23-24	0.699	24	0.817	24	0.988	12	0.956	0.892	Y
Isoform0026697	25-26	0.698	26	0.761	26	0.949	18	0.797	0.776	Y
Isoform0026712	18-19	0.833	19	0.891	19	0.973	9	0.946	0.913	Y
Isoform0026716	91-92	0.808	92	0.826	92	0.964	78	0.361	0.575	Y
Isoform0001234	21-22	0.914	22	0.858	22	0.905	3	0.821	0.843	Y
Isoform0001236	53-54	0.881	54	0.813	54	0.909	49	0.365	0.634	Y
Isoform0001239	23-24	0.844	24	0.864	24	0.934	18	0.802	0.839	Y
Isoform0001255	18-19	0.656	19	0.752	19	0.932	11	0.871	0.800	Y
Isoform0001257	21-22	0.914	22	0.858	22	0.906	3	0.821	0.843	Y
Isoform0001266	22-23	0.840	23	0.888	23	0.973	20	0.884	0.886	Y
Isoform0001276	35-36	0.539	36	0.668	36	0.925	28	0.665	0.666	Y
Isoform0001285	41-42	0.682	40	0.698	42	0.942	36	0.599	0.659	Y
Isoform0001296	27-28	0.484	78	0.518	28	0.972	14	0.853	0.699	Y
Isoform0001301	23-24	0.643	24	0.707	24	0.877	39	0.780	0.736	Y
Isoform0001307	454-455	0.797	455	0.775	455	0.922	450	0.170	0.533	Y
Isoform0001314	18-19	0.891	19	0.884	19	0.926	15	0.879	0.882	Y
Isoform0001317	31-32	0.733	32	0.548	32	0.644	4	0.439	0.489	Y
Isoform0001342	29-30	0.480	30	0.584	30	0.806	26	0.665	0.616	Y
Isoform0001353	66-67	0.600	67	0.603	67	0.803	60	0.427	0.533	Y
Isoform0001356	13-14	0.465	14	0.642	14	0.929	8	0.895	0.779	Y
Isoform0001357	21-22	0.872	22	0.901	22	0.963	15	0.917	0.907	Y
Isoform0001374	18-19	0.568	19	0.676	19	0.915	12	0.815	0.732	Y
Isoform0001381	28-29	0.874	29	0.921	29	0.991	20	0.949	0.932	Y
Isoform0001389	41-42	0.681	40	0.697	42	0.941	36	0.597	0.657	Y
Isoform0001400	28-29	0.705	29	0.799	29	0.946	24	0.827	0.810	Y
Isoform0001401	19-20	0.628	20	0.748	20	0.943	13	0.894	0.827	Y
Isoform0001402	21-22	0.727	1060	0.748	22	0.973	11	0.938	0.824	Y
Isoform0001406	24-25	0.652	25	0.689	25	0.892	16	0.742	0.710	Y
Isoform0001417	33-34	0.606	34	0.717	34	0.946	27	0.784	0.744	Y
Isoform0001420	15-16	0.342	77	0.432	16	0.880	7	0.818	0.641	Y
Isoform0001423	73-74	0.837	74	0.765	74	0.815	72	0.305	0.581	Y
Isoform0001424	18-19	0.717	19	0.762	19	0.891	13	0.780	0.770	Y
Isoform0001426	31-32	0.470	32	0.584	32	0.924	19	0.727	0.661	Y
Isoform0001440	25-26	0.780	26	0.817	26	0.958	12	0.850	0.830	Y
Isoform0001455	18-19	0.568	19	0.676	19	0.915	12	0.816	0.732	Y
Isoform0001469	19-20	0.881	20	0.912	20	0.988	11	0.939	0.926	Y
Isoform0001472	20-21	0.780	24	0.724	21	0.863	14	0.758	0.738	Y
Isoform0001474	23-24	0.708	24	0.756	24	0.883	21	0.786	0.768	Y
Isoform0001477	21-22	0.637	22	0.768	22	0.973	16	0.910	0.825	Y
Isoform0001478	72-73	0.838	73	0.767	73	0.817	71	0.303	0.581	Y
Isoform0001479	24-25	0.587	25	0.704	25	0.950	15	0.849	0.782	Y
Isoform0001480	18-19	0.916	19	0.925	19	0.953	2	0.931	0.928	Y
Isoform0001481	31-32	0.895	32	0.929	32	0.980	21	0.864	0.903	Y
Isoform0001484	19-20	0.869	20	0.860	20	0.927	15	0.858	0.859	Y
Isoform0001501	24-25	0.352	25	0.479	25	0.910	14	0.609	0.531	Y
Isoform0001505	18-19	0.721	19	0.767	19	0.895	13	0.788	0.776	Y
Isoform0001506	348-349	0.896	349	0.900	349	0.979	338	0.210	0.528	Y
Isoform0001519	29-30	0.808	30	0.853	30	0.983	17	0.905	0.881	Y
Isoform0001529	56-57	0.722	1095	0.720	57	0.953	49	0.474	0.622	Y
Isoform0001545	23-24	0.845	24	0.866	24	0.936	18	0.808	0.843	Y
Isoform0001559	22-23	0.793	27	0.835	23	0.939	20	0.889	0.864	Y
Isoform0001566	18-19	0.916	19	0.925	19	0.953	2	0.931	0.928	Y
Isoform0001576	18-19	0.916	19	0.925	19	0.953	2	0.931	0.928	Y
Isoform0001579	155-156	0.834	156	0.806	156	0.891	152	0.251	0.584	Y
Isoform0001590	22-23	0.896	23	0.884	23	0.921	10	0.851	0.871	Y
Isoform0001592	317-318	0.808	318	0.746	318	0.850	370	0.181	0.520	Y
Isoform0001596	27-28	0.898	28	0.787	28	0.878	24	0.649	0.732	Y
Isoform0001601	18-19	0.563	19	0.671	19	0.911	12	0.809	0.726	Y
Isoform0001611	28-29	0.799	29	0.853	29	0.969	23	0.893	0.869	Y
Isoform0001623	42-43	0.844	43	0.896	43	0.979	37	0.703	0.818	Y
Isoform0001633	144-145	0.798	145	0.669	145	0.812	144	0.261	0.506	Y
Isoform0001634	63-64	0.890	64	0.919	64	0.975	62	0.376	0.701	Y
Isoform0001635	133-134	0.835	134	0.808	134	0.893	130	0.232	0.578	Y
Isoform0001645	19-20	0.873	20	0.898	20	0.954	16	0.893	0.896	Y
Isoform0001648	19-20	0.725	20	0.798	20	0.929	17	0.867	0.826	Y
Isoform0001664	18-19	0.892	19	0.886	19	0.927	15	0.881	0.884	Y
Isoform0001668	21-22	0.637	22	0.768	22	0.973	16	0.910	0.825	Y
Isoform0001672	18-19	0.891	19	0.885	19	0.926	15	0.879	0.882	Y
Isoform0001674	21-22	0.894	22	0.912	22	0.963	20	0.911	0.912	Y
Isoform0001677	22-23	0.680	23	0.706	23	0.867	19	0.701	0.704	Y
Isoform0001702	64-65	0.858	65	0.780	65	0.866	54	0.313	0.593	Y
Isoform0001714	90-91	0.824	91	0.832	91	0.945	84	0.414	0.665	Y
Isoform0001715	34-35	0.671	164	0.591	35	0.787	32	0.470	0.542	Y
Isoform0001716	18-19	0.801	19	0.845	19	0.959	8	0.880	0.864	Y
Isoform0001719	18-19	0.506	19	0.566	19	0.740	15	0.613	0.591	Y
Isoform0001734	85-86	0.750	86	0.843	86	0.964	75	0.354	0.648	Y
Isoform0001738	18-19	0.720	19	0.766	19	0.894	13	0.784	0.773	Y
Isoform0001749	190-191	0.815	191	0.746	191	0.901	181	0.383	0.601	Y
Isoform0001753	177-178	0.757	178	0.835	178	0.992	165	0.261	0.525	Y
Isoform0001762	19-20	0.833	20	0.861	20	0.947	19	0.851	0.857	Y
Isoform0001765	18-19	0.859	19	0.896	19	0.959	7	0.921	0.906	Y
Isoform0001773	24-25	0.874	25	0.845	25	0.920	18	0.806	0.829	Y
Isoform0001783	19-20	0.651	20	0.781	20	0.962	13	0.913	0.834	Y
Isoform0001787	19-20	0.881	20	0.912	20	0.988	11	0.939	0.926	Y
Isoform0001808	22-23	0.913	23	0.933	23	0.973	20	0.944	0.937	Y
Isoform0001822	64-65	0.856	65	0.777	65	0.864	54	0.312	0.591	Y
Isoform0001823	20-21	0.688	21	0.811	21	0.972	18	0.920	0.854	Y
Isoform0001825	85-86	0.750	86	0.843	86	0.964	75	0.354	0.648	Y
Isoform0001832	39-40	0.807	40	0.842	40	0.957	34	0.566	0.732	Y
Isoform0001835	18-19	0.892	19	0.886	19	0.927	15	0.881	0.884	Y
Isoform0001837	23-24	0.845	24	0.866	24	0.936	18	0.807	0.842	Y
Isoform0001845	30-31	0.789	31	0.845	31	0.983	19	0.851	0.847	Y
Isoform0001850	21-22	0.899	22	0.868	22	0.923	14	0.842	0.854	Y
Isoform0001858	36-37	0.683	131	0.599	37	0.909	34	0.520	0.567	Y
Isoform0001863	25-26	0.507	26	0.692	26	0.974	13	0.887	0.770	Y
Isoform0001872	20-21	0.551	27	0.684	21	0.966	15	0.929	0.816	Y
Isoform0001874	18-19	0.468	19	0.640	19	0.933	14	0.882	0.771	Y
Isoform0001887	23-24	0.441	24	0.500	24	0.761	20	0.560	0.532	Y
Isoform0001890	177-178	0.733	178	0.819	178	0.992	165	0.257	0.516	Y
Isoform0001900	19-20	0.775	20	0.857	20	0.971	17	0.949	0.894	Y
Isoform0001904	22-23	0.409	23	0.599	23	0.973	9	0.876	0.748	Y
Isoform0001919	19-20	0.777	20	0.833	20	0.960	13	0.890	0.856	Y
Isoform0001920	25-26	0.507	26	0.692	26	0.974	13	0.887	0.770	Y
Isoform0001923	23-24	0.441	24	0.500	24	0.761	20	0.560	0.532	Y
Isoform0001929	36-37	0.683	131	0.599	37	0.909	34	0.520	0.567	Y
Isoform0001936	22-23	0.736	23	0.821	23	0.949	17	0.872	0.841	Y
Isoform0001937	36-37	0.671	37	0.594	37	0.727	33	0.366	0.502	Y
Isoform0001938	21-22	0.853	22	0.839	22	0.925	15	0.822	0.830	Y
Isoform0001960	19-20	0.596	20	0.754	20	0.978	10	0.953	0.862	Y
Isoform0001962	25-26	0.868	26	0.887	26	0.975	12	0.908	0.895	Y
Isoform0001964	25-26	0.780	26	0.817	26	0.958	12	0.850	0.830	Y
Isoform0001966	39-40	0.807	40	0.842	40	0.957	34	0.566	0.732	Y
Isoform0001968	19-20	0.868	20	0.860	20	0.927	15	0.858	0.859	Y
Isoform0001972	20-21	0.436	21	0.625	21	0.953	12	0.893	0.732	Y
Isoform0001973	25-26	0.780	26	0.817	26	0.958	12	0.850	0.830	Y
Isoform0001976	22-23	0.913	23	0.933	23	0.973	20	0.944	0.937	Y
Isoform0001977	17-18	0.867	18	0.900	18	0.967	15	0.923	0.909	Y
Isoform0001982	117-118	0.842	118	0.803	118	0.908	111	0.195	0.560	Y
Isoform0001985	18-19	0.568	19	0.677	19	0.915	12	0.816	0.732	Y
Isoform0001993	190-191	0.815	191	0.746	191	0.901	181	0.383	0.601	Y
Isoform0001997	20-21	0.688	21	0.811	21	0.972	18	0.920	0.854	Y
Isoform0002000	21-22	0.899	22	0.868	22	0.923	14	0.843	0.854	Y
Isoform0002002	22-23	0.793	27	0.835	23	0.939	20	0.889	0.864	Y
Isoform0002005	21-22	0.857	22	0.675	22	0.675	19	0.528	0.596	Y
Isoform0002010	45-46	0.715	46	0.810	46	0.980	36	0.648	0.722	Y
Isoform0002036	25-26	0.890	26	0.918	26	0.976	13	0.920	0.919	Y
Isoform0002039	18-19	0.916	19	0.925	19	0.953	2	0.931	0.928	Y
Isoform0002049	17-18	0.651	24	0.764	18	0.976	11	0.954	0.867	Y
Isoform0002052	18-19	0.470	19	0.641	19	0.933	14	0.881	0.771	Y
Isoform0002054	29-30	0.667	30	0.720	30	0.873	26	0.698	0.708	Y
Isoform0002064	24-25	0.709	25	0.789	25	0.948	16	0.838	0.809	Y
Isoform0002067	19-20	0.651	20	0.782	20	0.967	13	0.915	0.835	Y
Isoform0002076	21-22	0.907	22	0.929	22	0.971	17	0.936	0.932	Y
Isoform0002081	29-30	0.867	30	0.878	30	0.929	11	0.867	0.873	Y
Isoform0002092	15-16	0.789	16	0.815	16	0.938	7	0.849	0.833	Y
Isoform0002107	20-21	0.454	21	0.633	21	0.947	12	0.880	0.732	Y
Isoform0002109	187-188	0.813	188	0.815	188	0.945	150	0.406	0.652	Y
Isoform0002117	20-21	0.550	27	0.683	21	0.965	15	0.929	0.816	Y
Isoform0002123	30-31	0.909	31	0.891	31	0.923	26	0.723	0.824	Y
Isoform0002137	22-23	0.739	23	0.826	23	0.972	17	0.924	0.879	Y
Isoform0002144	27-28	0.826	28	0.801	28	0.920	5	0.798	0.799	Y
Isoform0002165	24-25	0.715	25	0.685	25	0.815	19	0.538	0.626	Y
Isoform0002184	29-30	0.896	30	0.906	30	0.968	21	0.931	0.916	Y
Isoform0002190	31-32	0.895	32	0.929	32	0.980	21	0.864	0.903	Y
Isoform0002195	22-23	0.674	23	0.749	23	0.908	17	0.807	0.772	Y
Isoform0002196	16-17	0.607	17	0.730	17	0.926	13	0.878	0.810	Y
Isoform0002197	18-19	0.567	19	0.675	19	0.914	12	0.815	0.731	Y
Isoform0002199	18-19	0.571	19	0.683	19	0.923	12	0.828	0.741	Y
Isoform0002203	21-22	0.894	22	0.912	22	0.962	20	0.910	0.911	Y
Isoform0002206	64-65	0.856	65	0.777	65	0.864	54	0.312	0.591	Y
Isoform0002230	29-30	0.883	30	0.877	30	0.968	13	0.869	0.874	Y
Isoform0002250	30-31	0.665	31	0.608	31	0.803	30	0.390	0.521	Y
Isoform0002257	42-43	0.791	43	0.671	43	0.795	38	0.272	0.511	Y
Isoform0002260	46-47	0.445	47	0.530	47	0.830	36	0.477	0.501	Y
Isoform0002278	561-562	0.802	79	0.779	562	0.942	557	0.227	0.558	Y
Isoform0002284	175-176	0.817	176	0.820	176	0.946	138	0.436	0.666	Y
Isoform0002298	23-24	0.783	24	0.847	24	0.966	19	0.915	0.884	Y
Isoform0002309	40-41	0.872	41	0.824	41	0.938	27	0.706	0.776	Y
Isoform0002321	19-20	0.869	20	0.883	20	0.953	16	0.901	0.890	Y
Isoform0002327	187-188	0.813	188	0.815	188	0.945	150	0.406	0.652	Y
Isoform0002332	29-30	0.667	30	0.720	30	0.873	26	0.698	0.708	Y
Isoform0002342	42-43	0.844	43	0.896	43	0.979	37	0.703	0.818	Y
Isoform0002347	18-19	0.682	19	0.799	19	0.971	12	0.937	0.873	Y
Isoform0002351	43-44	0.892	44	0.903	44	0.946	39	0.550	0.762	Y
Isoform0002365	30-31	0.790	31	0.846	31	0.984	19	0.853	0.849	Y
Isoform0002378	21-22	0.619	22	0.650	22	0.834	18	0.602	0.631	Y
Isoform0002380	26-27	0.873	27	0.901	27	0.982	15	0.932	0.917	Y
Isoform0002383	22-23	0.739	23	0.826	23	0.972	17	0.924	0.879	Y
Isoform0002390	24-25	0.745	25	0.827	25	0.955	20	0.834	0.830	Y
Isoform0002397	23-24	0.700	24	0.670	24	0.808	4	0.667	0.669	Y
Isoform0002406	31-32	0.895	32	0.929	32	0.980	21	0.864	0.903	Y
Isoform0002412	38-39	0.713	39	0.796	39	0.960	36	0.557	0.700	Y
Isoform0002414	17-18	0.569	18	0.737	18	0.968	8	0.954	0.824	Y
Isoform0002427	18-19	0.884	19	0.878	19	0.922	12	0.874	0.877	Y
Isoform0002433	22-23	0.793	27	0.835	23	0.939	20	0.889	0.864	Y
Isoform0002444	76-77	0.884	77	0.700	77	0.861	75	0.263	0.525	Y
Isoform0002446	41-42	0.539	42	0.722	42	0.996	31	0.769	0.748	Y
Isoform0002450	19-20	0.843	20	0.897	20	0.982	11	0.954	0.928	Y
Isoform0002455	31-32	0.895	32	0.929	32	0.980	21	0.864	0.903	Y
Isoform0002458	90-91	0.849	91	0.816	91	0.915	84	0.227	0.580	Y
Isoform0002474	19-20	0.655	20	0.769	20	0.953	15	0.862	0.806	Y
Isoform0002497	190-191	0.751	440	0.713	191	0.972	84	0.496	0.626	Y
Isoform0002498	18-19	0.884	19	0.878	19	0.922	12	0.874	0.877	Y
Isoform0002503	92-93	0.832	93	0.871	93	0.959	81	0.401	0.683	Y
Isoform0002508	19-20	0.654	20	0.768	20	0.953	15	0.862	0.806	Y
Isoform0002519	39-40	0.679	215	0.652	40	0.814	113	0.591	0.628	Y
Isoform0002521	32-33	0.857	33	0.823	33	0.893	24	0.748	0.793	Y
Isoform0002523	18-19	0.789	19	0.807	19	0.894	15	0.829	0.819	Y
Isoform0002528	17-18	0.735	18	0.846	18	0.990	12	0.966	0.894	Y
Isoform0002542	24-25	0.859	25	0.897	25	0.981	14	0.934	0.917	Y
Isoform0002549	38-39	0.774	39	0.705	39	0.815	30	0.423	0.592	Y
Isoform0002552	24-25	0.859	25	0.897	25	0.981	14	0.934	0.917	Y
Isoform0002560	18-19	0.833	19	0.871	19	0.953	15	0.902	0.884	Y
Isoform0002562	29-30	0.741	30	0.773	30	0.930	21	0.734	0.757	Y
Isoform0002565	20-21	0.852	21	0.910	21	0.984	12	0.970	0.934	Y
Isoform0002571	22-23	0.913	23	0.932	23	0.972	20	0.944	0.937	Y
Isoform0002573	23-24	0.854	26	0.876	24	0.965	11	0.874	0.875	Y
Isoform0002575	18-19	0.233	19	0.365	19	0.670	8	0.577	0.480	Y
Isoform0002577	31-32	0.848	32	0.821	32	0.915	25	0.716	0.779	Y
Isoform0002585	30-31	0.891	31	0.899	31	0.937	27	0.825	0.869	Y
Isoform0002592	33-34	0.821	34	0.764	34	0.915	28	0.547	0.677	Y
Isoform0002593	22-23	0.739	23	0.826	23	0.972	17	0.924	0.879	Y
Isoform0002598	23-24	0.845	24	0.866	24	0.936	18	0.808	0.843	Y
Isoform0002600	29-30	0.667	30	0.720	30	0.873	26	0.698	0.708	Y
Isoform0002610	22-23	0.883	23	0.767	23	0.793	2	0.666	0.712	Y
Isoform0002617	22-23	0.804	23	0.883	23	0.981	14	0.952	0.910	Y
Isoform0002618	18-19	0.566	19	0.674	19	0.913	12	0.813	0.729	Y
Isoform0002619	18-19	0.801	19	0.845	19	0.959	8	0.880	0.864	Y
Isoform0002629	29-30	0.795	30	0.859	30	0.965	22	0.824	0.845	Y
Isoform0002630	29-30	0.721	30	0.658	30	0.741	26	0.521	0.603	Y
Isoform0002652	18-19	0.884	19	0.879	19	0.922	12	0.875	0.877	Y
Isoform0002677	28-29	0.749	29	0.815	29	0.928	16	0.811	0.813	Y
Isoform0002686	28-29	0.799	29	0.853	29	0.969	23	0.893	0.869	Y
Isoform0002690	89-90	0.887	90	0.839	90	0.947	83	0.347	0.642	Y
Isoform0002691	35-36	0.790	36	0.853	36	0.958	24	0.824	0.837	Y
Isoform0002704	144-145	0.607	515	0.633	145	0.939	137	0.338	0.515	Y
Isoform0002705	22-23	0.793	27	0.835	23	0.939	20	0.889	0.864	Y
Isoform0002708	18-19	0.883	19	0.878	19	0.922	12	0.875	0.877	Y
Isoform0002709	29-30	0.688	30	0.727	30	0.929	22	0.704	0.718	Y
Isoform0002712	20-21	0.745	21	0.779	21	0.876	16	0.823	0.803	Y
Isoform0002713	22-23	0.739	23	0.826	23	0.972	17	0.924	0.879	Y
Isoform0002714	28-29	0.824	29	0.818	29	0.930	20	0.812	0.816	Y
Isoform0002715	30-31	0.647	31	0.695	31	0.889	26	0.655	0.679	Y
Isoform0002717	21-22	0.552	22	0.652	22	0.885	6	0.768	0.715	Y
Isoform0002719	19-20	0.632	20	0.719	20	0.924	13	0.810	0.768	Y
Isoform0002721	23-24	0.798	24	0.813	24	0.907	17	0.732	0.781	Y
Isoform0002724	29-30	0.876	30	0.868	30	0.906	21	0.745	0.819	Y
Isoform0002732	29-30	0.883	30	0.877	30	0.968	13	0.867	0.873	Y
Isoform0002742	26-27	0.890	27	0.898	27	0.969	16	0.905	0.902	Y
Isoform0002746	24-25	0.853	25	0.856	25	0.940	5	0.863	0.860	Y
Isoform0002747	28-29	0.913	29	0.905	29	0.965	1	0.903	0.904	Y
Isoform0002754	27-28	0.836	28	0.872	28	0.955	19	0.854	0.865	Y
Isoform0002757	23-24	0.854	26	0.876	24	0.965	11	0.874	0.875	Y
Isoform0002763	98-99	0.719	99	0.628	99	0.904	53	0.327	0.507	Y
Isoform0002768	31-32	0.873	32	0.777	32	0.892	29	0.614	0.712	Y
Isoform0002773	20-21	0.401	21	0.495	21	0.746	16	0.559	0.521	Y
Isoform0002776	30-31	0.530	167	0.578	31	0.991	17	0.855	0.728	Y
Isoform0002779	144-145	0.605	515	0.632	145	0.938	137	0.337	0.514	Y
Isoform0002781	36-37	0.671	37	0.594	37	0.727	33	0.366	0.502	Y
Isoform0002783	23-24	0.798	24	0.813	24	0.906	17	0.731	0.780	Y
Isoform0002786	21-22	0.743	22	0.677	22	0.735	2	0.614	0.643	Y
Isoform0002795	29-30	0.818	30	0.654	30	0.645	23	0.468	0.579	Y
Isoform0002800	22-23	0.793	27	0.835	23	0.939	20	0.889	0.864	Y
Isoform0002808	35-36	0.889	36	0.912	36	0.963	33	0.737	0.842	Y
Isoform0002819	23-24	0.844	24	0.854	24	0.960	14	0.866	0.861	Y
Isoform0002820	19-20	0.476	55	0.483	20	0.907	15	0.745	0.588	Y
Isoform0002824	18-19	0.453	19	0.628	19	0.931	14	0.877	0.763	Y
Isoform0002825	39-40	0.895	40	0.936	40	0.987	36	0.755	0.864	Y
Isoform0002835	26-27	0.710	28	0.768	27	0.909	16	0.844	0.809	Y
Isoform0002840	36-37	0.811	37	0.846	37	0.958	31	0.609	0.751	Y
Isoform0002846	20-21	0.856	21	0.862	21	0.963	10	0.862	0.862	Y
Isoform0002847	30-31	0.844	31	0.887	31	0.977	26	0.908	0.896	Y
Isoform0002850	29-30	0.883	30	0.877	30	0.969	13	0.870	0.874	Y
Isoform0002864	17-18	0.569	18	0.737	18	0.968	8	0.954	0.824	Y
Isoform0002866	92-93	0.788	93	0.642	93	0.823	89	0.324	0.515	Y
Isoform0002875	30-31	0.787	31	0.807	31	0.942	27	0.745	0.782	Y
Isoform0002882	95-96	0.819	96	0.834	96	0.939	90	0.300	0.621	Y
Isoform0002884	133-134	0.729	134	0.720	134	0.895	125	0.243	0.529	Y
Isoform0002887	18-19	0.550	19	0.525	19	0.764	18	0.488	0.511	Y
Isoform0002890	38-39	0.570	28	0.599	39	0.842	29	0.587	0.594	Y
Isoform0002891	41-42	0.845	42	0.880	42	0.964	38	0.526	0.738	Y
Isoform0002900	23-24	0.798	24	0.813	24	0.906	17	0.731	0.780	Y
Isoform0002906	21-22	0.886	22	0.894	22	0.961	12	0.900	0.897	Y
Isoform0002913	23-24	0.798	24	0.813	24	0.907	17	0.732	0.781	Y
Isoform0002920	69-70	0.848	70	0.792	70	0.873	64	0.302	0.596	Y
Isoform0002935	18-19	0.694	19	0.813	19	0.986	10	0.946	0.885	Y
Isoform0002936	32-33	0.556	33	0.592	33	0.825	32	0.509	0.559	Y
Isoform0002939	17-18	0.433	18	0.595	18	0.936	10	0.840	0.728	Y
Isoform0002943	34-35	0.707	35	0.778	35	0.930	33	0.689	0.742	Y
Isoform0002946	26-27	0.873	27	0.900	27	0.982	15	0.931	0.917	Y
Isoform0002947	22-23	0.804	23	0.883	23	0.981	14	0.952	0.910	Y
Isoform0002949	35-36	0.790	36	0.853	36	0.958	24	0.824	0.837	Y
Isoform0002958	38-39	0.766	39	0.720	39	0.885	33	0.550	0.628	Y
Isoform0002965	18-19	0.470	19	0.641	19	0.933	14	0.881	0.771	Y
Isoform0002976	22-23	0.739	23	0.826	23	0.972	17	0.924	0.879	Y
Isoform0002981	23-24	0.866	24	0.863	24	0.895	17	0.856	0.859	Y
Isoform0002987	22-23	0.804	23	0.883	23	0.981	14	0.952	0.910	Y
Isoform0003002	33-34	0.634	34	0.546	34	0.816	1	0.468	0.515	Y
Isoform0003013	43-44	0.897	44	0.921	44	0.977	40	0.574	0.782	Y
Isoform0003029	42-43	0.669	43	0.556	43	0.820	117	0.431	0.506	Y
Isoform0003035	23-24	0.667	24	0.772	24	0.979	13	0.896	0.839	Y
Isoform0003042	22-23	0.739	23	0.826	23	0.972	17	0.924	0.879	Y
Isoform0003057	70-71	0.695	71	0.736	71	0.950	66	0.282	0.554	Y
Isoform0003071	58-59	0.743	59	0.775	59	0.990	53	0.391	0.567	Y
Isoform0003072	22-23	0.793	27	0.835	23	0.939	20	0.889	0.864	Y
Isoform0003085	34-35	0.753	35	0.739	35	0.849	30	0.522	0.652	Y
Isoform0003087	28-29	0.586	29	0.745	29	0.990	16	0.946	0.853	Y
Isoform0003095	28-29	0.770	29	0.788	29	0.949	19	0.822	0.807	Y
Isoform0003096	24-25	0.610	25	0.746	25	0.981	12	0.916	0.838	Y
Isoform0003113	36-37	0.616	37	0.606	37	0.830	34	0.440	0.540	Y
Isoform0003122	23-24	0.854	26	0.876	24	0.965	11	0.874	0.875	Y
Isoform0003128	20-21	0.737	21	0.572	21	0.713	3	0.500	0.543	Y
Isoform0003129	29-30	0.721	30	0.658	30	0.741	26	0.521	0.603	Y
Isoform0003150	76-77	0.884	77	0.700	77	0.861	75	0.263	0.525	Y
Isoform0003151	22-23	0.866	23	0.906	23	0.978	11	0.898	0.903	Y
Isoform0003164	22-23	0.793	27	0.835	23	0.939	20	0.889	0.864	Y
Isoform0003177	19-20	0.901	20	0.917	20	0.963	14	0.931	0.923	Y
Isoform0003182	26-27	0.710	28	0.768	27	0.909	16	0.844	0.809	Y
Isoform0003186	64-65	0.879	65	0.892	65	0.957	59	0.646	0.794	Y
Isoform0003201	19-20	0.843	20	0.897	20	0.982	11	0.954	0.928	Y
Isoform0003211	427-428	0.806	428	0.816	428	0.953	424	0.251	0.590	Y
Isoform0003217	17-18	0.558	18	0.580	18	0.775	11	0.584	0.582	Y
Isoform0003221	30-31	0.909	31	0.891	31	0.923	26	0.722	0.823	Y
Isoform0003225	68-69	0.791	51	0.788	69	0.978	65	0.508	0.676	Y
Isoform0003227	26-27	0.710	28	0.768	27	0.909	16	0.844	0.809	Y
Isoform0003229	26-27	0.710	28	0.768	27	0.909	16	0.844	0.809	Y
Isoform0003235	24-25	0.744	25	0.826	25	0.955	20	0.834	0.829	Y
Isoform0003262	22-23	0.793	27	0.835	23	0.939	20	0.889	0.864	Y
Isoform0003265	81-82	0.862	82	0.786	82	0.856	73	0.359	0.615	Y
Isoform0003268	26-27	0.622	27	0.734	27	0.927	21	0.797	0.759	Y
Isoform0003270	22-23	0.634	23	0.749	23	0.926	15	0.870	0.798	Y
Isoform0003281	22-23	0.806	27	0.832	23	0.933	20	0.883	0.860	Y
Isoform0003283	30-31	0.855	31	0.895	31	0.978	26	0.908	0.900	Y
Isoform0003284	18-19	0.708	19	0.790	19	0.936	15	0.862	0.819	Y
Isoform0003289	30-31	0.530	167	0.578	31	0.991	17	0.855	0.728	Y
Isoform0003296	25-26	0.425	26	0.565	26	0.850	19	0.692	0.616	Y
Isoform0003309	15-16	0.461	16	0.631	16	0.917	14	0.854	0.751	Y
Isoform0003312	15-16	0.395	16	0.490	16	0.707	11	0.572	0.535	Y
Isoform0003317	28-29	0.586	29	0.745	29	0.990	16	0.946	0.853	Y
Isoform0003330	43-44	0.897	44	0.921	44	0.977	40	0.574	0.782	Y
Isoform0003339	19-20	0.511	25	0.606	20	0.866	17	0.774	0.697	Y
Isoform0003358	29-30	0.865	30	0.906	30	0.970	24	0.890	0.900	Y
Isoform0003362	25-26	0.863	26	0.888	26	0.963	21	0.844	0.871	Y
Isoform0003369	29-30	0.883	30	0.877	30	0.968	13	0.869	0.874	Y
Isoform0003371	22-23	0.913	23	0.932	23	0.972	20	0.943	0.937	Y
Isoform0003395	22-23	0.840	23	0.841	23	0.923	15	0.841	0.841	Y
Isoform0003409	22-23	0.578	23	0.749	23	0.988	12	0.961	0.834	Y
Isoform0003411	20-21	0.457	21	0.631	21	0.926	14	0.877	0.764	Y
Isoform0003418	32-33	0.689	33	0.693	33	0.827	27	0.618	0.663	Y
Isoform0003419	21-22	0.591	22	0.709	22	0.916	10	0.856	0.768	Y
Isoform0003423	34-35	0.558	35	0.569	35	0.778	30	0.489	0.526	Y
Isoform0003430	30-31	0.535	31	0.682	31	0.966	12	0.884	0.791	Y
Isoform0003436	29-30	0.721	30	0.658	30	0.741	26	0.521	0.603	Y
Isoform0003437	22-23	0.835	23	0.884	23	0.964	12	0.874	0.880	Y
Isoform0003447	18-19	0.892	19	0.906	19	0.962	13	0.920	0.911	Y
Isoform0003448	269-270	0.791	270	0.757	270	0.950	114	0.242	0.551	Y
Isoform0003450	37-38	0.509	38	0.577	38	0.809	34	0.598	0.588	Y
Isoform0003467	24-25	0.551	25	0.665	25	0.909	11	0.795	0.717	Y
Isoform0003474	63-64	0.855	64	0.835	64	0.934	52	0.417	0.609	Y
Isoform0003483	116-117	0.738	117	0.731	117	0.931	109	0.244	0.468	Y
Isoform0003484	34-35	0.720	35	0.803	35	0.967	21	0.846	0.826	Y
Isoform0003490	255-256	0.796	256	0.765	256	0.952	100	0.253	0.560	Y
Isoform0003497	30-31	0.492	264	0.481	31	0.905	21	0.597	0.527	Y
Isoform0003498	32-33	0.475	33	0.598	33	0.942	16	0.779	0.670	Y
Isoform0003499	81-82	0.426	82	0.569	82	0.916	76	0.424	0.511	Y
Isoform0003507	22-23	0.793	27	0.835	23	0.939	20	0.889	0.864	Y
Isoform0003511	25-26	0.844	26	0.851	26	0.943	25	0.857	0.854	Y
Isoform0003516	29-30	0.800	30	0.861	30	0.988	17	0.927	0.896	Y
Isoform0003521	21-22	0.444	22	0.493	22	0.687	1	0.539	0.518	Y
Isoform0003524	23-24	0.735	24	0.838	24	0.974	19	0.928	0.874	Y
Isoform0003530	38-39	0.819	230	0.700	39	0.758	33	0.374	0.570	Y
Isoform0003546	38-39	0.766	39	0.720	39	0.886	33	0.550	0.628	Y
Isoform0003547	30-31	0.909	31	0.891	31	0.923	26	0.722	0.823	Y
Isoform0003549	18-19	0.766	19	0.752	19	0.878	14	0.732	0.741	Y
Isoform0003551	30-31	0.872	31	0.879	31	0.950	13	0.836	0.856	Y
Isoform0003553	29-30	0.867	30	0.878	30	0.929	11	0.867	0.873	Y
Isoform0003557	29-30	0.810	30	0.868	30	0.989	17	0.930	0.901	Y
Isoform0003562	19-20	0.660	20	0.774	20	0.955	15	0.869	0.812	Y
Isoform0003594	22-23	0.825	23	0.886	23	0.972	11	0.948	0.911	Y
Isoform0003598	21-22	0.648	22	0.779	22	0.972	12	0.939	0.865	Y
Isoform0003600	27-28	0.699	68	0.808	28	0.981	17	0.940	0.879	Y
Isoform0003602	25-26	0.337	26	0.438	26	0.715	17	0.564	0.506	Y
Isoform0003609	39-40	0.679	215	0.652	40	0.814	113	0.591	0.628	Y
Isoform0003612	23-24	0.662	24	0.761	24	0.954	20	0.802	0.777	Y
Isoform0003615	27-28	0.811	28	0.770	28	0.900	18	0.645	0.720	Y
Isoform0003619	26-27	0.516	27	0.698	27	0.976	19	0.918	0.786	Y
Isoform0003636	135-136	0.865	136	0.841	136	0.917	133	0.239	0.600	Y
Isoform0003640	22-23	0.611	23	0.769	23	0.986	4	0.967	0.876	Y
Isoform0003652	22-23	0.578	23	0.749	23	0.988	12	0.961	0.834	Y
Isoform0003657	83-84	0.721	23	0.588	84	0.817	77	0.404	0.515	Y
Isoform0003664	28-29	0.749	29	0.815	29	0.928	16	0.811	0.813	Y
Isoform0003674	23-24	0.742	24	0.835	24	0.972	13	0.917	0.868	Y
Isoform0003678	19-20	0.810	20	0.840	20	0.928	1	0.861	0.851	Y
Isoform0003697	39-40	0.679	215	0.652	40	0.814	113	0.591	0.628	Y
Isoform0003699	43-44	0.660	44	0.764	44	0.963	37	0.600	0.698	Y
Isoform0003721	257-258	0.771	258	0.727	258	0.948	102	0.241	0.533	Y
Isoform0003755	33-34	0.747	38	0.842	34	0.968	27	0.859	0.849	Y
Isoform0003758	145-146	0.823	111	0.698	146	0.840	23	0.341	0.555	Y
Isoform0003759	49-50	0.856	50	0.870	50	0.941	44	0.515	0.728	Y
Isoform0003760	40-41	0.624	41	0.743	41	0.967	35	0.522	0.654	Y
Isoform0003765	37-38	0.326	38	0.540	38	0.939	28	0.844	0.704	Y
Isoform0003787	18-19	0.884	19	0.878	19	0.922	12	0.874	0.877	Y
Isoform0003791	32-33	0.689	33	0.693	33	0.827	27	0.618	0.663	Y
Isoform0003799	94-95	0.828	95	0.869	95	0.976	80	0.410	0.685	Y
Isoform0003800	38-39	0.780	39	0.768	39	0.883	18	0.765	0.766	Y
Isoform0003801	36-37	0.886	37	0.904	37	0.981	23	0.868	0.885	Y
Isoform0003823	34-35	0.778	35	0.847	35	0.963	27	0.769	0.815	Y
Isoform0003827	25-26	0.397	26	0.457	26	0.785	1	0.555	0.509	Y
Isoform0003829	21-22	0.854	22	0.910	22	0.985	11	0.960	0.930	Y
Isoform0003842	18-19	0.892	19	0.906	19	0.962	13	0.920	0.911	Y
Isoform0003850	92-93	0.827	93	0.718	93	0.854	87	0.311	0.555	Y
Isoform0003854	38-39	0.752	39	0.709	39	0.882	33	0.543	0.619	Y
Isoform0003859	18-19	0.421	193	0.373	19	0.660	13	0.519	0.452	Y
Isoform0003861	20-21	0.662	21	0.720	21	0.874	20	0.744	0.730	Y
Isoform0003862	101-102	0.790	102	0.738	102	0.909	91	0.250	0.543	Y
Isoform0003866	23-24	0.479	180	0.634	24	0.937	20	0.802	0.701	Y
Isoform0003867	18-19	0.707	19	0.789	19	0.936	15	0.861	0.818	Y
Isoform0003869	17-18	0.569	18	0.737	18	0.968	8	0.954	0.824	Y
Isoform0003870	22-23	0.680	23	0.706	23	0.867	19	0.701	0.704	Y
Isoform0003871	31-32	0.915	32	0.897	32	0.953	26	0.836	0.864	Y
Isoform0003874	40-41	0.816	41	0.831	41	0.913	35	0.543	0.716	Y
Isoform0003890	35-36	0.911	36	0.928	36	0.971	32	0.860	0.901	Y
Isoform0003903	34-35	0.838	35	0.879	35	0.983	23	0.872	0.875	Y
Isoform0003909	22-23	0.680	23	0.706	23	0.867	19	0.701	0.704	Y
Isoform0003915	73-74	0.765	74	0.709	74	0.904	66	0.401	0.586	Y
Isoform0003925	34-35	0.668	35	0.675	35	0.863	31	0.444	0.583	Y
Isoform0003943	19-20	0.849	23	0.894	20	0.973	10	0.957	0.919	Y
Isoform0003944	22-23	0.793	27	0.834	23	0.939	20	0.888	0.864	Y
Isoform0003949	25-26	0.770	26	0.831	26	0.948	9	0.892	0.864	Y
Isoform0003951	22-23	0.793	27	0.835	23	0.939	20	0.889	0.864	Y
Isoform0003953	28-29	0.700	29	0.615	29	0.668	12	0.524	0.579	Y
Isoform0003966	37-38	0.397	38	0.591	38	0.949	33	0.695	0.633	Y
Isoform0003967	83-84	0.875	84	0.883	84	0.920	79	0.336	0.664	Y
Isoform0003977	15-16	0.472	16	0.679	16	0.991	11	0.978	0.841	Y
Isoform0003990	22-23	0.825	23	0.885	23	0.972	11	0.948	0.910	Y
Isoform0003997	21-22	0.566	22	0.725	22	0.968	16	0.929	0.835	Y
Isoform0004012	23-24	0.844	24	0.854	24	0.960	14	0.866	0.861	Y
Isoform0004013	20-21	0.873	21	0.921	21	0.984	9	0.961	0.937	Y
Isoform0004017	34-35	0.719	35	0.803	35	0.967	21	0.845	0.826	Y
Isoform0004031	23-24	0.877	24	0.826	24	0.917	17	0.741	0.792	Y
Isoform0004052	27-28	0.828	28	0.893	28	0.988	17	0.953	0.917	Y
Isoform0004063	20-21	0.287	31	0.395	21	0.718	2	0.548	0.478	Y
Isoform0004065	35-36	0.576	25	0.606	36	0.846	26	0.626	0.614	Y
Isoform0004072	26-27	0.771	27	0.853	27	0.975	14	0.928	0.883	Y
Isoform0004074	30-31	0.872	31	0.879	31	0.950	13	0.837	0.856	Y
Isoform0004081	76-77	0.884	77	0.700	77	0.861	75	0.263	0.525	Y
Isoform0004088	19-20	0.869	20	0.918	20	0.984	11	0.957	0.934	Y
Isoform0004094	27-28	0.568	28	0.515	28	0.655	75	0.481	0.501	Y
Isoform0004097	33-34	0.815	34	0.853	34	0.964	31	0.694	0.789	Y
Isoform0004100	35-36	0.475	36	0.674	36	0.995	27	0.909	0.801	Y
Isoform0004101	18-19	0.470	19	0.641	19	0.933	14	0.881	0.770	Y
Isoform0004114	66-67	0.838	67	0.729	67	0.894	64	0.357	0.528	Y
Isoform0004126	35-36	0.870	36	0.706	36	0.714	29	0.446	0.602	Y
Isoform0004129	28-29	0.473	29	0.640	29	0.961	18	0.780	0.696	Y
Isoform0004130	31-32	0.878	32	0.889	32	0.965	26	0.723	0.822	Y
Isoform0004135	37-38	0.820	38	0.845	38	0.960	37	0.617	0.754	Y
Isoform0004137	23-24	0.733	24	0.837	24	0.974	19	0.928	0.873	Y
Isoform0004141	23-24	0.853	24	0.906	24	0.985	14	0.938	0.918	Y
Isoform0004157	30-31	0.535	31	0.684	31	0.967	12	0.888	0.794	Y
Isoform0004166	30-31	0.530	167	0.578	31	0.991	17	0.855	0.728	Y
Isoform0004167	24-25	0.798	25	0.846	25	0.974	11	0.915	0.874	Y
Isoform0004169	20-21	0.751	21	0.850	21	0.985	18	0.964	0.911	Y
Isoform0004188	22-23	0.603	23	0.737	23	0.966	5	0.901	0.825	Y
Isoform0004207	21-22	0.738	22	0.636	22	0.777	13	0.551	0.590	Y
Isoform0004209	24-25	0.899	25	0.914	25	0.985	13	0.930	0.923	Y
Isoform0004222	30-31	0.790	31	0.846	31	0.984	19	0.853	0.849	Y
Isoform0004234	22-23	0.873	23	0.740	23	0.745	4	0.645	0.702	Y
Isoform0004238	49-50	0.856	50	0.869	50	0.941	44	0.514	0.727	Y
Isoform0004240	18-19	0.489	19	0.609	19	0.865	14	0.784	0.703	Y
Isoform0004252	42-43	0.858	43	0.883	43	0.975	30	0.742	0.807	Y
Isoform0004255	17-18	0.569	18	0.737	18	0.968	8	0.954	0.824	Y
Isoform0004262	31-32	0.499	40	0.691	32	0.996	24	0.953	0.833	Y
Isoform0004284	24-25	0.847	25	0.857	25	0.935	2	0.871	0.864	Y
Isoform0004291	22-23	0.823	23	0.884	23	0.971	11	0.946	0.909	Y
Isoform0004302	138-139	0.799	139	0.754	139	0.896	138	0.257	0.556	Y
Isoform0004306	83-84	0.716	23	0.577	84	0.806	77	0.385	0.500	Y
Isoform0004308	22-23	0.603	23	0.737	23	0.966	5	0.901	0.825	Y
Isoform0004309	45-46	0.845	46	0.881	46	0.979	31	0.620	0.777	Y
Isoform0004315	64-65	0.772	65	0.756	65	0.936	57	0.346	0.535	Y
Isoform0004316	25-26	0.897	26	0.866	26	0.970	9	0.882	0.872	Y
Isoform0004317	22-23	0.792	27	0.834	23	0.939	20	0.889	0.864	Y
Isoform0004318	142-143	0.736	143	0.724	143	0.928	131	0.242	0.531	Y
Isoform0004324	20-21	0.483	177	0.620	21	0.915	17	0.770	0.680	Y
Isoform0004327	26-27	0.585	27	0.721	27	0.937	20	0.837	0.767	Y
Isoform0004328	16-17	0.762	17	0.839	17	0.944	13	0.924	0.873	Y
Isoform0004332	31-32	0.891	32	0.926	32	0.979	21	0.863	0.901	Y
Isoform0004344	34-35	0.558	35	0.569	35	0.778	30	0.489	0.526	Y
Isoform0004351	18-19	0.848	19	0.890	19	0.960	17	0.938	0.916	Y
Isoform0004352	24-25	0.510	25	0.615	25	0.911	18	0.746	0.667	Y
Isoform0004354	24-25	0.848	25	0.856	25	0.935	2	0.870	0.864	Y
Isoform0004361	99-100	0.720	100	0.643	100	0.774	96	0.322	0.515	Y
Isoform0004362	39-40	0.808	40	0.843	40	0.957	34	0.566	0.732	Y
Isoform0004370	53-54	0.731	54	0.665	54	0.919	52	0.468	0.586	Y
Isoform0004372	22-23	0.788	27	0.831	23	0.937	20	0.886	0.861	Y
Isoform0004400	17-18	0.521	145	0.360	18	0.834	7	0.748	0.570	Y
Isoform0004401	24-25	0.511	25	0.581	25	0.929	13	0.740	0.644	Y
Isoform0004404	19-20	0.657	20	0.770	20	0.953	15	0.862	0.807	Y
Isoform0004405	24-25	0.845	25	0.853	25	0.934	2	0.867	0.860	Y
Isoform0004407	18-19	0.848	19	0.890	19	0.960	17	0.938	0.916	Y
Isoform0004408	31-32	0.888	32	0.871	32	0.939	25	0.738	0.818	Y
Isoform0004413	38-39	0.780	39	0.768	39	0.883	18	0.765	0.766	Y
Isoform0004414	53-54	0.731	54	0.664	54	0.918	52	0.467	0.585	Y
Isoform0004425	20-21	0.860	21	0.864	21	0.963	10	0.862	0.863	Y
Isoform0004426	20-21	0.906	21	0.924	21	0.965	14	0.940	0.931	Y
Isoform0004431	38-39	0.780	39	0.768	39	0.883	18	0.765	0.766	Y
Isoform0004435	26-27	0.358	127	0.442	27	0.910	20	0.704	0.547	Y
Isoform0004457	22-23	0.803	23	0.736	23	0.878	3	0.715	0.727	Y
Isoform0004459	18-19	0.844	19	0.894	19	0.972	12	0.937	0.911	Y
Isoform0004475	89-90	0.634	89	0.703	90	0.927	83	0.323	0.498	Y
Isoform0004476	31-32	0.887	32	0.815	32	0.834	18	0.743	0.776	Y
Isoform0004478	20-21	0.867	21	0.905	21	0.974	10	0.931	0.915	Y
Isoform0004480	50-51	0.611	122	0.631	51	0.910	35	0.447	0.558	Y
Isoform0004486	15-16	0.494	250	0.535	16	0.807	15	0.602	0.571	Y
Isoform0004504	49-50	0.717	50	0.735	50	0.940	39	0.508	0.644	Y
Isoform0004508	19-20	0.288	20	0.480	20	0.934	9	0.791	0.648	Y
Isoform0004513	35-36	0.870	36	0.706	36	0.714	29	0.446	0.602	Y
Isoform0004528	30-31	0.726	31	0.734	31	0.968	20	0.812	0.765	Y
Isoform0004539	20-21	0.889	21	0.890	21	0.963	6	0.908	0.897	Y
Isoform0004566	40-41	0.814	41	0.829	41	0.925	38	0.541	0.714	Y
Isoform0004575	27-28	0.828	28	0.893	28	0.988	17	0.953	0.917	Y
Isoform0004576	18-19	0.694	19	0.813	19	0.986	10	0.946	0.885	Y
Isoform0004581	30-31	0.909	31	0.910	31	0.946	20	0.886	0.900	Y
Isoform0004591	26-27	0.824	22	0.751	27	0.866	25	0.607	0.693	Y
Isoform0004595	25-26	0.770	26	0.831	26	0.948	9	0.892	0.864	Y
Isoform0004601	27-28	0.902	28	0.926	28	0.971	23	0.911	0.920	Y
Isoform0004610	27-28	0.836	28	0.872	28	0.955	19	0.854	0.865	Y
Isoform0004624	15-16	0.334	16	0.477	16	0.905	14	0.694	0.594	Y
Isoform0004632	38-39	0.470	39	0.559	39	0.858	29	0.630	0.597	Y
Isoform0004640	21-22	0.539	22	0.632	22	0.874	17	0.679	0.651	Y
Isoform0004642	21-22	0.808	22	0.877	22	0.967	18	0.926	0.896	Y
Isoform0004647	34-35	0.859	35	0.883	35	0.958	33	0.690	0.806	Y
Isoform0004650	28-29	0.893	29	0.924	29	0.970	24	0.914	0.920	Y
Isoform0004655	18-19	0.847	19	0.890	19	0.960	17	0.938	0.916	Y
Isoform0004658	19-20	0.636	20	0.731	20	0.935	15	0.840	0.774	Y
Isoform0004664	37-38	0.597	68	0.569	38	0.925	6	0.779	0.682	Y
Isoform0004668	20-21	0.737	21	0.774	21	0.874	16	0.820	0.798	Y
Isoform0004671	49-50	0.856	50	0.869	50	0.941	44	0.514	0.727	Y
Isoform0004692	17-18	0.464	18	0.472	18	0.725	25	0.482	0.477	Y
Isoform0004693	24-25	0.774	25	0.839	25	0.968	14	0.907	0.876	Y
Isoform0004694	18-19	0.416	255	0.424	19	0.722	13	0.575	0.505	Y
Isoform0004697	22-23	0.910	23	0.936	23	0.993	12	0.962	0.950	Y
Isoform0004698	28-29	0.900	29	0.906	29	0.966	17	0.912	0.909	Y
Isoform0004700	31-32	0.891	32	0.926	32	0.979	21	0.863	0.901	Y
Isoform0004713	29-30	0.808	30	0.853	30	0.983	17	0.905	0.881	Y
Isoform0004716	21-22	0.538	22	0.632	22	0.874	17	0.678	0.650	Y
Isoform0004727	20-21	0.889	21	0.890	21	0.963	6	0.908	0.897	Y
Isoform0004731	31-32	0.915	32	0.897	32	0.953	26	0.836	0.864	Y
Isoform0004737	22-23	0.798	23	0.866	23	0.972	6	0.941	0.907	Y
Isoform0004751	20-21	0.751	21	0.850	21	0.985	18	0.964	0.911	Y
Isoform0004755	20-21	0.849	21	0.887	21	0.952	15	0.926	0.903	Y
Isoform0004757	26-27	0.779	27	0.813	27	0.967	20	0.868	0.835	Y
Isoform0004759	34-35	0.430	35	0.518	35	0.806	29	0.565	0.544	Y
Isoform0004760	39-40	0.853	40	0.772	40	0.920	30	0.653	0.724	Y
Isoform0004769	20-21	0.849	21	0.887	21	0.952	15	0.926	0.903	Y
Isoform0004776	20-21	0.628	21	0.674	21	0.864	20	0.678	0.676	Y
Isoform0004792	30-31	0.790	31	0.846	31	0.984	19	0.853	0.849	Y
Isoform0004799	30-31	0.872	31	0.879	31	0.950	13	0.837	0.856	Y
Isoform0004804	67-68	0.798	68	0.826	68	0.946	65	0.410	0.660	Y
Isoform0004823	35-36	0.870	36	0.706	36	0.714	29	0.446	0.602	Y
Isoform0004825	18-19	0.844	19	0.894	19	0.972	12	0.937	0.911	Y
Isoform0004828	62-63	0.847	63	0.885	63	0.979	53	0.463	0.716	Y
Isoform0004830	21-22	0.743	22	0.677	22	0.735	2	0.614	0.643	Y
Isoform0004836	21-22	0.914	22	0.856	22	0.904	3	0.818	0.840	Y
Isoform0004837	19-20	0.772	20	0.871	20	0.992	12	0.979	0.914	Y
Isoform0004842	38-39	0.470	39	0.559	39	0.858	29	0.630	0.597	Y
Isoform0004843	28-29	0.900	29	0.906	29	0.966	17	0.911	0.909	Y
Isoform0004851	34-35	0.676	35	0.763	35	0.931	32	0.695	0.736	Y
Isoform0004855	29-30	0.772	30	0.613	30	0.619	18	0.392	0.525	Y
Isoform0004856	35-36	0.870	36	0.706	36	0.714	29	0.446	0.602	Y
Isoform0004866	17-18	0.874	18	0.914	18	0.972	8	0.954	0.930	Y
Isoform0004871	15-16	0.517	16	0.540	16	0.732	15	0.572	0.553	Y
Isoform0004874	34-35	0.796	35	0.604	35	0.754	21	0.489	0.558	Y
Isoform0004875	23-24	0.629	24	0.765	24	0.983	13	0.935	0.833	Y
Isoform0004884	27-28	0.818	28	0.871	28	0.954	25	0.791	0.839	Y
Isoform0004905	24-25	0.836	25	0.869	25	0.990	9	0.932	0.894	Y
Isoform0004915	24-25	0.374	25	0.558	25	0.896	24	0.745	0.633	Y
Isoform0004919	21-22	0.808	22	0.876	22	0.967	18	0.926	0.896	Y
Isoform0004921	15-16	0.342	77	0.432	16	0.880	7	0.818	0.641	Y
Isoform0004937	17-18	0.856	18	0.902	18	0.972	15	0.949	0.921	Y
Isoform0004948	23-24	0.338	24	0.415	24	0.854	21	0.506	0.464	Y
Isoform0004949	22-23	0.386	23	0.433	23	0.646	21	0.485	0.461	Y
Isoform0004954	30-31	0.790	31	0.846	31	0.984	19	0.853	0.849	Y
Isoform0004966	25-26	0.863	26	0.888	26	0.963	21	0.844	0.871	Y
Isoform0004970	16-17	0.625	17	0.613	17	0.764	1	0.621	0.616	Y
Isoform0004978	119-120	0.839	120	0.786	120	0.839	119	0.273	0.581	Y
Isoform0004983	20-21	0.848	21	0.887	21	0.952	15	0.927	0.903	Y
Isoform0004989	14-15	0.324	545	0.320	15	0.704	5	0.578	0.459	Y
Isoform0004990	142-143	0.736	143	0.724	143	0.928	131	0.242	0.531	Y
Isoform0005010	26-27	0.585	27	0.721	27	0.937	20	0.837	0.767	Y
Isoform0005032	15-16	0.294	45	0.380	16	0.858	15	0.719	0.563	Y
Isoform0005035	24-25	0.847	25	0.857	25	0.935	2	0.871	0.864	Y
Isoform0005043	43-44	0.671	44	0.720	44	0.881	43	0.516	0.610	Y
Isoform0005047	17-18	0.566	18	0.676	18	0.908	14	0.825	0.756	Y
Isoform0005053	23-24	0.384	24	0.468	24	0.718	6	0.565	0.520	Y
Isoform0005059	22-23	0.791	27	0.834	23	0.939	20	0.888	0.863	Y
Isoform0005072	22-23	0.820	23	0.881	23	0.971	11	0.946	0.907	Y
Isoform0005077	25-26	0.742	26	0.813	26	0.968	19	0.870	0.836	Y
Isoform0005081	41-42	0.816	42	0.797	42	0.937	37	0.563	0.671	Y
Isoform0005083	23-24	0.853	24	0.906	24	0.985	14	0.938	0.918	Y
Isoform0005092	39-40	0.853	40	0.773	40	0.920	30	0.645	0.721	Y
Isoform0005094	181-182	0.785	182	0.678	182	0.936	76	0.421	0.575	Y
Isoform0005098	17-18	0.738	90	0.627	18	0.773	228	0.565	0.602	Y
Isoform0005108	69-70	0.838	70	0.773	70	0.831	58	0.307	0.587	Y
Isoform0005114	32-33	0.861	33	0.865	33	0.953	27	0.791	0.835	Y
Isoform0005126	29-30	0.882	30	0.877	30	0.969	13	0.870	0.874	Y
Isoform0005128	22-23	0.820	23	0.881	23	0.970	16	0.944	0.906	Y
Isoform0005131	22-23	0.820	23	0.881	23	0.970	16	0.945	0.907	Y
Isoform0005135	30-31	0.836	31	0.861	31	0.973	23	0.822	0.845	Y
Isoform0005136	19-20	0.785	20	0.857	20	0.967	9	0.937	0.889	Y
Isoform0005143	21-22	0.350	225	0.413	22	0.945	18	0.843	0.585	Y
Isoform0005147	32-33	0.859	33	0.844	33	0.899	30	0.762	0.811	Y
Isoform0005149	20-21	0.849	21	0.887	21	0.952	15	0.926	0.903	Y
Isoform0005150	22-23	0.823	23	0.883	23	0.971	11	0.946	0.908	Y
Isoform0005151	29-30	0.721	30	0.658	30	0.741	26	0.521	0.603	Y
Isoform0005155	39-40	0.853	40	0.773	40	0.920	30	0.645	0.722	Y
Isoform0005165	22-23	0.792	27	0.834	23	0.939	20	0.889	0.864	Y
Isoform0005169	24-25	0.798	25	0.846	25	0.974	11	0.915	0.874	Y
Isoform0005170	29-30	0.721	30	0.658	30	0.741	26	0.521	0.603	Y
Isoform0005188	23-24	0.829	24	0.854	24	0.955	14	0.870	0.860	Y
Isoform0005196	92-93	0.827	93	0.718	93	0.854	87	0.311	0.555	Y
Isoform0005202	22-23	0.913	23	0.932	23	0.972	20	0.943	0.936	Y
Isoform0005209	34-35	0.858	35	0.882	35	0.958	33	0.689	0.805	Y
Isoform0005220	33-34	0.861	34	0.831	34	0.884	29	0.673	0.768	Y
Isoform0005225	20-21	0.623	206	0.579	21	0.965	12	0.925	0.766	Y
Isoform0005227	19-20	0.476	55	0.483	20	0.907	15	0.745	0.588	Y
Isoform0005232	24-25	0.556	25	0.681	25	0.947	11	0.840	0.767	Y
Isoform0005244	26-27	0.713	30	0.730	27	0.966	16	0.876	0.789	Y
Isoform0005246	33-34	0.861	34	0.831	34	0.883	29	0.671	0.767	Y
Isoform0005254	22-23	0.792	27	0.834	23	0.939	20	0.889	0.864	Y
Isoform0005256	56-57	0.618	57	0.624	57	0.845	48	0.330	0.507	Y
Isoform0005257	40-41	0.813	41	0.828	41	0.921	38	0.540	0.712	Y
Isoform0005262	47-48	0.884	48	0.858	48	0.929	43	0.530	0.727	Y
Isoform0005283	29-30	0.797	30	0.796	30	0.900	17	0.773	0.786	Y
Isoform0005289	53-54	0.648	54	0.579	54	0.862	52	0.411	0.512	Y
Isoform0005293	18-19	0.569	19	0.682	19	0.923	12	0.829	0.741	Y
Isoform0005305	24-25	0.761	25	0.836	25	0.979	14	0.916	0.879	Y
Isoform0005306	30-31	0.855	31	0.895	31	0.978	26	0.909	0.900	Y
Isoform0005319	63-64	0.874	64	0.908	64	0.980	61	0.391	0.701	Y
Isoform0005321	62-63	0.847	63	0.884	63	0.979	53	0.463	0.716	Y
Isoform0005322	20-21	0.889	21	0.891	21	0.965	6	0.910	0.899	Y
Isoform0005329	20-21	0.849	21	0.887	21	0.952	15	0.926	0.903	Y
Isoform0005331	29-30	0.769	30	0.641	30	0.751	28	0.548	0.604	Y
Isoform0005332	33-34	0.858	34	0.855	34	0.925	21	0.835	0.847	Y
Isoform0005333	42-43	0.505	43	0.572	43	0.762	37	0.504	0.545	Y
Isoform0005334	20-21	0.849	21	0.887	21	0.952	15	0.926	0.903	Y
Isoform0005336	20-21	0.848	21	0.887	21	0.952	15	0.927	0.903	Y
Isoform0005340	53-54	0.731	54	0.664	54	0.918	52	0.467	0.585	Y
Isoform0005342	28-29	0.586	29	0.745	29	0.990	16	0.946	0.853	Y
Isoform0005343	22-23	0.863	23	0.912	23	0.974	18	0.947	0.926	Y
Isoform0005347	33-34	0.747	38	0.842	34	0.968	27	0.859	0.849	Y
Isoform0005365	23-24	0.337	24	0.416	24	0.855	21	0.509	0.466	Y
Isoform0005368	19-20	0.632	20	0.720	20	0.925	13	0.811	0.769	Y
Isoform0005369	50-51	0.887	51	0.714	51	0.875	49	0.252	0.530	Y
Isoform0005380	133-134	0.868	134	0.787	134	0.889	129	0.219	0.560	Y
Isoform0005381	24-25	0.697	25	0.808	25	0.965	13	0.922	0.853	Y
Isoform0005383	28-29	0.790	29	0.802	29	0.884	17	0.794	0.799	Y
Isoform0005396	179-180	0.646	180	0.596	180	0.834	21	0.360	0.502	Y
Isoform0005404	28-29	0.866	29	0.918	29	0.985	18	0.926	0.921	Y
Isoform0005410	29-30	0.883	30	0.877	30	0.968	13	0.867	0.873	Y
Isoform0005420	27-28	0.763	28	0.837	28	0.972	20	0.904	0.864	Y
Isoform0005422	18-19	0.555	62	0.457	19	0.909	22	0.611	0.518	Y
Isoform0005430	20-21	0.889	21	0.890	21	0.964	6	0.909	0.898	Y
Isoform0005439	55-56	0.830	56	0.896	56	0.982	47	0.534	0.751	Y
Isoform0005442	27-28	0.817	28	0.862	28	0.958	26	0.826	0.847	Y
Isoform0005445	20-21	0.769	21	0.751	21	0.826	17	0.708	0.734	Y
Isoform0005450	22-23	0.921	23	0.926	23	0.966	19	0.931	0.928	Y
Isoform0005454	18-19	0.845	19	0.895	19	0.973	12	0.939	0.913	Y
Isoform0005469	18-19	0.466	19	0.638	19	0.933	14	0.881	0.769	Y
Isoform0005471	20-21	0.849	21	0.887	21	0.952	15	0.926	0.903	Y
Isoform0005482	33-34	0.795	34	0.845	34	0.975	33	0.743	0.804	Y
Isoform0005485	16-17	0.426	32	0.559	17	0.977	14	0.926	0.757	Y
Isoform0005492	59-60	0.730	60	0.654	60	0.724	47	0.378	0.544	Y
Isoform0005501	21-22	0.905	22	0.930	22	0.981	6	0.956	0.944	Y
Isoform0005505	19-20	0.254	20	0.482	20	0.953	17	0.873	0.638	Y
Isoform0005516	16-17	0.856	17	0.701	17	0.729	13	0.575	0.650	Y
Isoform0005531	22-23	0.825	23	0.886	23	0.972	11	0.948	0.911	Y
Isoform0005535	53-54	0.731	54	0.665	54	0.919	52	0.468	0.586	Y
Isoform0005543	19-20	0.869	20	0.860	20	0.927	15	0.857	0.858	Y
Isoform0005564	28-29	0.893	29	0.924	29	0.970	24	0.914	0.920	Y
Isoform0005582	29-30	0.883	30	0.877	30	0.968	13	0.869	0.874	Y
Isoform0005585	17-18	0.855	18	0.901	18	0.971	15	0.947	0.919	Y
Isoform0005591	73-74	0.841	74	0.688	74	0.687	64	0.258	0.516	Y
Isoform0005599	30-31	0.891	31	0.899	31	0.937	27	0.825	0.869	Y
Isoform0005601	33-34	0.606	34	0.717	34	0.946	27	0.784	0.744	Y
Isoform0005607	18-19	0.848	19	0.890	19	0.960	17	0.938	0.916	Y
Isoform0005608	31-32	0.483	72	0.455	32	0.857	12	0.612	0.518	Y
Isoform0005621	22-23	0.838	23	0.898	23	0.990	15	0.963	0.933	Y
Isoform0005627	17-18	0.666	175	0.562	18	0.902	17	0.557	0.560	Y
Isoform0005628	179-180	0.645	180	0.595	180	0.835	21	0.360	0.501	Y
Isoform0005640	24-25	0.761	25	0.836	25	0.979	14	0.916	0.879	Y
Isoform0005648	30-31	0.530	167	0.578	31	0.991	17	0.855	0.728	Y
Isoform0005670	49-50	0.910	50	0.902	50	0.955	46	0.454	0.722	Y
Isoform0005672	22-23	0.576	23	0.741	23	0.985	16	0.953	0.855	Y
Isoform0005675	32-33	0.863	33	0.880	33	0.957	27	0.733	0.821	Y
Isoform0005679	32-33	0.663	33	0.761	33	0.992	18	0.900	0.836	Y
Isoform0005682	18-19	0.848	19	0.890	19	0.960	17	0.938	0.916	Y
Isoform0005690	25-26	0.898	26	0.901	26	0.965	21	0.854	0.882	Y
Isoform0005694	32-33	0.863	33	0.880	33	0.957	27	0.733	0.821	Y
Isoform0005702	28-29	0.893	29	0.924	29	0.970	24	0.914	0.920	Y
Isoform0005714	30-31	0.698	31	0.726	31	0.955	14	0.797	0.764	Y
Isoform0005718	20-21	0.848	21	0.887	21	0.952	15	0.927	0.903	Y
Isoform0005720	23-24	0.777	24	0.817	24	0.951	20	0.862	0.841	Y
Isoform0005725	20-21	0.815	21	0.858	21	0.960	13	0.904	0.883	Y
Isoform0005728	48-49	0.894	49	0.921	49	0.975	33	0.580	0.784	Y
Isoform0005731	31-32	0.891	32	0.926	32	0.979	21	0.863	0.901	Y
Isoform0005733	18-19	0.845	19	0.889	19	0.960	17	0.938	0.916	Y
Isoform0005736	30-31	0.836	31	0.861	31	0.973	23	0.822	0.845	Y
Isoform0005777	28-29	0.899	29	0.878	29	0.950	22	0.792	0.844	Y
Isoform0005784	92-93	0.827	93	0.718	93	0.854	87	0.311	0.555	Y
Isoform0005805	46-47	0.810	47	0.886	47	0.997	34	0.813	0.847	Y
Isoform0005823	20-21	0.823	21	0.877	21	0.973	10	0.933	0.908	Y
Isoform0005825	25-26	0.678	26	0.565	26	0.716	9	0.492	0.526	Y
Isoform0005828	25-26	0.857	26	0.909	26	0.991	14	0.961	0.937	Y
Isoform0005846	78-79	0.888	79	0.842	79	0.934	16	0.598	0.744	Y
Isoform0005850	19-20	0.713	20	0.821	20	0.966	18	0.932	0.866	Y
Isoform0005852	296-297	0.692	297	0.725	297	0.891	293	0.205	0.517	Y
Isoform0005854	69-70	0.848	70	0.792	70	0.873	64	0.302	0.596	Y
Isoform0005864	19-20	0.869	20	0.861	20	0.928	15	0.859	0.860	Y
Isoform0005872	49-50	0.629	50	0.665	50	0.871	46	0.383	0.552	Y
Isoform0005875	53-54	0.887	54	0.777	54	0.840	50	0.381	0.618	Y
Isoform0005880	21-22	0.748	173	0.784	22	0.968	18	0.898	0.829	Y
Isoform0005882	20-21	0.785	21	0.830	21	0.962	15	0.888	0.853	Y
Isoform0005885	110-111	0.802	93	0.747	111	0.913	108	0.381	0.601	Y
Isoform0005886	19-20	0.758	20	0.828	20	0.952	5	0.908	0.871	Y
Isoform0005887	24-25	0.522	114	0.337	25	0.795	5	0.600	0.479	Y
Isoform0005896	36-37	0.589	37	0.589	37	0.727	33	0.405	0.515	Y
Isoform0005897	19-20	0.819	20	0.831	20	0.925	15	0.820	0.827	Y
Isoform0005902	22-23	0.804	23	0.878	23	0.987	12	0.951	0.907	Y
Isoform0005903	73-74	0.838	74	0.684	74	0.683	64	0.259	0.514	Y
Isoform0005905	73-74	0.841	74	0.687	74	0.686	64	0.258	0.516	Y
Isoform0005931	23-24	0.384	24	0.467	24	0.717	6	0.565	0.520	Y
Isoform0005937	18-19	0.844	19	0.894	19	0.972	12	0.937	0.911	Y
Isoform0005943	23-24	0.905	24	0.931	24	0.984	8	0.956	0.944	Y
Isoform0005944	72-73	0.839	73	0.685	73	0.683	63	0.258	0.514	Y
Isoform0005948	25-26	0.742	26	0.813	26	0.968	19	0.870	0.836	Y
Isoform0005964	19-20	0.430	273	0.363	20	0.704	19	0.536	0.457	Y
Isoform0005973	19-20	0.776	20	0.828	20	0.938	13	0.885	0.859	Y
Isoform0005991	29-30	0.562	30	0.653	30	0.862	27	0.636	0.646	Y
Isoform0006006	21-22	0.619	22	0.650	22	0.834	18	0.602	0.631	Y
Isoform0006007	112-113	0.777	113	0.758	113	0.927	111	0.325	0.585	Y
Isoform0006013	104-105	0.714	105	0.675	105	0.927	13	0.383	0.518	Y
Isoform0006019	25-26	0.770	26	0.831	26	0.948	9	0.892	0.864	Y
Isoform0006027	54-55	0.887	55	0.776	55	0.840	51	0.382	0.618	Y
Isoform0006030	18-19	0.847	19	0.890	19	0.960	17	0.938	0.916	Y
Isoform0006042	35-36	0.501	36	0.462	36	0.856	17	0.563	0.503	Y
Isoform0006048	35-36	0.870	36	0.706	36	0.714	29	0.446	0.602	Y
Isoform0006054	23-24	0.911	24	0.926	24	0.965	20	0.928	0.927	Y
Isoform0006058	28-29	0.893	29	0.923	29	0.968	24	0.911	0.918	Y
Isoform0006068	18-19	0.847	19	0.890	19	0.960	17	0.938	0.916	Y
Isoform0006069	73-74	0.837	74	0.765	74	0.815	72	0.305	0.581	Y
Isoform0006087	44-45	0.896	45	0.915	45	0.976	38	0.625	0.799	Y
Isoform0006099	39-40	0.778	38	0.763	40	0.892	32	0.453	0.639	Y
Isoform0006100	23-24	0.911	24	0.925	24	0.964	20	0.926	0.926	Y
Isoform0006108	34-35	0.764	35	0.702	35	0.773	26	0.635	0.666	Y
Isoform0006109	82-83	0.672	83	0.732	83	0.968	74	0.321	0.568	Y
Isoform0006111	29-30	0.721	30	0.658	30	0.741	26	0.521	0.603	Y
Isoform0006116	29-30	0.731	30	0.824	30	0.963	27	0.847	0.833	Y
Isoform0006118	24-25	0.551	25	0.665	25	0.909	11	0.795	0.717	Y
Isoform0006121	23-24	0.809	24	0.895	24	0.998	14	0.988	0.945	Y
Isoform0006124	104-105	0.714	105	0.675	105	0.927	13	0.383	0.518	Y
Isoform0006126	24-25	0.510	25	0.615	25	0.911	18	0.747	0.668	Y
Isoform0006131	95-96	0.831	96	0.848	96	0.947	90	0.306	0.631	Y
Isoform0006140	45-46	0.804	46	0.762	46	0.887	39	0.442	0.634	Y
Isoform0006148	28-29	0.695	29	0.690	29	0.955	13	0.728	0.706	Y
Isoform0006157	20-21	0.823	21	0.877	21	0.973	10	0.933	0.908	Y
Isoform0006178	22-23	0.736	23	0.832	23	0.979	14	0.941	0.891	Y
Isoform0006186	23-24	0.829	24	0.854	24	0.955	14	0.870	0.860	Y
Isoform0006196	19-20	0.746	20	0.796	20	0.939	5	0.866	0.824	Y
Isoform0006198	30-31	0.790	31	0.846	31	0.984	19	0.853	0.849	Y
Isoform0006206	28-29	0.586	29	0.745	29	0.990	16	0.946	0.853	Y
Isoform0006207	32-33	0.877	33	0.846	33	0.898	12	0.776	0.808	Y
Isoform0006210	17-18	0.789	22	0.844	18	0.965	7	0.935	0.893	Y
Isoform0006215	22-23	0.863	23	0.912	23	0.974	18	0.947	0.926	Y
Isoform0006216	20-21	0.867	21	0.905	21	0.974	10	0.931	0.915	Y
Isoform0006218	92-93	0.825	93	0.748	93	0.865	85	0.248	0.548	Y
Isoform0006222	18-19	0.848	19	0.890	19	0.960	17	0.938	0.916	Y
Isoform0006223	22-23	0.634	23	0.749	23	0.926	15	0.870	0.797	Y
Isoform0006224	117-118	0.862	118	0.846	118	0.938	114	0.214	0.593	Y
Isoform0006228	23-24	0.835	24	0.901	24	0.988	12	0.965	0.927	Y
Isoform0006234	27-28	0.492	28	0.499	28	0.780	7	0.517	0.508	Y
Isoform0006236	19-20	0.819	20	0.831	20	0.925	15	0.820	0.827	Y
Isoform0006237	35-36	0.501	36	0.462	36	0.856	17	0.563	0.503	Y
Isoform0006252	56-57	0.843	57	0.696	57	0.697	47	0.263	0.523	Y
Isoform0006262	25-26	0.897	26	0.866	26	0.970	9	0.882	0.872	Y
Isoform0006264	20-21	0.892	21	0.849	21	0.879	16	0.798	0.829	Y
Isoform0006265	23-24	0.664	24	0.664	24	0.823	14	0.676	0.669	Y
Isoform0006271	18-19	0.848	19	0.890	19	0.960	17	0.938	0.916	Y
Isoform0006282	28-29	0.900	29	0.906	29	0.966	17	0.912	0.909	Y
Isoform0006287	18-19	0.848	19	0.890	19	0.960	17	0.938	0.916	Y
Isoform0006299	18-19	0.550	19	0.525	19	0.764	18	0.487	0.510	Y
Isoform0006305	20-21	0.823	21	0.879	21	0.968	15	0.938	0.911	Y
Isoform0006307	29-30	0.769	30	0.642	30	0.752	28	0.548	0.604	Y
Isoform0006311	18-19	0.848	19	0.890	19	0.960	17	0.938	0.916	Y
Isoform0006312	54-55	0.887	55	0.774	55	0.838	51	0.379	0.616	Y
Isoform0006320	50-51	0.850	51	0.841	51	0.946	46	0.477	0.644	Y
Isoform0006327	29-30	0.762	30	0.626	30	0.737	28	0.530	0.587	Y
Isoform0006338	30-31	0.583	31	0.639	31	0.858	23	0.625	0.633	Y
Isoform0006341	25-26	0.747	26	0.590	26	0.821	6	0.589	0.590	Y
Isoform0006351	19-20	0.480	20	0.508	20	0.664	17	0.548	0.530	Y
Isoform0006357	34-35	0.838	35	0.879	35	0.983	23	0.872	0.875	Y
Isoform0006368	25-26	0.890	26	0.918	26	0.976	13	0.920	0.919	Y
Isoform0006371	19-20	0.899	20	0.900	20	0.935	1	0.894	0.897	Y
Isoform0006391	24-25	0.842	25	0.822	25	0.890	16	0.760	0.797	Y
Isoform0006393	20-21	0.817	21	0.876	21	0.969	3	0.938	0.909	Y
Isoform0006398	20-21	0.849	21	0.887	21	0.952	15	0.926	0.903	Y
Isoform0006402	83-84	0.716	23	0.577	84	0.806	77	0.385	0.500	Y
Isoform0006404	30-31	0.790	31	0.846	31	0.984	19	0.853	0.849	Y
Isoform0006406	17-18	0.756	18	0.845	18	0.972	7	0.945	0.885	Y
Isoform0006413	40-41	0.826	41	0.861	41	0.962	27	0.659	0.780	Y
Isoform0006417	32-33	0.776	131	0.552	33	0.827	27	0.523	0.540	Y
Isoform0006419	41-42	0.811	42	0.743	42	0.863	28	0.499	0.645	Y
Isoform0006423	22-23	0.860	23	0.885	23	0.978	17	0.927	0.902	Y
Isoform0006433	94-95	0.902	95	0.871	95	0.977	86	0.319	0.573	Y
Isoform0006451	24-25	0.905	25	0.930	25	0.983	9	0.954	0.943	Y
Isoform0006466	20-21	0.330	21	0.416	21	0.622	11	0.523	0.474	Y
Isoform0006471	22-23	0.820	23	0.881	23	0.970	16	0.944	0.906	Y
Isoform0006489	22-23	0.673	23	0.761	23	0.934	11	0.862	0.815	Y
Isoform0006497	49-50	0.810	58	0.609	50	0.841	13	0.557	0.588	Y
Isoform0006499	24-25	0.853	25	0.856	25	0.940	5	0.863	0.860	Y
Isoform0006510	25-26	0.754	26	0.809	26	0.916	17	0.765	0.791	Y
Isoform0006513	25-26	0.266	26	0.405	26	0.809	19	0.616	0.519	Y
Isoform0006517	27-28	0.820	28	0.849	28	0.937	25	0.786	0.824	Y
Isoform0006542	27-28	0.669	28	0.738	28	0.974	12	0.842	0.794	Y
Isoform0006545	22-23	0.603	23	0.737	23	0.966	5	0.901	0.825	Y
Isoform0006552	18-19	0.791	19	0.810	19	0.881	3	0.835	0.820	Y
Isoform0006560	33-34	0.858	34	0.855	34	0.925	21	0.835	0.847	Y
Isoform0006573	25-26	0.338	26	0.539	26	0.925	19	0.858	0.711	Y
Isoform0006574	24-25	0.755	25	0.819	25	0.936	17	0.800	0.811	Y
Isoform0006575	31-32	0.802	32	0.727	32	0.869	13	0.677	0.707	Y
Isoform0006580	45-46	0.833	46	0.874	46	0.957	40	0.753	0.825	Y
Isoform0006606	89-90	0.809	72	0.759	90	0.919	87	0.423	0.625	Y
Isoform0006614	73-74	0.837	74	0.765	74	0.815	72	0.305	0.581	Y
Isoform0006617	41-42	0.809	42	0.741	42	0.860	28	0.495	0.642	Y
Isoform0006618	25-26	0.905	26	0.929	26	0.986	10	0.953	0.942	Y
Isoform0006624	110-111	0.759	93	0.679	111	0.875	108	0.354	0.549	Y
Isoform0006637	28-29	0.900	29	0.906	29	0.966	17	0.912	0.909	Y
Isoform0006645	26-27	0.824	22	0.751	27	0.866	25	0.607	0.693	Y
Isoform0006647	22-23	0.823	23	0.883	23	0.971	11	0.946	0.908	Y
Isoform0006655	151-152	0.865	152	0.887	152	0.972	148	0.209	0.616	Y
Isoform0006661	20-21	0.848	21	0.887	21	0.952	15	0.927	0.903	Y
Isoform0006665	22-23	0.895	23	0.925	23	0.987	15	0.957	0.942	Y
Isoform0006670	37-38	0.703	38	0.717	38	0.860	33	0.647	0.679	Y
Isoform0006671	22-23	0.583	23	0.670	23	0.890	18	0.776	0.712	Y
Isoform0006676	16-17	0.602	17	0.763	17	0.978	7	0.964	0.844	Y
Isoform0006683	87-88	0.568	87	0.674	88	0.956	84	0.272	0.513	Y
Isoform0006691	21-22	0.619	22	0.650	22	0.834	18	0.602	0.631	Y
Isoform0006694	35-36	0.521	36	0.655	36	0.922	28	0.662	0.659	Y
Isoform0006706	25-26	0.778	26	0.799	26	0.968	13	0.866	0.826	Y
Isoform0006707	23-24	0.643	24	0.707	24	0.877	39	0.780	0.736	Y
Isoform0006712	20-21	0.848	21	0.887	21	0.952	15	0.927	0.903	Y
Isoform0006713	52-53	0.725	53	0.647	53	0.908	51	0.462	0.573	Y
Isoform0006715	25-26	0.685	221	0.423	26	0.880	21	0.621	0.502	Y
Isoform0006716	30-31	0.583	31	0.636	31	0.858	23	0.607	0.625	Y
Isoform0006723	34-35	0.590	35	0.710	35	0.986	18	0.884	0.804	Y
Isoform0006728	28-29	0.690	29	0.764	29	0.967	19	0.864	0.804	Y
Isoform0006736	19-20	0.810	20	0.840	20	0.928	1	0.861	0.851	Y
Isoform0006743	27-28	0.819	28	0.849	28	0.937	25	0.786	0.824	Y
Isoform0006767	20-21	0.886	21	0.825	21	0.852	16	0.764	0.801	Y
Isoform0006773	179-180	0.645	180	0.595	180	0.835	21	0.360	0.501	Y
Isoform0006779	22-23	0.820	23	0.881	23	0.971	11	0.946	0.907	Y
Isoform0006781	16-17	0.546	17	0.534	17	0.636	1	0.478	0.504	Y
Isoform0006786	20-21	0.720	109	0.795	21	0.984	10	0.960	0.861	Y
Isoform0006809	18-19	0.550	19	0.525	19	0.764	18	0.488	0.511	Y
Isoform0006812	19-20	0.375	216	0.414	20	0.756	1	0.627	0.529	Y
Isoform0006817	19-20	0.915	20	0.897	20	0.924	10	0.886	0.891	Y
Isoform0006821	38-39	0.907	39	0.907	39	0.956	35	0.618	0.792	Y
Isoform0006826	36-37	0.662	37	0.569	37	0.793	32	0.365	0.459	Y
Isoform0006827	104-105	0.714	105	0.675	105	0.927	13	0.383	0.518	Y
Isoform0006831	38-39	0.759	39	0.714	39	0.883	33	0.546	0.623	Y
Isoform0006833	53-54	0.731	54	0.665	54	0.919	52	0.468	0.586	Y
Isoform0006836	24-25	0.404	25	0.521	25	0.867	16	0.684	0.586	Y
Isoform0006841	73-74	0.840	74	0.684	74	0.682	64	0.256	0.513	Y
Isoform0006844	35-36	0.514	36	0.632	36	0.936	27	0.708	0.662	Y
Isoform0006849	26-27	0.824	22	0.751	27	0.866	25	0.607	0.693	Y
Isoform0006865	19-20	0.396	38	0.421	20	0.721	15	0.524	0.477	Y
Isoform0006867	24-25	0.755	25	0.819	25	0.936	17	0.800	0.811	Y
Isoform0006873	142-143	0.736	143	0.724	143	0.928	131	0.242	0.531	Y
Isoform0006876	19-20	0.547	20	0.686	20	0.958	10	0.850	0.775	Y
Isoform0006877	42-43	0.675	43	0.670	43	0.912	41	0.357	0.545	Y
Isoform0006891	39-40	0.679	215	0.652	40	0.814	113	0.591	0.628	Y
Isoform0006897	39-40	0.679	215	0.652	40	0.814	113	0.591	0.628	Y
Isoform0006902	38-39	0.767	39	0.721	39	0.886	33	0.550	0.628	Y
Isoform0006908	24-25	0.482	25	0.627	25	0.946	35	0.801	0.697	Y
Isoform0006909	20-21	0.823	21	0.879	21	0.968	3	0.938	0.911	Y
Isoform0006915	28-29	0.695	29	0.739	29	0.924	25	0.693	0.721	Y
Isoform0006928	20-21	0.892	21	0.849	21	0.879	16	0.798	0.829	Y
Isoform0006930	30-31	0.357	31	0.559	31	0.924	17	0.770	0.643	Y
Isoform0006937	35-36	0.584	36	0.581	36	0.863	29	0.433	0.522	Y
Isoform0006944	39-40	0.878	40	0.883	40	0.922	35	0.569	0.757	Y
Isoform0006945	20-21	0.849	21	0.887	21	0.952	15	0.926	0.903	Y
Isoform0006964	31-32	0.557	32	0.596	32	0.826	31	0.533	0.570	Y
Isoform0006966	26-27	0.766	27	0.643	27	0.702	26	0.486	0.580	Y
Isoform0006967	24-25	0.774	25	0.839	25	0.968	14	0.907	0.876	Y
Isoform0006974	73-74	0.840	74	0.684	74	0.682	64	0.257	0.513	Y
Isoform0006987	44-45	0.644	120	0.576	45	0.719	41	0.459	0.530	Y
Isoform0006994	29-30	0.837	30	0.894	30	0.991	14	0.955	0.927	Y
Isoform0007000	40-41	0.824	41	0.860	41	0.962	27	0.659	0.780	Y
Isoform0007014	16-17	0.624	17	0.517	17	0.705	11	0.436	0.473	Y
Isoform0007019	17-18	0.664	18	0.714	18	0.861	13	0.760	0.733	Y
Isoform0007029	18-19	0.848	19	0.890	19	0.960	17	0.938	0.916	Y
Isoform0007038	18-19	0.866	19	0.878	19	0.952	7	0.898	0.886	Y
Isoform0007041	20-21	0.710	21	0.775	21	0.919	11	0.844	0.812	Y
Isoform0007045	24-25	0.755	25	0.819	25	0.936	17	0.799	0.811	Y
Isoform0007048	31-32	0.898	32	0.924	32	0.983	20	0.926	0.925	Y
Isoform0007053	19-20	0.735	20	0.820	20	0.944	7	0.913	0.857	Y
Isoform0007055	69-70	0.848	70	0.792	70	0.873	64	0.302	0.596	Y
Isoform0007057	18-19	0.769	19	0.853	19	0.972	16	0.936	0.886	Y
Isoform0007061	95-96	0.843	96	0.825	96	0.925	89	0.229	0.586	Y
Isoform0007081	20-21	0.848	21	0.887	21	0.952	15	0.927	0.903	Y
Isoform0007083	32-33	0.863	33	0.880	33	0.957	27	0.733	0.821	Y
Isoform0007092	21-22	0.641	22	0.768	22	0.967	17	0.890	0.817	Y
Isoform0007094	27-28	0.406	28	0.494	28	0.813	19	0.548	0.516	Y
Isoform0007095	40-41	0.826	41	0.862	41	0.963	27	0.661	0.781	Y
Isoform0007101	32-33	0.863	33	0.880	33	0.957	27	0.733	0.821	Y
Isoform0007110	17-18	0.789	22	0.844	18	0.965	7	0.935	0.893	Y
Isoform0007115	26-27	0.824	22	0.751	27	0.866	25	0.607	0.693	Y
Isoform0007116	52-53	0.621	53	0.668	53	0.946	40	0.433	0.541	Y
Isoform0007117	25-26	0.857	26	0.909	26	0.991	14	0.961	0.937	Y
Isoform0007118	45-46	0.720	46	0.668	46	0.858	42	0.399	0.523	Y
Isoform0007120	29-30	0.640	44	0.691	30	0.915	28	0.744	0.712	Y
Isoform0007122	33-34	0.644	34	0.757	34	0.964	19	0.881	0.824	Y
Isoform0007124	53-54	0.731	54	0.664	54	0.918	52	0.467	0.585	Y
Isoform0007127	20-21	0.625	316	0.516	21	0.698	16	0.524	0.520	Y
Isoform0007132	29-30	0.797	30	0.796	30	0.900	17	0.773	0.786	Y
Isoform0007133	25-26	0.904	26	0.922	26	0.985	12	0.939	0.929	Y
Isoform0007140	28-29	0.888	29	0.920	29	0.976	19	0.908	0.915	Y
Isoform0007142	20-21	0.377	21	0.433	21	0.642	16	0.495	0.467	Y
Isoform0007145	35-36	0.889	36	0.912	36	0.963	33	0.737	0.842	Y
Isoform0007148	23-24	0.720	24	0.821	24	0.964	11	0.923	0.862	Y
Isoform0007153	31-32	0.891	32	0.926	32	0.979	21	0.863	0.901	Y
Isoform0007160	17-18	0.855	18	0.901	18	0.971	15	0.947	0.919	Y
Isoform0007162	36-37	0.469	37	0.669	37	0.995	28	0.888	0.787	Y
Isoform0007171	48-49	0.709	49	0.793	49	0.953	42	0.490	0.672	Y
Isoform0007172	28-29	0.605	29	0.549	29	0.717	28	0.518	0.537	Y
Isoform0007175	21-22	0.748	173	0.784	22	0.968	18	0.898	0.829	Y
Isoform0007177	25-26	0.899	26	0.907	26	0.974	21	0.904	0.906	Y
Isoform0007180	21-22	0.683	22	0.796	22	0.955	12	0.926	0.848	Y
Isoform0007189	34-35	0.788	35	0.851	35	0.940	24	0.750	0.810	Y
Isoform0007191	32-33	0.759	33	0.826	33	0.934	28	0.832	0.830	Y
Isoform0007195	32-33	0.870	33	0.837	33	0.895	12	0.768	0.800	Y
Isoform0007196	28-29	0.900	29	0.906	29	0.966	17	0.912	0.909	Y
Isoform0007203	26-27	0.890	27	0.917	27	0.982	15	0.940	0.930	Y
Isoform0007206	31-32	0.891	32	0.926	32	0.979	21	0.863	0.901	Y
Isoform0007216	34-35	0.796	35	0.605	35	0.763	21	0.474	0.553	Y
Isoform0007223	20-21	0.848	21	0.887	21	0.952	15	0.927	0.903	Y
Isoform0007227	19-20	0.508	20	0.696	20	0.990	15	0.960	0.839	Y
Isoform0007228	27-28	0.506	216	0.495	28	0.801	24	0.628	0.548	Y
Isoform0007234	30-31	0.848	31	0.853	31	0.941	23	0.784	0.825	Y
Isoform0007235	30-31	0.770	31	0.775	31	0.891	19	0.772	0.773	Y
Isoform0007236	31-32	0.839	32	0.691	32	0.752	28	0.557	0.638	Y
Isoform0007238	21-22	0.741	22	0.838	22	0.973	10	0.943	0.880	Y
Isoform0007240	23-24	0.375	24	0.473	24	0.814	19	0.564	0.509	Y
Isoform0007243	40-41	0.870	41	0.818	41	0.935	27	0.695	0.769	Y
Isoform0007258	21-22	0.640	22	0.768	22	0.967	17	0.890	0.817	Y
Isoform0007261	18-19	0.790	19	0.809	19	0.880	3	0.834	0.819	Y
Isoform0007274	43-44	0.897	44	0.921	44	0.977	40	0.574	0.782	Y
Isoform0007282	28-29	0.895	29	0.920	29	0.982	22	0.944	0.930	Y
Isoform0007295	26-27	0.782	27	0.868	27	0.975	16	0.928	0.892	Y
Isoform0007304	19-20	0.811	20	0.840	20	0.928	1	0.861	0.852	Y
Isoform0007311	23-24	0.678	24	0.684	24	0.841	14	0.698	0.689	Y
Isoform0007318	26-27	0.824	22	0.751	27	0.866	25	0.607	0.693	Y
Isoform0007321	23-24	0.803	24	0.666	24	0.852	18	0.559	0.608	Y
Isoform0007327	24-25	0.549	25	0.624	25	0.879	14	0.718	0.675	Y
Isoform0007331	22-23	0.791	27	0.834	23	0.938	20	0.888	0.863	Y
Isoform0007343	111-112	0.846	112	0.785	112	0.895	103	0.203	0.552	Y
Isoform0007345	21-22	0.751	22	0.845	22	0.974	10	0.945	0.885	Y
Isoform0007346	36-37	0.892	37	0.916	37	0.973	32	0.832	0.883	Y
Isoform0007357	25-26	0.910	26	0.916	26	0.964	11	0.915	0.915	Y
Isoform0007359	26-27	0.766	27	0.643	27	0.702	26	0.486	0.580	Y
Isoform0007367	85-86	0.736	86	0.720	86	0.856	82	0.370	0.580	Y
Isoform0007379	22-23	0.871	23	0.915	23	0.987	10	0.963	0.934	Y
Isoform0007380	61-62	0.751	62	0.819	62	0.976	52	0.418	0.602	Y
Isoform0007383	23-24	0.911	24	0.925	24	0.964	20	0.926	0.926	Y
Isoform0007393	17-18	0.856	18	0.902	18	0.972	15	0.949	0.921	Y
Isoform0007399	21-22	0.751	22	0.845	22	0.974	10	0.945	0.885	Y
Isoform0007408	22-23	0.603	23	0.737	23	0.966	5	0.901	0.825	Y
Isoform0007410	28-29	0.705	29	0.799	29	0.946	24	0.827	0.810	Y
Isoform0007417	25-26	0.507	26	0.677	26	0.926	18	0.873	0.755	Y
Isoform0007426	18-19	0.662	31	0.715	19	0.936	12	0.861	0.773	Y
Isoform0007433	31-32	0.823	32	0.893	32	0.997	19	0.969	0.934	Y
Isoform0007448	35-36	0.759	99	0.647	36	0.866	32	0.478	0.580	Y
Isoform0007458	18-19	0.705	19	0.648	19	0.780	12	0.566	0.615	Y
Isoform0007463	25-26	0.771	26	0.794	26	0.967	13	0.864	0.822	Y
Isoform0007477	19-20	0.358	216	0.411	20	0.752	1	0.622	0.525	Y
Isoform0007479	18-19	0.656	19	0.758	19	0.912	16	0.871	0.803	Y
Isoform0007502	28-29	0.895	29	0.920	29	0.982	22	0.943	0.929	Y
Isoform0007507	93-94	0.844	94	0.827	94	0.926	87	0.231	0.588	Y
Isoform0007515	17-18	0.856	18	0.902	18	0.972	15	0.949	0.921	Y
Isoform0007517	123-124	0.835	124	0.812	124	0.919	117	0.196	0.566	Y
Isoform0007521	43-44	0.499	44	0.554	44	0.807	40	0.580	0.568	Y
Isoform0007524	40-41	0.822	41	0.859	41	0.963	27	0.660	0.779	Y
Isoform0007528	26-27	0.617	27	0.659	27	0.919	15	0.727	0.695	Y
Isoform0007530	95-96	0.831	96	0.848	96	0.947	90	0.306	0.631	Y
Isoform0007532	31-32	0.891	32	0.926	32	0.979	21	0.863	0.901	Y
Isoform0007542	72-73	0.850	73	0.734	73	0.848	71	0.448	0.619	Y
Isoform0007550	17-18	0.855	18	0.902	18	0.972	15	0.949	0.921	Y
Isoform0007553	44-45	0.627	45	0.606	45	0.797	44	0.359	0.507	Y
Isoform0007554	23-24	0.680	24	0.685	24	0.841	14	0.698	0.690	Y
Isoform0007564	19-20	0.719	20	0.800	20	0.951	10	0.889	0.848	Y
Isoform0007566	21-22	0.865	22	0.882	22	0.978	9	0.910	0.893	Y
Isoform0007568	41-42	0.783	42	0.708	42	0.842	28	0.476	0.615	Y
Isoform0007569	46-47	0.810	47	0.886	47	0.997	34	0.813	0.847	Y
Isoform0007571	22-23	0.823	23	0.883	23	0.971	11	0.946	0.908	Y
Isoform0007576	20-21	0.435	50	0.420	21	0.803	13	0.699	0.532	Y
Isoform0007593	48-49	0.578	49	0.682	49	0.901	39	0.383	0.562	Y
Isoform0007604	44-45	0.505	45	0.565	45	0.745	35	0.572	0.568	Y
Isoform0007616	30-31	0.623	31	0.688	31	0.884	27	0.643	0.670	Y
Isoform0007624	24-25	0.510	25	0.615	25	0.911	18	0.747	0.668	Y
Isoform0007631	23-24	0.275	24	0.479	24	0.910	15	0.826	0.618	Y
Isoform0007633	27-28	0.820	28	0.849	28	0.937	25	0.786	0.824	Y
Isoform0007635	31-32	0.373	122	0.434	32	0.756	26	0.618	0.508	Y
Isoform0007639	139-140	0.820	140	0.703	140	0.843	136	0.264	0.527	Y
Isoform0007644	18-19	0.854	19	0.888	19	0.973	10	0.925	0.908	Y
Isoform0007659	25-26	0.771	26	0.794	26	0.967	13	0.864	0.822	Y
Isoform0007674	25-26	0.743	26	0.837	26	0.972	18	0.938	0.891	Y
Isoform0007679	34-35	0.768	35	0.674	35	0.882	30	0.535	0.619	Y
Isoform0007688	83-84	0.716	23	0.577	84	0.806	77	0.385	0.500	Y
Isoform0007690	27-28	0.869	119	0.889	28	0.975	17	0.915	0.899	Y
Isoform0007706	20-21	0.653	21	0.768	21	0.948	14	0.903	0.841	Y
Isoform0007708	24-25	0.883	25	0.902	25	0.965	13	0.909	0.905	Y
Isoform0007711	24-25	0.852	25	0.856	25	0.940	5	0.863	0.860	Y
Isoform0007713	22-23	0.841	23	0.895	23	0.987	14	0.951	0.925	Y
Isoform0007738	15-16	0.610	142	0.658	16	0.894	6	0.789	0.710	Y
Isoform0007743	30-31	0.872	31	0.879	31	0.950	13	0.837	0.856	Y
Isoform0007745	23-24	0.344	24	0.490	24	0.786	14	0.671	0.562	Y
Isoform0007757	79-80	0.877	80	0.827	80	0.898	73	0.301	0.616	Y
Isoform0007763	28-29	0.900	29	0.906	29	0.966	17	0.912	0.909	Y
Isoform0007772	18-19	0.788	19	0.853	19	0.968	11	0.919	0.888	Y
Isoform0007778	30-31	0.728	31	0.735	31	0.969	20	0.815	0.767	Y
Isoform0007785	35-36	0.677	53	0.728	36	0.967	18	0.784	0.750	Y
Isoform0007796	27-28	0.519	29	0.669	28	0.952	19	0.859	0.745	Y
Isoform0007800	21-22	0.751	22	0.845	22	0.974	10	0.945	0.885	Y
Isoform0007803	22-23	0.603	23	0.737	23	0.966	5	0.901	0.825	Y
Isoform0007807	18-19	0.638	19	0.713	19	0.886	34	0.803	0.749	Y
Isoform0007812	29-30	0.883	30	0.877	30	0.968	13	0.869	0.874	Y
Isoform0007813	38-39	0.849	39	0.855	39	0.913	34	0.550	0.733	Y
Isoform0007830	25-26	0.899	26	0.907	26	0.974	21	0.904	0.906	Y
Isoform0007840	26-27	0.842	27	0.835	27	0.922	1	0.837	0.836	Y
Isoform0007848	117-118	0.862	118	0.846	118	0.938	114	0.214	0.593	Y
Isoform0007851	42-43	0.840	43	0.834	43	0.958	30	0.594	0.738	Y
Isoform0007853	42-43	0.813	43	0.844	43	0.954	32	0.524	0.716	Y
Isoform0007855	24-25	0.482	25	0.627	25	0.946	35	0.801	0.696	Y
Isoform0007857	32-33	0.863	33	0.880	33	0.957	27	0.734	0.822	Y
Isoform0007858	73-74	0.837	74	0.765	74	0.815	72	0.305	0.581	Y
Isoform0007863	18-19	0.562	19	0.672	19	0.913	12	0.814	0.728	Y
Isoform0007869	23-24	0.795	24	0.855	24	0.970	13	0.920	0.890	Y
Isoform0007878	20-21	0.848	21	0.887	21	0.952	15	0.927	0.903	Y
Isoform0007879	18-19	0.417	19	0.482	19	0.735	18	0.559	0.524	Y
Isoform0007880	20-21	0.857	21	0.861	21	0.952	9	0.859	0.860	Y
Isoform0007888	16-17	0.708	127	0.480	17	0.864	13	0.601	0.529	Y
Isoform0007890	23-24	0.795	24	0.855	24	0.971	13	0.920	0.890	Y
Isoform0007905	139-140	0.821	140	0.706	140	0.845	136	0.266	0.530	Y
Isoform0007907	22-23	0.673	23	0.761	23	0.934	11	0.862	0.815	Y
Isoform0007918	27-28	0.891	28	0.919	28	0.966	16	0.881	0.904	Y
Isoform0007920	35-36	0.759	99	0.647	36	0.866	32	0.478	0.580	Y
Isoform0007927	30-31	0.658	31	0.678	31	0.851	20	0.655	0.669	Y
Isoform0007928	28-29	0.900	29	0.906	29	0.966	17	0.912	0.909	Y
Isoform0007933	31-32	0.873	32	0.777	32	0.892	29	0.616	0.713	Y
Isoform0007934	34-35	0.796	35	0.604	35	0.754	21	0.489	0.558	Y
Isoform0007939	42-43	0.840	43	0.833	43	0.958	30	0.594	0.738	Y
Isoform0007941	22-23	0.554	23	0.707	23	0.968	5	0.901	0.812	Y
Isoform0007954	40-41	0.820	41	0.857	41	0.962	27	0.659	0.778	Y
Isoform0007958	21-22	0.835	22	0.825	22	0.904	17	0.818	0.821	Y
Isoform0007965	21-22	0.643	22	0.754	22	0.959	13	0.884	0.825	Y
Isoform0007967	60-61	0.820	61	0.758	61	0.854	58	0.385	0.556	Y
Isoform0007976	20-21	0.822	21	0.879	21	0.968	15	0.938	0.911	Y
Isoform0007980	65-66	0.699	109	0.769	66	0.953	58	0.347	0.600	Y
Isoform0007982	92-93	0.827	93	0.718	93	0.854	87	0.311	0.555	Y
Isoform0007984	27-28	0.675	28	0.789	28	0.971	17	0.916	0.858	Y
Isoform0007991	39-40	0.861	40	0.828	40	0.978	38	0.494	0.694	Y
Isoform0008000	71-72	0.739	72	0.720	72	0.863	68	0.262	0.537	Y
Isoform0008003	35-36	0.777	36	0.752	36	0.910	28	0.662	0.716	Y
Isoform0008008	25-26	0.764	26	0.788	26	0.966	13	0.860	0.817	Y
Isoform0008025	19-20	0.810	20	0.840	20	0.928	1	0.861	0.851	Y
Isoform0008032	21-22	0.830	22	0.884	22	0.973	11	0.942	0.916	Y
Isoform0008050	37-38	0.832	38	0.663	38	0.731	34	0.439	0.573	Y
Isoform0008056	19-20	0.810	20	0.840	20	0.929	1	0.862	0.852	Y
Isoform0008060	22-23	0.860	23	0.885	23	0.978	17	0.927	0.902	Y
Isoform0008066	17-18	0.766	18	0.777	18	0.902	13	0.798	0.786	Y
Isoform0008075	36-37	0.589	37	0.589	37	0.727	33	0.405	0.515	Y
Isoform0008086	37-38	0.824	38	0.848	38	0.961	37	0.617	0.756	Y
Isoform0008093	24-25	0.695	25	0.805	25	0.972	20	0.930	0.855	Y
Isoform0008094	36-37	0.671	206	0.763	37	0.966	33	0.775	0.768	Y
Isoform0008097	27-28	0.819	28	0.849	28	0.937	25	0.786	0.824	Y
Isoform0008115	34-35	0.533	35	0.632	35	0.866	29	0.463	0.564	Y
Isoform0008130	17-18	0.855	18	0.901	18	0.971	15	0.947	0.919	Y
Isoform0008146	139-140	0.820	140	0.703	140	0.843	136	0.264	0.527	Y
Isoform0008148	20-21	0.822	21	0.879	21	0.969	15	0.939	0.911	Y
Isoform0008158	46-47	0.837	47	0.831	47	0.958	34	0.506	0.701	Y
Isoform0008167	23-24	0.474	29	0.641	24	0.963	21	0.888	0.740	Y
Isoform0008176	49-50	0.747	115	0.699	50	0.846	47	0.322	0.549	Y
Isoform0008190	18-19	0.624	19	0.592	19	0.679	12	0.552	0.571	Y
Isoform0008201	58-59	0.823	59	0.760	59	0.855	56	0.394	0.562	Y
Isoform0008205	17-18	0.855	18	0.902	18	0.972	15	0.949	0.921	Y
Isoform0008216	42-43	0.840	43	0.833	43	0.958	30	0.594	0.738	Y
Isoform0008219	31-32	0.557	32	0.596	32	0.826	31	0.533	0.570	Y
Isoform0008221	24-25	0.853	25	0.856	25	0.940	5	0.863	0.860	Y
Isoform0008224	33-34	0.912	34	0.826	34	0.899	31	0.603	0.737	Y
Isoform0008234	27-28	0.769	28	0.825	28	0.986	16	0.893	0.862	Y
Isoform0008237	22-23	0.841	23	0.895	23	0.987	14	0.951	0.925	Y
Isoform0008250	23-24	0.433	24	0.622	24	0.992	11	0.898	0.771	Y
Isoform0008262	24-25	0.697	25	0.808	25	0.965	13	0.922	0.853	Y
Isoform0008275	22-23	0.837	68	0.775	23	0.958	21	0.887	0.820	Y
Isoform0008279	23-24	0.252	24	0.363	24	0.600	6	0.525	0.450	Y
Isoform0008289	36-37	0.740	160	0.642	37	0.873	58	0.418	0.553	Y
Isoform0008317	22-23	0.791	27	0.834	23	0.939	20	0.888	0.863	Y
Isoform0008318	28-29	0.695	29	0.739	29	0.924	25	0.694	0.721	Y
Isoform0008326	32-33	0.556	33	0.592	33	0.825	32	0.509	0.559	Y
Isoform0008346	37-38	0.854	33	0.842	38	0.953	31	0.499	0.705	Y
Isoform0008352	53-54	0.731	54	0.664	54	0.918	52	0.467	0.585	Y
Isoform0008379	20-21	0.302	21	0.416	21	0.820	15	0.578	0.504	Y
Isoform0008395	19-20	0.320	20	0.478	20	0.871	12	0.662	0.551	Y
Isoform0008403	21-22	0.750	22	0.845	22	0.974	10	0.945	0.885	Y
Isoform0008404	20-21	0.435	50	0.420	21	0.803	13	0.699	0.532	Y
Isoform0008405	29-30	0.452	30	0.629	30	0.961	26	0.848	0.747	Y
Isoform0008412	35-36	0.786	38	0.801	36	0.917	33	0.665	0.747	Y
Isoform0008420	26-27	0.339	27	0.455	27	0.869	1	0.639	0.555	Y
Isoform0008430	15-16	0.787	16	0.868	16	0.977	6	0.957	0.904	Y
Isoform0008444	20-21	0.797	21	0.772	21	0.894	20	0.743	0.761	Y
Isoform0008445	25-26	0.899	26	0.907	26	0.974	21	0.904	0.906	Y
Isoform0008446	24-25	0.614	25	0.749	25	0.981	12	0.917	0.840	Y
Isoform0008464	25-26	0.911	26	0.925	26	0.977	16	0.938	0.932	Y
Isoform0008469	24-25	0.484	25	0.634	25	0.949	35	0.816	0.707	Y
Isoform0008491	27-28	0.818	28	0.848	28	0.936	25	0.786	0.823	Y
Isoform0008492	101-102	0.790	102	0.738	102	0.909	91	0.250	0.543	Y
Isoform0008494	46-47	0.837	47	0.831	47	0.957	34	0.504	0.700	Y
Isoform0008497	23-24	0.584	24	0.525	24	0.538	23	0.472	0.504	Y
Isoform0008498	20-21	0.691	21	0.746	21	0.895	15	0.779	0.759	Y
Isoform0008500	20-21	0.864	21	0.877	21	0.936	18	0.879	0.877	Y
Isoform0008506	27-28	0.392	28	0.474	28	0.845	1	0.596	0.540	Y
Isoform0008510	30-31	0.744	31	0.748	31	0.951	20	0.778	0.760	Y
Isoform0008515	49-50	0.766	50	0.798	50	0.911	47	0.368	0.626	Y
Isoform0008524	19-20	0.900	20	0.900	20	0.935	1	0.894	0.897	Y
Isoform0008537	27-28	0.891	28	0.918	28	0.966	16	0.881	0.903	Y
Isoform0008538	27-28	0.425	28	0.633	28	0.982	19	0.922	0.789	Y
Isoform0008539	22-23	0.554	23	0.707	23	0.969	5	0.901	0.812	Y
Isoform0008542	25-26	0.898	26	0.901	26	0.965	21	0.854	0.882	Y
Isoform0008555	63-64	0.812	64	0.869	64	0.971	60	0.701	0.802	Y
Isoform0008563	30-31	0.771	31	0.837	31	0.987	20	0.903	0.873	Y
Isoform0008565	26-27	0.779	27	0.813	27	0.967	20	0.868	0.835	Y
Isoform0008577	23-24	0.881	24	0.651	24	0.707	94	0.446	0.569	Y
Isoform0008583	42-43	0.812	43	0.843	43	0.953	32	0.523	0.715	Y
Isoform0008587	52-53	0.596	53	0.753	53	0.994	44	0.535	0.635	Y
Isoform0008590	67-68	0.698	68	0.615	68	0.817	65	0.333	0.502	Y
Isoform0008591	31-32	0.847	32	0.890	32	0.969	30	0.736	0.828	Y
Isoform0008599	58-59	0.823	59	0.761	59	0.855	56	0.395	0.563	Y
Isoform0008622	23-24	0.787	41	0.578	24	0.655	3	0.520	0.555	Y
Isoform0008631	22-23	0.863	23	0.912	23	0.974	18	0.947	0.926	Y
Isoform0008649	23-24	0.664	24	0.664	24	0.823	14	0.676	0.669	Y
Isoform0008668	38-39	0.396	39	0.530	39	0.955	33	0.495	0.511	Y
Isoform0008678	19-20	0.632	20	0.719	20	0.924	13	0.810	0.768	Y
Isoform0008679	18-19	0.792	19	0.597	19	0.775	13	0.455	0.521	Y
Isoform0008715	19-20	0.810	20	0.840	20	0.928	1	0.861	0.851	Y
Isoform0008729	24-25	0.683	25	0.667	25	0.789	18	0.613	0.646	Y
Isoform0008738	31-32	0.784	32	0.765	32	0.930	19	0.794	0.776	Y
Isoform0008741	27-28	0.567	28	0.663	28	0.915	12	0.734	0.692	Y
Isoform0008745	24-25	0.549	25	0.624	25	0.879	14	0.718	0.675	Y
Isoform0008749	24-25	0.482	25	0.627	25	0.946	35	0.801	0.696	Y
Isoform0008756	23-24	0.548	141	0.572	24	0.796	137	0.598	0.586	Y
Isoform0008763	23-24	0.896	24	0.919	24	0.970	19	0.918	0.918	Y
Isoform0008765	28-29	0.900	29	0.906	29	0.966	17	0.911	0.909	Y
Isoform0008778	29-30	0.883	30	0.877	30	0.968	13	0.869	0.874	Y
Isoform0008796	40-41	0.814	41	0.828	41	0.925	38	0.538	0.712	Y
Isoform0008801	24-25	0.487	25	0.680	25	0.972	21	0.926	0.778	Y
Isoform0008807	36-37	0.892	37	0.916	37	0.973	32	0.832	0.883	Y
Isoform0008813	42-43	0.858	43	0.883	43	0.975	30	0.742	0.807	Y
Isoform0008816	18-19	0.666	196	0.766	19	0.963	15	0.932	0.832	Y
Isoform0008818	19-20	0.476	55	0.483	20	0.907	15	0.745	0.588	Y
Isoform0008820	34-35	0.720	35	0.803	35	0.967	21	0.846	0.826	Y
Isoform0008824	24-25	0.683	25	0.669	25	0.790	18	0.615	0.647	Y
Isoform0008827	43-44	0.501	44	0.589	44	0.861	42	0.473	0.527	Y
Isoform0008835	38-39	0.347	59	0.413	39	0.780	30	0.529	0.476	Y
Isoform0008838	17-18	0.717	18	0.832	18	0.981	12	0.960	0.901	Y
Isoform0008842	87-88	0.846	88	0.829	88	0.927	81	0.240	0.593	Y
Isoform0008845	37-38	0.363	38	0.520	38	0.873	28	0.697	0.591	Y
Isoform0008848	59-60	0.685	51	0.583	60	0.748	59	0.431	0.522	Y
Isoform0008853	25-26	0.898	26	0.902	26	0.965	21	0.856	0.884	Y
Isoform0008884	116-117	0.857	117	0.839	117	0.934	113	0.213	0.588	Y
Isoform0008885	27-28	0.891	28	0.918	28	0.966	16	0.881	0.903	Y
Isoform0008890	92-93	0.754	93	0.715	93	0.833	90	0.230	0.521	Y
Isoform0008907	18-19	0.670	19	0.677	19	0.817	18	0.637	0.661	Y
Isoform0008914	23-24	0.612	24	0.620	24	0.731	19	0.616	0.618	Y
Isoform0008921	38-39	0.713	39	0.796	39	0.960	36	0.557	0.700	Y
Isoform0008934	53-54	0.458	54	0.610	54	0.956	49	0.417	0.533	Y
Isoform0008939	18-19	0.867	19	0.873	19	0.939	10	0.873	0.873	Y
Isoform0008952	53-54	0.621	80	0.622	54	0.851	42	0.340	0.509	Y
Isoform0008969	28-29	0.900	29	0.906	29	0.966	17	0.911	0.909	Y
Isoform0008970	20-21	0.848	21	0.887	21	0.952	15	0.927	0.903	Y
Isoform0008972	56-57	0.874	57	0.895	57	0.972	51	0.482	0.730	Y
Isoform0008981	38-39	0.889	39	0.712	39	0.861	37	0.311	0.551	Y
Isoform0008982	25-26	0.724	26	0.831	26	0.988	7	0.954	0.897	Y
Isoform0008986	34-35	0.386	18	0.543	35	0.944	17	0.736	0.620	Y
Isoform0008989	18-19	0.787	19	0.852	19	0.968	11	0.918	0.888	Y
Isoform0009000	22-23	0.506	23	0.683	23	0.949	11	0.870	0.758	Y
Isoform0009002	33-34	0.912	34	0.822	34	0.896	31	0.596	0.732	Y
Isoform0009009	31-32	0.784	32	0.765	32	0.930	19	0.794	0.776	Y
Isoform0009011	21-22	0.899	22	0.868	22	0.923	14	0.842	0.854	Y
Isoform0009014	65-66	0.558	66	0.727	66	0.994	57	0.450	0.578	Y
Isoform0009018	31-32	0.651	32	0.722	32	0.918	28	0.689	0.709	Y
Isoform0009027	34-35	0.795	35	0.602	35	0.753	21	0.487	0.556	Y
Isoform0009028	18-19	0.857	19	0.882	19	0.941	12	0.907	0.895	Y
Isoform0009041	22-23	0.821	23	0.882	23	0.971	11	0.945	0.907	Y
Isoform0009043	92-93	0.827	93	0.718	93	0.854	87	0.311	0.555	Y
Isoform0009059	28-29	0.483	29	0.627	29	0.908	19	0.811	0.726	Y
Isoform0009061	42-43	0.855	43	0.895	43	0.980	31	0.713	0.822	Y
[truncated: 1,984 more rows]
