# Supplementary material for: Full-Length Transcriptome of Myotis pilosus as a Reference Resource and Mining of Auditory and Immune Related Genes
Source: Int J Mol Sci. 2022 Dec 21;24(1):62. doi: 10.3390/ijms24010062 (PMC9820712; doi:10.3390/ijms24010062)
Supplement: Supplementary file 1 [file ijms-24-00062-s001.zip › ijms-2105407-supplementary/supplementary files S1/Myotis_myotis.protein.SMART.xls]

GeneID	Length	Domain_Start	Domain_End	SMART_Domain	E-value	Score	Domain-c-Evalue	Domain-i-Evalue	Domain-Score
Isoform0000270	287	25	266	14_3_3	1.6e-182	603.7	1.3e-185	1.8e-182	603.5
Isoform0000793	373	326	344	4.1m	1.4e-06	24.4	6.9e-09	9.4e-06	21.8
Isoform0000534	494	52	182	A1pp	3.7e-22	75.0	4e-25	5.4e-22	74.5
Isoform0001016	1454	604	774	AAA	3.1e-32	107.7	5.9e-18	3.7e-16	55.6
Isoform0001016	1454	1236	1423	AAA	3.1e-32	107.7	3.4e-16	2.1e-14	49.9
Isoform0000718	712	206	406	AAA	5.9e-28	93.8	2e-16	1.3e-14	50.6
Isoform0000718	712	522	682	AAA	5.9e-28	93.8	4e-13	2.5e-11	39.9
Isoform0000504	820	253	389	AAA	7.1e-28	93.5	8.3e-25	5.2e-23	77.8
Isoform0001215	1617	510	694	AAA	1.5e-21	73.0	1.2e-12	7.6e-11	38.3
Isoform0001215	1617	1312	1496	AAA	1.5e-21	73.0	1e-10	6.2e-09	32.2
Isoform0000615	1702	558	742	AAA	1.1e-19	67.0	3.8e-14	2.4e-12	43.2
Isoform0000615	1702	1407	1589	AAA	1.1e-19	67.0	2e-07	1.2e-05	21.5
Isoform0000681	1702	558	742	AAA	1.1e-19	67.0	3.8e-14	2.4e-12	43.2
Isoform0000681	1702	1407	1589	AAA	1.1e-19	67.0	2e-07	1.2e-05	21.5
Isoform0001030	1614	509	693	AAA	3.7e-19	65.3	1.2e-12	7.5e-11	38.4
Isoform0001030	1614	1309	1493	AAA	3.7e-19	65.3	2.9e-08	1.8e-06	24.2
Isoform0000094	2436	1013	1196	AAA	4.9e-17	58.4	6.5e-11	4e-09	32.8
Isoform0000094	2436	2080	2265	AAA	4.9e-17	58.4	6.2e-08	3.9e-06	23.1
Isoform0000778	677	343	486	AAA	5e-12	42.2	1.6e-13	9.6e-12	41.3
Isoform0000150	2202	492	689	AAA	2.2e-10	36.9	4.7e-06	0.00029	17.0
Isoform0000150	2202	1345	1517	AAA	2.2e-10	36.9	8.6e-06	0.00054	16.2
Isoform0000001	2332	1640	1785	AAA	5.7e-10	35.5	3.2e-07	2e-05	20.8
Isoform0000347	1405	447	600	AAA	1.5e-09	34.2	4.3e-06	0.00027	17.2
Isoform0001210	1803	161	372	AAA	3.2e-08	29.9	1.9e-07	1.2e-05	21.5
Isoform0000664	1870	315	526	AAA	3.5e-08	29.7	2e-07	1.2e-05	21.5
Isoform0000318	2136	495	705	AAA	5.2e-08	29.2	2.4e-07	1.5e-05	21.2
Isoform0000811	973	617	803	AAA	5.3e-07	25.9	1.6e-08	1e-06	25.0
Isoform0001152	1207	851	1036	AAA	7.2e-07	25.5	2.4e-08	1.5e-06	24.4
Isoform0000977	1850	133	296	AAA	4.5e-06	22.9	1.8e-07	1.1e-05	21.6
Isoform0000632	376	9	376	ACTIN	1.7e-200	664.0	1.4e-203	1.9e-200	663.8
Isoform0001042	690	312	687	ADEAMc	8.8e-191	632.1	1.6e-193	1.1e-190	631.8
Isoform0001226	700	322	697	ADEAMc	9.1e-191	632.0	1.7e-193	1.1e-190	631.7
Isoform0001115	1703	1624	1700	AKAP_110	8e-07	21.9	2.4e-09	1.1e-06	21.4
Isoform0000865	1732	1653	1729	AKAP_110	8.1e-07	21.9	2.5e-09	1.1e-06	21.4
Isoform0000940	1732	1653	1729	AKAP_110	8.1e-07	21.9	2.5e-09	1.1e-06	21.4
Isoform0000731	502	147	329	Aldolase_II	5e-62	206.6	5.4e-65	7.4e-62	206.0
Isoform0000679	1083	339	446	Ald_Xan_dh_C	1.9e-45	151.5	1.5e-47	3e-45	150.9
Isoform0000342	1338	594	701	Ald_Xan_dh_C	2.5e-45	151.1	2e-47	3.9e-45	150.5
Isoform0000403	1338	594	701	Ald_Xan_dh_C	2.5e-45	151.1	2e-47	3.9e-45	150.5
Isoform0000509	1338	594	701	Ald_Xan_dh_C	2.5e-45	151.1	2e-47	3.9e-45	150.5
Isoform0000620	1338	594	701	Ald_Xan_dh_C	2.5e-45	151.1	2e-47	3.9e-45	150.5
Isoform0000499	1338	594	701	Ald_Xan_dh_C	2.5e-45	151.1	2e-47	3.9e-45	150.5
Isoform0000822	1338	594	701	Ald_Xan_dh_C	2.5e-45	151.1	2e-47	3.9e-45	150.5
Isoform0000310	823	700	818	Alpha_adaptinC2	3.7e-49	163.1	1.6e-51	5.5e-49	162.5
Isoform0000368	823	700	818	Alpha_adaptinC2	3.7e-49	163.1	1.6e-51	5.5e-49	162.5
Isoform0000847	937	707	817	Alpha_adaptinC2	1.2e-21	73.1	6.6e-24	2.3e-21	72.3
Isoform0000836	991	761	871	Alpha_adaptinC2	1.4e-21	73.0	7.1e-24	2.4e-21	72.1
Isoform0000436	679	121	317	Alpha_kinase	5e-114	377.7	1.4e-116	6.2e-114	377.4
Isoform0000501	1883	1617	1834	Alpha_kinase	3.2e-91	302.4	1.1e-93	4.9e-91	301.7
Isoform0000268	2038	1807	2026	Alpha_kinase	1.4e-80	267.2	3.9e-83	1.8e-80	266.9
Isoform0000502	1144	503	589	Alpha-mann_mid	6.7e-38	126.6	1.8e-40	1.2e-37	125.7
Isoform0000634	1144	503	589	Alpha-mann_mid	6.7e-38	126.6	1.8e-40	1.2e-37	125.7
Isoform0000801	1231	938	973	ANATO	3.7e-16	55.7	2.9e-18	1.3e-15	54.0
Isoform0000663	1663	697	732	ANATO	1.5e-11	40.9	6.5e-14	3e-11	40.0
Isoform0000943	1663	697	732	ANATO	1.5e-11	40.9	6.5e-14	3e-11	40.0
Isoform0000850	1147	38	67	ANK	1.4e-112	352.8	1.4e-08	9.1e-07	25.0
Isoform0000850	1147	71	100	ANK	1.4e-112	352.8	8.1e-09	5.3e-07	25.8
Isoform0000850	1147	105	133	ANK	1.4e-112	352.8	9.7e-08	6.3e-06	22.4
Isoform0000850	1147	191	220	ANK	1.4e-112	352.8	1.8e-09	1.1e-07	27.8
Isoform0000850	1147	225	253	ANK	1.4e-112	352.8	3.7e-07	2.4e-05	20.6
Isoform0000850	1147	258	286	ANK	1.4e-112	352.8	1.8e-08	1.2e-06	24.7
Isoform0000850	1147	344	376	ANK	1.4e-112	352.8	1e-06	6.7e-05	19.2
Isoform0000850	1147	380	409	ANK	1.4e-112	352.8	6.6e-06	0.00043	16.8
Isoform0000850	1147	413	442	ANK	1.4e-112	352.8	1.7e-07	1.1e-05	21.6
Isoform0000850	1147	506	535	ANK	1.4e-112	352.8	3.9e-09	2.6e-07	26.7
Isoform0000850	1147	539	568	ANK	1.4e-112	352.8	2.6e-08	1.7e-06	24.2
Isoform0000850	1147	573	601	ANK	1.4e-112	352.8	1e-09	6.6e-08	28.6
Isoform0000850	1147	659	688	ANK	1.4e-112	352.8	4.8e-11	3.1e-09	32.7
Isoform0000850	1147	692	721	ANK	1.4e-112	352.8	2e-06	0.00013	18.4
Isoform0000850	1147	726	754	ANK	1.4e-112	352.8	1.1e-06	7.3e-05	19.1
Isoform0000639	1293	181	210	ANK	3.1e-108	339.3	2.6e-07	1.7e-05	21.1
Isoform0000639	1293	214	243	ANK	3.1e-108	339.3	2e-07	1.3e-05	21.4
Isoform0000639	1293	248	276	ANK	3.1e-108	339.3	6.3e-09	4.1e-07	26.1
Isoform0000639	1293	334	363	ANK	3.1e-108	339.3	4e-09	2.6e-07	26.7
Isoform0000639	1293	367	396	ANK	3.1e-108	339.3	9.5e-08	6.2e-06	22.5
Isoform0000639	1293	401	429	ANK	3.1e-108	339.3	1.4e-08	8.9e-07	25.1
Isoform0000639	1293	487	519	ANK	3.1e-108	339.3	4.9e-06	0.00032	17.2
Isoform0000639	1293	523	552	ANK	3.1e-108	339.3	2.1e-07	1.3e-05	21.4
Isoform0000639	1293	556	585	ANK	3.1e-108	339.3	1.5e-07	9.7e-06	21.8
Isoform0000639	1293	649	678	ANK	3.1e-108	339.3	1.9e-08	1.2e-06	24.6
Isoform0000639	1293	682	711	ANK	3.1e-108	339.3	1.1e-08	7.2e-07	25.3
Isoform0000639	1293	716	744	ANK	3.1e-108	339.3	1.5e-09	9.7e-08	28.0
Isoform0000639	1293	802	831	ANK	3.1e-108	339.3	5.9e-11	3.9e-09	32.4
Isoform0000639	1293	835	864	ANK	3.1e-108	339.3	9.6e-06	0.00062	16.2
Isoform0000639	1293	869	897	ANK	3.1e-108	339.3	1.2e-06	8.1e-05	19.0
Isoform0000066	659	28	57	ANK	2.4e-98	308.7	1e-09	6.5e-08	28.6
Isoform0000066	659	61	90	ANK	2.4e-98	308.7	8.8e-09	5.7e-07	25.7
Isoform0000066	659	155	184	ANK	2.4e-98	308.7	7.7e-06	0.0005	16.6
Isoform0000066	659	192	219	ANK	2.4e-98	308.7	9e-06	0.00058	16.3
Isoform0000066	659	223	252	ANK	2.4e-98	308.7	4.2e-06	0.00027	17.4
Isoform0000066	659	257	288	ANK	2.4e-98	308.7	2.7e-07	1.7e-05	21.1
Isoform0000066	659	293	322	ANK	2.4e-98	308.7	1.3e-10	8.3e-09	31.3
Isoform0000066	659	359	387	ANK	2.4e-98	308.7	1.3e-06	8.4e-05	18.9
Isoform0000066	659	396	424	ANK	2.4e-98	308.7	9e-09	5.8e-07	25.6
Isoform0000066	659	463	492	ANK	2.4e-98	308.7	3.9e-07	2.5e-05	20.6
Isoform0000066	659	496	526	ANK	2.4e-98	308.7	6.4e-06	0.00042	16.8
Isoform0000066	659	530	558	ANK	2.4e-98	308.7	1.8e-06	0.00011	18.5
Isoform0000066	659	568	595	ANK	2.4e-98	308.7	1.3e-06	8.2e-05	19.0
Isoform0000165	1169	490	519	ANK	2.8e-81	255.8	1.1e-07	6.9e-06	22.3
Isoform0000165	1169	542	570	ANK	2.8e-81	255.8	2e-07	1.3e-05	21.4
Isoform0000165	1169	769	798	ANK	2.8e-81	255.8	2.8e-10	1.8e-08	30.3
Isoform0000165	1169	802	832	ANK	2.8e-81	255.8	3.7e-06	0.00024	17.5
Isoform0000165	1169	905	934	ANK	2.8e-81	255.8	1.2e-06	7.7e-05	19.1
Isoform0000165	1169	971	999	ANK	2.8e-81	255.8	8.1e-06	0.00052	16.5
Isoform0000868	394	22	52	ANK	1.5e-66	210.2	4e-06	0.00026	17.4
Isoform0000868	394	89	118	ANK	1.5e-66	210.2	3.8e-09	2.5e-07	26.8
Isoform0000868	394	126	151	ANK	1.5e-66	210.2	4.7e-06	0.00031	17.2
Isoform0000868	394	155	184	ANK	1.5e-66	210.2	8.9e-10	5.8e-08	28.7
Isoform0000868	394	188	217	ANK	1.5e-66	210.2	3.9e-10	2.5e-08	29.9
Isoform0000868	394	282	307	ANK	1.5e-66	210.2	1.8e-06	0.00012	18.5
Isoform0000868	394	318	346	ANK	1.5e-66	210.2	2e-07	1.3e-05	21.5
Isoform0000868	394	350	379	ANK	1.5e-66	210.2	4.2e-09	2.7e-07	26.6
Isoform0001207	617	40	70	ANK	8.8e-52	164.5	3.4e-08	2.2e-06	23.8
Isoform0001207	617	82	111	ANK	8.8e-52	164.5	1.1e-06	6.8e-05	19.2
Isoform0001207	617	115	144	ANK	8.8e-52	164.5	1.6e-07	1e-05	21.8
Isoform0001207	617	148	177	ANK	8.8e-52	164.5	2.4e-10	1.6e-08	30.5
Isoform0001207	617	181	210	ANK	8.8e-52	164.5	1.5e-07	9.9e-06	21.8
Isoform0001207	617	527	557	ANK	8.8e-52	164.5	3.1e-09	2e-07	27.1
Isoform0000934	1430	444	473	ANK	2.4e-50	160.0	1.3e-09	8.2e-08	28.3
Isoform0000934	1430	477	506	ANK	2.4e-50	160.0	3.3e-08	2.1e-06	23.9
Isoform0000934	1430	510	539	ANK	2.4e-50	160.0	8.8e-07	5.7e-05	19.5
Isoform0000934	1430	576	605	ANK	2.4e-50	160.0	1.7e-07	1.1e-05	21.7
Isoform0000934	1430	609	638	ANK	2.4e-50	160.0	2.2e-07	1.4e-05	21.3
Isoform0000839	1020	131	160	ANK	7.5e-49	155.4	2.4e-07	1.6e-05	21.2
Isoform0000839	1020	275	304	ANK	7.5e-49	155.4	1.2e-07	8e-06	22.1
Isoform0000839	1020	308	338	ANK	7.5e-49	155.4	5.6e-09	3.7e-07	26.3
Isoform0000839	1020	341	370	ANK	7.5e-49	155.4	1.2e-06	7.5e-05	19.1
Isoform0000839	1020	374	403	ANK	7.5e-49	155.4	8.3e-08	5.4e-06	22.6
Isoform0000189	512	49	74	ANK	2.1e-47	150.9	2.5e-06	0.00016	18.0
Isoform0000189	512	85	112	ANK	2.1e-47	150.9	1.3e-06	8.5e-05	18.9
Isoform0000189	512	151	180	ANK	2.1e-47	150.9	4.2e-06	0.00027	17.4
Isoform0000189	512	187	216	ANK	2.1e-47	150.9	2e-09	1.3e-07	27.7
Isoform0000189	512	361	386	ANK	2.1e-47	150.9	1.2e-06	7.8e-05	19.1
Isoform0000189	512	424	450	ANK	2.1e-47	150.9	1.5e-07	9.8e-06	21.8
Isoform0000189	512	461	489	ANK	2.1e-47	150.9	6.4e-07	4.1e-05	19.9
Isoform0000275	627	45	73	ANK	1.7e-45	145.0	2.4e-07	1.6e-05	21.2
Isoform0000275	627	87	116	ANK	1.7e-45	145.0	2e-09	1.3e-07	27.6
Isoform0000275	627	120	149	ANK	1.7e-45	145.0	1.1e-06	7e-05	19.2
Isoform0000275	627	153	182	ANK	1.7e-45	145.0	3.4e-10	2.2e-08	30.0
Isoform0000275	627	186	208	ANK	1.7e-45	145.0	1.8e-07	1.2e-05	21.6
Isoform0000275	627	218	246	ANK	1.7e-45	145.0	7.6e-06	0.00049	16.6
Isoform0000908	743	60	89	ANK	1.1e-44	142.4	1.1e-08	6.9e-07	25.4
Isoform0000908	743	126	155	ANK	1.1e-44	142.4	1.5e-06	9.5e-05	18.8
Isoform0000908	743	169	199	ANK	1.1e-44	142.4	3.1e-06	0.0002	17.7
Isoform0000908	743	240	270	ANK	1.1e-44	142.4	5.4e-06	0.00035	17.0
Isoform0000708	509	41	70	ANK	3.4e-30	97.6	2.3e-09	1.5e-07	27.5
Isoform0000708	509	74	103	ANK	3.4e-30	97.6	1.1e-09	7.1e-08	28.5
Isoform0000708	509	202	231	ANK	3.4e-30	97.6	1.8e-07	1.2e-05	21.6
Isoform0000778	677	166	195	ANK	3.2e-19	63.6	1.3e-07	8.6e-06	22.0
Isoform0000778	677	235	264	ANK	3.2e-19	63.6	1.8e-08	1.2e-06	24.7
Isoform0000014	1152	657	686	ANK	5.4e-16	53.6	2.4e-06	0.00016	18.1
Isoform0001133	1556	145	174	ANK	4.4e-14	47.7	1.2e-07	7.9e-06	22.1
Isoform0000280	1754	1528	1557	ANK	6.9e-14	47.1	1.1e-07	7.3e-06	22.2
Isoform0001106	1836	426	455	ANK	7.3e-14	47.0	1.5e-07	9.5e-06	21.9
Isoform0000894	1837	426	455	ANK	7.3e-14	47.0	1.5e-07	9.5e-06	21.9
Isoform0000872	932	635	664	ANK	1.5e-11	39.9	9.9e-08	6.5e-06	22.4
Isoform0000890	1479	23	52	ANK	2e-11	39.5	1.1e-07	7.5e-06	22.2
Isoform0001141	1351	84	113	ANK	5.9e-11	38.0	2e-06	0.00013	18.3
Isoform0000872	932	438	555	ArfGap	3.4e-37	123.8	2.5e-40	3.4e-37	123.8
Isoform0000585	233	49	191	ARF	1.1e-28	95.5	3.5e-31	1.6e-28	95.0
Isoform0000611	223	45	153	ARF	2.6e-07	25.2	1e-09	4.7e-07	24.4
Isoform0000513	447	270	376	ARF	4.4e-07	24.5	4.1e-09	1.9e-06	22.4
Isoform0000424	1217	76	165	ARID	7.3e-38	125.9	3.6e-40	1.2e-37	125.2
Isoform0001057	1217	76	165	ARID	7.3e-38	125.9	3.6e-40	1.2e-37	125.2
Isoform0000520	1556	76	165	ARID	1e-37	125.4	4.8e-40	1.6e-37	124.7
Isoform0001031	1566	76	165	ARID	1e-37	125.4	4.8e-40	1.7e-37	124.7
Isoform0000413	536	112	154	ARM	8.6e-69	221.1	9.1e-09	1.6e-06	24.3
Isoform0000413	536	156	196	ARM	8.6e-69	221.1	9.4e-15	1.6e-12	43.3
Isoform0000413	536	197	239	ARM	8.6e-69	221.1	2.7e-07	4.5e-05	19.7
Isoform0000413	536	242	281	ARM	8.6e-69	221.1	3.6e-07	6.2e-05	19.3
Isoform0000413	536	283	323	ARM	8.6e-69	221.1	1.1e-09	1.8e-07	27.3
Isoform0000413	536	324	365	ARM	8.6e-69	221.1	1e-12	1.7e-10	36.8
Isoform0000413	536	367	407	ARM	8.6e-69	221.1	7.3e-09	1.2e-06	24.7
Isoform0000413	536	410	450	ARM	8.6e-69	221.1	9.3e-10	1.6e-07	27.5
Isoform0000452	536	112	154	ARM	8.6e-69	221.1	9.1e-09	1.6e-06	24.3
Isoform0000452	536	156	196	ARM	8.6e-69	221.1	9.4e-15	1.6e-12	43.3
Isoform0000452	536	197	239	ARM	8.6e-69	221.1	2.7e-07	4.5e-05	19.7
Isoform0000452	536	242	281	ARM	8.6e-69	221.1	3.6e-07	6.2e-05	19.3
Isoform0000452	536	283	323	ARM	8.6e-69	221.1	1.1e-09	1.8e-07	27.3
Isoform0000452	536	324	365	ARM	8.6e-69	221.1	1e-12	1.7e-10	36.8
Isoform0000452	536	367	407	ARM	8.6e-69	221.1	7.3e-09	1.2e-06	24.7
Isoform0000452	536	410	450	ARM	8.6e-69	221.1	9.3e-10	1.6e-07	27.5
Isoform0000726	538	114	156	ARM	7.1e-68	218.2	1.5e-06	0.00025	17.4
Isoform0000726	538	158	198	ARM	7.1e-68	218.2	1.4e-14	2.3e-12	42.8
Isoform0000726	538	199	241	ARM	7.1e-68	218.2	1.5e-10	2.6e-08	30.0
Isoform0000726	538	285	325	ARM	7.1e-68	218.2	1.2e-10	2e-08	30.3
Isoform0000726	538	326	367	ARM	7.1e-68	218.2	6.5e-12	1.1e-09	34.3
Isoform0000726	538	369	409	ARM	7.1e-68	218.2	2.5e-08	4.2e-06	23.0
Isoform0000726	538	412	452	ARM	7.1e-68	218.2	1.8e-10	3e-08	29.8
Isoform0001175	1789	340	392	ARM	1.8e-32	106.3	1.4e-07	2.4e-05	20.6
Isoform0001175	1789	459	510	ARM	1.8e-32	106.3	4.9e-07	8.3e-05	18.9
Isoform0001175	1789	512	553	ARM	1.8e-32	106.3	4.5e-07	7.7e-05	19.0
Isoform0001175	1789	556	597	ARM	1.8e-32	106.3	4.9e-06	0.00084	15.7
Isoform0001175	1789	648	689	ARM	1.8e-32	106.3	7.1e-11	1.2e-08	31.0
Isoform0001039	874	340	392	ARM	3.2e-31	102.4	6e-08	1e-05	21.8
Isoform0001039	874	530	571	ARM	3.2e-31	102.4	2e-07	3.4e-05	20.1
Isoform0001039	874	574	615	ARM	3.2e-31	102.4	2.2e-06	0.00037	16.8
Isoform0001039	874	666	707	ARM	3.2e-31	102.4	3.1e-11	5.3e-09	32.2
Isoform0000847	937	149	189	ARM	4.8e-09	32.3	4.1e-08	7e-06	22.3
Isoform0000836	991	189	229	ARM	6.5e-09	31.9	4.4e-08	7.5e-06	22.2
Isoform0000137	420	195	358	Arrestin_C	1.8e-43	144.9	6.6e-46	4.5e-43	143.6
Isoform0000119	445	220	383	Arrestin_C	2.1e-43	144.7	7.5e-46	5.1e-43	143.4
Isoform0000034	2698	1890	1941	AWS	1e-22	76.9	3.4e-25	4.6e-22	74.8
Isoform0000847	937	826	936	B2-adapt-app_C	1.6e-58	194.3	2.3e-61	1.6e-58	194.3
Isoform0000836	991	880	990	B2-adapt-app_C	1.7e-58	194.2	2.5e-61	1.7e-58	194.2
Isoform0000067	2541	82	313	B41	2.3e-72	240.1	1.7e-74	3.8e-72	239.4
Isoform0000041	2558	82	313	B41	2.3e-72	240.1	1.7e-74	3.9e-72	239.4
Isoform0000054	2558	82	313	B41	2.3e-72	240.1	1.7e-74	3.9e-72	239.4
Isoform0000033	2322	82	313	B41	2.4e-72	240.1	1.5e-74	3.4e-72	239.6
Isoform0000904	1413	1051	1313	B41	5.6e-41	136.8	3.9e-43	8.9e-41	136.1
Isoform0000068	1620	1348	1610	B41	6.9e-41	136.5	4.8e-43	1.1e-40	135.8
Isoform0000740	671	168	270	BACK	3.9e-30	101.0	1.4e-32	4.7e-30	100.7
Isoform0000769	634	172	273	BACK	3.9e-29	97.7	2e-31	6.7e-29	96.9
Isoform0000923	634	172	273	BACK	3.9e-29	97.7	2e-31	6.7e-29	96.9
Isoform0000468	505	130	171	BACK	1.4e-09	33.7	4.2e-12	1.4e-09	33.7
Isoform0000058	385	286	366	BAG	6.1e-20	67.8	4.5e-23	6.1e-20	67.8
Isoform0000848	775	622	723	BAH	1.4e-19	66.5	5.6e-22	3.9e-19	65.0
Isoform0001035	775	622	723	BAH	1.4e-19	66.5	5.6e-22	3.9e-19	65.0
Isoform0001208	364	9	254	BAR	2.8e-90	299.5	2.7e-93	3.6e-90	299.2
Isoform0000200	475	82	123	BBOX	2.7e-12	42.9	4e-15	2.7e-12	42.9
Isoform0000206	693	93	126	BBOX	2.4e-07	26.9	3.6e-10	2.4e-07	26.9
Isoform0000522	607	140	179	Beta-TrCP_D	4.3e-29	96.7	1.2e-31	7.9e-29	95.9
Isoform0000480	629	162	201	Beta-TrCP_D	4.5e-29	96.7	1.2e-31	8.2e-29	95.8
Isoform0000279	1830	417	460	BID_2	4.4e-17	58.4	7.5e-06	0.01	11.8
Isoform0000279	1830	1020	1095	BID_2	4.4e-17	58.4	1e-13	1.4e-10	37.3
Isoform0000279	1830	1448	1480	BID_2	4.4e-17	58.4	2.2e-06	0.003	13.5
Isoform0000029	2256	448	555	Biotin_carb_C	1.2e-29	99.2	2.6e-31	7.1e-29	96.7
Isoform0000152	2256	448	555	Biotin_carb_C	1.2e-29	99.2	2.6e-31	7.1e-29	96.7
Isoform0000219	2256	448	555	Biotin_carb_C	1.2e-29	99.2	2.6e-31	7.1e-29	96.7
Isoform0000018	2452	644	751	Biotin_carb_C	4.5e-29	97.3	2.8e-31	7.8e-29	96.5
Isoform0000015	2371	532	639	Biotin_carb_C	6.3e-27	90.2	4.1e-29	1.1e-26	89.4
Isoform0001187	497	24	95	BIR	3.8e-111	365.6	4.3e-37	2e-34	114.7
Isoform0001187	497	161	232	BIR	3.8e-111	365.6	2.3e-46	1e-43	145.0
Isoform0001187	497	263	332	BIR	3.8e-111	365.6	2.8e-36	1.3e-33	112.0
Isoform0000785	546	73	144	BIR	5.7e-111	365.0	4.9e-37	2.2e-34	114.5
Isoform0000785	546	210	281	BIR	5.7e-111	365.0	2.6e-46	1.2e-43	144.8
Isoform0000785	546	312	381	BIR	5.7e-111	365.0	3.2e-36	1.4e-33	111.8
Isoform0000333	2229	232	308	BIR	4.4e-26	87.4	1.5e-28	6.8e-26	86.8
Isoform0000370	1633	1346	1499	BP28CT	1.6e-80	266.6	4.6e-83	3.1e-80	265.7
Isoform0000337	2120	1840	1993	BP28CT	2.8e-80	265.9	6.4e-83	4.4e-80	265.2
Isoform0000424	1217	80	170	BRIGHT	2.9e-36	120.6	1.3e-38	4.5e-36	120.0
Isoform0001057	1217	80	170	BRIGHT	2.9e-36	120.6	1.3e-38	4.5e-36	120.0
Isoform0000520	1556	80	170	BRIGHT	4e-36	120.2	1.8e-38	6e-36	119.6
Isoform0001031	1566	80	170	BRIGHT	4e-36	120.2	1.8e-38	6e-36	119.6
Isoform0000075	2114	1839	1883	BRK	5e-29	96.6	1.9e-23	3.2e-21	71.4
Isoform0000075	2114	1908	1948	BRK	5e-29	96.6	8.8e-09	1.5e-06	24.0
Isoform0001147	1475	574	618	BRK	4.8e-21	70.8	5e-23	8.5e-21	70.0
Isoform0000927	1493	574	618	BRK	4.8e-21	70.8	5.1e-23	8.6e-21	70.0
Isoform0000929	1493	574	618	BRK	4.8e-21	70.8	5.1e-23	8.6e-21	70.0
Isoform0001081	1493	574	618	BRK	4.8e-21	70.8	5.1e-23	8.6e-21	70.0
Isoform0001127	1493	574	618	BRK	4.8e-21	70.8	5.1e-23	8.6e-21	70.0
Isoform0001140	1493	574	618	BRK	4.8e-21	70.8	5.1e-23	8.6e-21	70.0
Isoform0000063	2525	2320	2360	BRK	9.1e-07	24.7	1.1e-08	1.8e-06	23.7
Isoform0000173	520	292	356	BRLZ	6e-17	58.1	7.2e-20	9.8e-17	57.4
Isoform0000705	873	3	387	BRO1	6e-164	543.0	1.3e-166	9.1e-164	542.4
Isoform0000821	939	3	382	BRO1	6.6e-164	542.9	1.2e-166	8e-164	542.6
Isoform0001147	1475	1364	1474	BROMO	2.7e-43	144.2	2.3e-45	3.5e-43	143.8
Isoform0000648	1903	1790	1897	BROMO	1.4e-42	141.8	2.1e-44	3.2e-42	140.6
Isoform0000712	1903	1790	1897	BROMO	1.4e-42	141.8	2.1e-44	3.2e-42	140.6
Isoform0000927	1493	1364	1492	BROMO	2.2e-41	137.9	2e-43	3e-41	137.5
Isoform0000929	1493	1364	1492	BROMO	2.2e-41	137.9	2e-43	3e-41	137.5
Isoform0001081	1493	1364	1492	BROMO	2.2e-41	137.9	2e-43	3e-41	137.5
Isoform0001127	1493	1364	1492	BROMO	2.2e-41	137.9	2e-43	3e-41	137.5
Isoform0001140	1493	1364	1492	BROMO	2.2e-41	137.9	2e-43	3e-41	137.5
Isoform0000439	2082	1271	1376	BROMO	8.3e-31	103.3	8.7e-33	1.3e-30	102.6
Isoform0001141	1351	563	644	BTB	1.9e-33	112.1	7.9e-19	9.8e-17	57.5
Isoform0001141	1351	771	869	BTB	1.9e-33	112.1	1.2e-18	1.5e-16	56.9
Isoform0000740	671	57	163	BTB	2.2e-22	75.9	9e-24	1.1e-21	73.6
Isoform0000465	1198	33	130	BTB	3.7e-22	75.2	5.4e-24	6.7e-22	74.4
Isoform0000165	1169	68	162	BTB	1.2e-21	73.6	7.5e-23	9.3e-21	70.6
Isoform0001119	837	664	796	BTB	1.4e-20	70.0	5e-22	6.3e-20	67.9
Isoform0000769	634	73	166	BTB	3.2e-20	68.9	6e-22	7.4e-20	67.7
Isoform0000923	634	73	166	BTB	3.2e-20	68.9	6e-22	7.4e-20	67.7
Isoform0001099	1025	65	197	BTB	6.4e-18	61.4	9e-20	1.1e-17	60.6
Isoform0001157	527	41	136	BTB	7.3e-12	41.6	1.1e-13	1.3e-11	40.8
Isoform0000791	276	34	129	BTB	2.3e-07	26.9	2.8e-09	3.5e-07	26.3
Isoform0000706	324	34	129	BTB	3.2e-07	26.5	3.9e-09	4.8e-07	25.9
Isoform0000069	671	37	86	C1	2.3e-32	107.5	2.5e-19	6.9e-17	57.3
Isoform0000069	671	102	151	C1	2.3e-32	107.5	6.5e-19	1.8e-16	56.0
Isoform0000056	673	37	86	C1	5.8e-32	106.2	5.6e-19	1.5e-16	56.2
Isoform0000056	673	102	151	C1	5.8e-32	106.2	7.8e-19	2.1e-16	55.8
Isoform0001046	890	150	204	C1	3.5e-31	103.7	3.1e-17	8.4e-15	50.6
Isoform0001046	890	272	321	C1	3.5e-31	103.7	1e-19	2.7e-17	58.6
Isoform0001167	1214	169	218	C1	1.2e-27	92.3	1.3e-19	3.6e-17	58.2
Isoform0001167	1214	241	291	C1	1.2e-27	92.3	9.5e-14	2.6e-11	39.3
Isoform0000832	564	56	105	C1	3.7e-15	51.8	6e-10	1.6e-07	27.0
Isoform0000832	564	122	174	C1	3.7e-15	51.8	4.8e-11	1.3e-08	30.5
Isoform0000393	2120	2	97	C2	4.6e-90	295.8	1.2e-20	1.4e-18	63.4
Isoform0000393	2120	255	350	C2	4.6e-90	295.8	1.2e-16	1.4e-14	50.5
Isoform0000393	2120	414	524	C2	4.6e-90	295.8	3.4e-13	3.9e-11	39.2
Isoform0000393	2120	1173	1276	C2	4.6e-90	295.8	2.4e-20	2.8e-18	62.5
Isoform0000393	2120	1620	1718	C2	4.6e-90	295.8	3e-15	3.4e-13	45.9
Isoform0000393	2120	1859	1980	C2	4.6e-90	295.8	6.8e-07	7.8e-05	18.7
Isoform0000309	2061	2	100	C2	2.2e-73	241.5	3.9e-16	4.4e-14	48.8
Isoform0000309	2061	201	293	C2	2.2e-73	241.5	2.4e-14	2.7e-12	43.0
Isoform0000309	2061	360	472	C2	2.2e-73	241.5	1.4e-16	1.6e-14	50.2
Isoform0000309	2061	1141	1234	C2	2.2e-73	241.5	8.1e-15	9.2e-13	44.5
Isoform0000309	2061	1554	1648	C2	2.2e-73	241.5	2.6e-13	3e-11	39.6
Isoform0000431	1354	2	97	C2	4.1e-68	224.4	7.1e-21	8.1e-19	64.2
Isoform0000431	1354	255	350	C2	4.1e-68	224.4	7e-17	8e-15	51.2
Isoform0000431	1354	414	524	C2	4.1e-68	224.4	2e-13	2.2e-11	40.0
Isoform0000431	1354	1173	1276	C2	4.1e-68	224.4	1.4e-20	1.6e-18	63.2
Isoform0001159	419	156	257	C2	5.9e-49	162.1	6.5e-24	7.4e-22	74.1
Isoform0001159	419	287	400	C2	5.9e-49	162.1	1.3e-27	1.5e-25	86.1
Isoform0000104	911	22	123	C2	3.6e-27	91.3	7.3e-29	8.3e-27	90.1
Isoform0000069	671	173	275	C2	6.3e-26	87.3	8.8e-28	1e-25	86.6
Isoform0000056	673	173	275	C2	3.4e-24	81.7	4.4e-26	5.1e-24	81.1
Isoform0000924	1655	1529	1625	C2	1.8e-19	66.3	2.6e-21	2.9e-19	65.6
Isoform0000231	308	171	273	C2	1.8e-13	46.8	2.3e-15	2.6e-13	46.3
Isoform0000485	697	177	272	C2	3.3e-07	26.5	5e-09	5.6e-07	25.7
Isoform0000650	1109	220	315	C2	6.3e-07	25.5	9.3e-09	1.1e-06	24.8
Isoform0000595	1142	219	314	C2	6.6e-07	25.5	9.6e-09	1.1e-06	24.8
Isoform0000663	1663	1535	1645	C345C	2.5e-26	88.3	1e-28	4.7e-26	87.4
Isoform0000943	1663	1535	1645	C345C	2.5e-26	88.3	1e-28	4.7e-26	87.4
Isoform0000995	1592	1500	1589	C345C	2.1e-19	65.6	9.4e-22	4.3e-19	64.6
Isoform0000623	228	5	112	C4	1.8e-133	440.3	3.8e-64	2.6e-61	203.0
Isoform0000623	228	113	227	C4	1.8e-133	440.3	4.9e-76	3.4e-73	242.1
Isoform0000715	228	5	112	C4	1.8e-133	440.3	3.8e-64	2.6e-61	203.0
Isoform0000715	228	113	227	C4	1.8e-133	440.3	4.9e-76	3.4e-73	242.1
Isoform0000023	1232	284	337	C8	4.6e-79	260.9	3.5e-19	4.8e-16	54.7
Isoform0000023	1232	622	694	C8	4.6e-79	260.9	1.3e-31	1.8e-28	95.4
Isoform0000023	1232	1102	1176	C8	4.6e-79	260.9	9.8e-40	1.3e-36	122.0
Isoform0000761	1456	1113	1146	Ca_chan_IQ	1e-17	60.0	3.3e-20	2.2e-17	58.9
Isoform0001000	1819	1476	1509	Ca_chan_IQ	1.2e-17	59.7	4.2e-20	2.8e-17	58.5
Isoform0001033	946	72	119	CA	8.4e-143	469.7	9.5e-07	0.00043	16.2
Isoform0001033	946	185	271	CA	8.4e-143	469.7	9.6e-25	4.4e-22	75.0
Isoform0001033	946	295	377	CA	8.4e-143	469.7	2.1e-29	9.5e-27	90.3
Isoform0001033	946	407	488	CA	8.4e-143	469.7	4.8e-23	2.2e-20	69.5
Isoform0001033	946	512	591	CA	8.4e-143	469.7	1.6e-32	7.2e-30	100.5
Isoform0001033	946	615	694	CA	8.4e-143	469.7	1e-31	4.6e-29	97.8
Isoform0001033	946	721	802	CA	8.4e-143	469.7	1.1e-12	5e-10	35.6
Isoform0001075	795	156	240	CA	9.4e-114	374.7	1.8e-22	8.2e-20	67.6
Isoform0001075	795	264	345	CA	9.4e-114	374.7	9.4e-28	4.3e-25	84.9
Isoform0001075	795	369	450	CA	9.4e-114	374.7	6.1e-24	2.8e-21	72.4
Isoform0001075	795	474	560	CA	9.4e-114	374.7	8e-31	3.7e-28	94.9
Isoform0001075	795	590	666	CA	9.4e-114	374.7	7.2e-18	3.3e-15	52.5
Isoform0000760	1203	51	98	CA	2.1e-17	59.7	1.3e-06	0.00057	15.8
Isoform0000760	1203	700	781	CA	2.1e-17	59.7	1.5e-12	6.7e-10	35.2
Isoform0000697	647	477	553	CaMBD	7.6e-54	178.0	5.6e-57	7.6e-54	178.0
Isoform0001062	1392	60	125	CAP_GLY	1.9e-70	232.7	1.6e-37	2.2e-34	114.8
Isoform0001062	1392	214	279	CAP_GLY	1.9e-70	232.7	6.7e-40	9.2e-37	122.6
Isoform0001070	313	52	312	Carb_anhydrase	5.1e-113	374.5	4.3e-116	5.8e-113	374.3
Isoform0001216	350	67	104	CARP	4e-21	70.9	2.3e-16	3.1e-13	45.8
Isoform0001216	350	105	139	CARP	4e-21	70.9	2.1e-11	2.8e-08	30.0
Isoform0000138	1042	3	76	Cation_ATPase_N	2.1e-19	65.5	1.2e-21	4.1e-19	64.5
Isoform0000151	1042	3	76	Cation_ATPase_N	2.1e-19	65.5	1.2e-21	4.1e-19	64.5
Isoform0000362	1171	53	121	Cation_ATPase_N	4.1e-11	38.5	2.3e-13	7.8e-11	37.6
Isoform0000443	1207	53	121	Cation_ATPase_N	4.2e-11	38.4	2.4e-13	8.1e-11	37.5
Isoform0000598	754	605	653	CBS	8.5e-19	63.2	7.3e-08	2.5e-05	20.2
Isoform0000598	754	694	740	CBS	8.5e-19	63.2	1.1e-14	3.7e-12	42.0
Isoform0000621	754	605	653	CBS	8.5e-19	63.2	7.3e-08	2.5e-05	20.2
Isoform0000621	754	694	740	CBS	8.5e-19	63.2	1.1e-14	3.7e-12	42.0
Isoform0001015	754	605	653	CBS	8.5e-19	63.2	7.3e-08	2.5e-05	20.2
Isoform0001015	754	694	740	CBS	8.5e-19	63.2	1.1e-14	3.7e-12	42.0
Isoform0000160	754	605	653	CBS	2.7e-18	61.7	2e-07	7e-05	18.7
Isoform0000160	754	694	740	CBS	2.7e-18	61.7	1.1e-14	3.7e-12	42.0
Isoform0000551	918	369	424	CCP	8.1e-61	200.5	2.9e-14	5.6e-12	42.1
Isoform0000551	918	543	600	CCP	8.1e-61	200.5	1.2e-13	2.4e-11	40.1
Isoform0000551	918	721	776	CCP	8.1e-61	200.5	6.7e-18	1.3e-15	53.9
Isoform0000551	918	782	841	CCP	8.1e-61	200.5	1.7e-13	3.4e-11	39.6
Isoform0000551	918	849	906	CCP	8.1e-61	200.5	1.4e-16	2.7e-14	49.6
Isoform0001135	612	1	47	CCP	1.3e-56	186.8	9.6e-12	1.9e-09	33.9
Isoform0001135	612	166	223	CCP	1.3e-56	186.8	7.3e-14	1.4e-11	40.8
Isoform0001135	612	364	399	CCP	1.3e-56	186.8	1.2e-13	2.4e-11	40.0
Isoform0001135	612	405	464	CCP	1.3e-56	186.8	1e-13	2e-11	40.3
Isoform0001135	612	472	529	CCP	1.3e-56	186.8	8.2e-17	1.6e-14	50.3
Isoform0000375	340	49	98	CCP	3.5e-52	172.5	7.3e-08	1.4e-05	21.3
Isoform0000375	340	107	164	CCP	3.5e-52	172.5	2.4e-17	4.6e-15	52.1
Isoform0000375	340	169	230	CCP	3.5e-52	172.5	1.1e-17	2.1e-15	53.2
Isoform0000375	340	235	290	CCP	3.5e-52	172.5	3.1e-18	6e-16	55.0
Isoform0000830	649	351	406	CCP	7.8e-23	77.3	1.9e-14	3.6e-12	42.7
Isoform0000830	649	525	582	CCP	7.8e-23	77.3	7.8e-14	1.5e-11	40.7
Isoform0001220	699	301	362	CCP	5.8e-20	68.0	9.6e-14	1.9e-11	40.4
Isoform0001220	699	367	432	CCP	5.8e-20	68.0	3.1e-11	6.1e-09	32.2
Isoform0000545	821	715	771	CCP	8.2e-13	44.8	1.4e-14	2.8e-12	43.1
Isoform0000402	1357	1251	1307	CCP	1.5e-12	44.0	2.6e-14	5e-12	42.3
Isoform0000504	820	141	207	CDC48_2	5.5e-19	64.5	8.5e-22	1.2e-18	63.4
Isoform0000504	820	41	124	CDC48_N	8.7e-31	102.9	7.9e-33	1.1e-29	99.4
Isoform0000529	777	60	176	CG-1	1.1e-94	313.2	1e-97	1.4e-94	312.7
Isoform0000002	2331	56	156	CH	3.3e-58	192.5	1.9e-29	1.2e-27	92.9
Isoform0000002	2331	177	275	CH	3.3e-58	192.5	6.7e-31	4.4e-29	97.6
Isoform0000031	2351	43	143	CH	6.4e-57	188.3	1e-30	6.5e-29	97.1
Isoform0000031	2351	162	260	CH	6.4e-57	188.3	4.3e-28	2.8e-26	88.5
Isoform0000055	2351	43	143	CH	6.4e-57	188.3	1e-30	6.5e-29	97.1
Isoform0000055	2351	162	260	CH	6.4e-57	188.3	4.3e-28	2.8e-26	88.5
Isoform0000039	2364	56	156	CH	6.5e-57	188.3	1e-30	6.5e-29	97.0
Isoform0000039	2364	175	273	CH	6.5e-57	188.3	4.3e-28	2.8e-26	88.5
Isoform0000077	2364	56	156	CH	6.5e-57	188.3	1e-30	6.5e-29	97.0
Isoform0000077	2364	175	273	CH	6.5e-57	188.3	4.3e-28	2.8e-26	88.5
Isoform0000527	1872	43	143	CH	6.5e-57	188.3	7.7e-31	5e-29	97.4
Isoform0000527	1872	162	260	CH	6.5e-57	188.3	3.3e-28	2.2e-26	88.8
Isoform0000048	2364	56	156	CH	6.6e-57	188.3	1e-30	6.5e-29	97.0
Isoform0000048	2364	175	273	CH	6.6e-57	188.3	4.3e-28	2.8e-26	88.5
Isoform0000042	2351	43	143	CH	7.2e-57	188.1	1e-30	6.5e-29	97.1
Isoform0000042	2351	162	260	CH	7.2e-57	188.1	4.3e-28	2.8e-26	88.5
Isoform0000786	1986	43	143	CH	7.4e-57	188.1	8.2e-31	5.3e-29	97.3
Isoform0000786	1986	162	260	CH	7.4e-57	188.1	3.5e-28	2.3e-26	88.7
Isoform0000057	2631	36	138	CH	4.1e-55	182.4	6.1e-30	4e-28	94.5
Isoform0000057	2631	159	255	CH	4.1e-55	182.4	2.1e-26	1.4e-24	83.0
Isoform0000098	2318	67	167	CH	2.3e-52	173.4	4.8e-31	3.1e-29	98.1
Isoform0000098	2318	186	283	CH	2.3e-52	173.4	1.1e-23	7.2e-22	74.1
Isoform0000090	2397	66	166	CH	2.5e-52	173.3	5e-31	3.2e-29	98.0
Isoform0000090	2397	185	282	CH	2.5e-52	173.3	1.2e-23	7.5e-22	74.0
Isoform0000088	2398	67	167	CH	2.5e-52	173.3	5e-31	3.2e-29	98.0
Isoform0000088	2398	186	283	CH	2.5e-52	173.3	1.2e-23	7.5e-22	74.0
Isoform0000082	2600	18	120	CH	1e-47	158.3	2.4e-29	1.6e-27	92.6
Isoform0000082	2600	141	237	CH	1e-47	158.3	6.8e-21	4.4e-19	65.0
Isoform0000010	2609	18	120	CH	1e-47	158.3	2.4e-29	1.6e-27	92.6
Isoform0000010	2609	141	237	CH	1e-47	158.3	6.8e-21	4.4e-19	65.0
Isoform0000472	1684	74	182	CH	1.2e-22	76.6	1.8e-23	1.1e-21	73.5
Isoform0000346	597	482	579	CH	1.4e-20	69.9	4.3e-22	2.8e-20	68.9
Isoform0000444	810	520	617	CH	2.3e-20	69.2	6.6e-22	4.3e-20	68.3
Isoform0000011	2380	1	93	CH	8.9e-19	64.0	3.4e-20	2.2e-18	62.7
Isoform0001034	1573	44	152	CH	3.7e-18	62.0	2.3e-19	1.5e-17	60.1
Isoform0000557	1066	963	1060	CH	4.9e-18	61.6	1.3e-19	8.4e-18	60.9
Isoform0000190	1873	378	457	CHROMO	5e-28	93.6	9.2e-17	4.2e-14	48.6
Isoform0000190	1873	501	550	CHROMO	5e-28	93.6	3.7e-16	1.7e-13	46.6
Isoform0000063	2525	640	704	CHROMO	6.9e-17	57.6	1.4e-13	6.5e-11	38.3
Isoform0000063	2525	722	777	CHROMO	6.9e-17	57.6	1.3e-08	6.1e-06	22.2
Isoform0000075	2114	251	306	CHROMO	2e-06	23.8	1.1e-08	5e-06	22.5
Isoform0000515	1248	1124	1245	CLECT	2e-45	151.6	2.2e-46	4.4e-44	147.1
Isoform0000402	1357	1124	1245	CLECT	2.3e-45	151.3	2.5e-46	4.9e-44	147.0
Isoform0000545	821	618	709	CLECT	5.5e-21	71.4	5.9e-23	1.1e-20	70.3
Isoform0000797	635	1	125	CLECT	1.4e-18	63.5	7.3e-21	1.4e-18	63.5
Isoform0000659	247	74	225	CLECT	7.6e-16	54.5	5.3e-18	1e-15	54.1
Isoform0000570	597	41	163	CLECT	3e-14	49.3	3.9e-16	7.6e-14	47.9
Isoform0000852	145	81	126	CLECT	2.9e-13	46.0	2.6e-11	5.1e-09	32.1
Isoform0000578	1705	587	729	CLH	0	1020.5	3.6e-45	1.2e-42	142.0
Isoform0000578	1705	736	878	CLH	0	1020.5	1e-48	3.4e-46	153.6
Isoform0000578	1705	883	1022	CLH	0	1020.5	9.2e-45	3.2e-42	140.6
Isoform0000578	1705	1029	1174	CLH	0	1020.5	6.4e-50	2.2e-47	157.6
Isoform0000578	1705	1178	1319	CLH	0	1020.5	4.2e-47	1.4e-44	148.3
Isoform0000578	1705	1324	1470	CLH	0	1020.5	4.6e-51	1.6e-48	161.3
Isoform0000578	1705	1473	1632	CLH	0	1020.5	5.7e-46	1.9e-43	144.6
Isoform0000680	1735	597	739	CLH	0	1020.3	3.7e-45	1.2e-42	142.0
Isoform0000680	1735	746	888	CLH	0	1020.3	1e-48	3.5e-46	153.6
Isoform0000680	1735	893	1032	CLH	0	1020.3	9.4e-45	3.2e-42	140.6
Isoform0000680	1735	1039	1184	CLH	0	1020.3	6.5e-50	2.2e-47	157.6
Isoform0000680	1735	1188	1329	CLH	0	1020.3	4.3e-47	1.5e-44	148.3
Isoform0000680	1735	1334	1480	CLH	0	1020.3	4.7e-51	1.6e-48	161.3
Isoform0000680	1735	1483	1642	CLH	0	1020.3	5.8e-46	2e-43	144.6
Isoform0000746	1752	614	756	CLH	0	1020.2	3.7e-45	1.3e-42	142.0
Isoform0000746	1752	763	905	CLH	0	1020.2	1e-48	3.6e-46	153.6
Isoform0000746	1752	910	1049	CLH	0	1020.2	9.6e-45	3.3e-42	140.6
Isoform0000746	1752	1056	1201	CLH	0	1020.2	6.6e-50	2.3e-47	157.5
Isoform0000746	1752	1205	1346	CLH	0	1020.2	4.3e-47	1.5e-44	148.3
Isoform0000746	1752	1351	1497	CLH	0	1020.2	4.8e-51	1.6e-48	161.3
Isoform0000746	1752	1500	1659	CLH	0	1020.2	5.9e-46	2e-43	144.6
Isoform0000775	1716	578	720	CLH	0	1020.4	3.6e-45	1.2e-42	142.0
Isoform0000775	1716	727	869	CLH	0	1020.4	1e-48	3.5e-46	153.6
Isoform0000775	1716	874	1013	CLH	0	1020.4	9.3e-45	3.2e-42	140.6
Isoform0000775	1716	1020	1165	CLH	0	1020.4	6.4e-50	2.2e-47	157.6
Isoform0000775	1716	1169	1310	CLH	0	1020.4	4.2e-47	1.4e-44	148.3
Isoform0000775	1716	1315	1461	CLH	0	1020.4	4.7e-51	1.6e-48	161.3
Isoform0000775	1716	1464	1623	CLH	0	1020.4	5.8e-46	2e-43	144.6
Isoform0000778	677	543	631	ClpB_D2-small	4e-10	35.4	6.6e-13	9e-10	34.3
Isoform0000991	631	327	625	CNH	4.3e-126	417.7	1.3e-128	6e-126	417.2
Isoform0000645	1282	964	1262	CNH	1.8e-125	415.6	5.5e-128	2.5e-125	415.1
Isoform0000941	1244	982	1086	CNH	6e-18	60.3	2.4e-17	1.1e-14	49.5
Isoform0001156	1665	32	79	cNMP	1.9e-23	78.8	5.7e-08	7.7e-05	18.3
Isoform0001156	1665	285	401	cNMP	1.9e-23	78.8	3.8e-20	5.2e-17	57.9
Isoform0000679	1083	171	275	CO_deh_flav_C	2.9e-28	95.1	2.3e-30	4.5e-28	94.4
Isoform0000499	1338	426	530	CO_deh_flav_C	3.9e-28	94.7	3e-30	5.9e-28	94.1
Isoform0000822	1338	426	530	CO_deh_flav_C	3.9e-28	94.7	3e-30	5.9e-28	94.1
Isoform0000342	1338	426	530	CO_deh_flav_C	3.9e-28	94.7	3e-30	5.9e-28	94.1
Isoform0000403	1338	426	530	CO_deh_flav_C	3.9e-28	94.7	3e-30	5.9e-28	94.1
Isoform0000509	1338	426	530	CO_deh_flav_C	3.9e-28	94.7	3e-30	5.9e-28	94.1
Isoform0000620	1338	426	530	CO_deh_flav_C	3.9e-28	94.7	3e-30	5.9e-28	94.1
Isoform0001076	1736	1540	1735	COLFI	1.2e-112	372.7	9.7e-115	6.6e-112	370.3
Isoform0000738	1655	1459	1654	COLFI	3.2e-112	371.4	2.6e-114	1.7e-111	368.9
Isoform0000577	358	178	322	CPDc	1.5e-74	247.5	1.4e-77	1.9e-74	247.1
Isoform0000227	2225	798	921	CPSase_L_D3	1.9e-64	213.7	1.6e-66	2.7e-64	213.2
Isoform0001079	1500	839	962	CPSase_L_D3	2.1e-59	197.1	1.7e-61	2.8e-59	196.7
Isoform0001089	1500	839	962	CPSase_L_D3	2.1e-59	197.1	1.7e-61	2.8e-59	196.7
Isoform0001100	1500	839	962	CPSase_L_D3	2.1e-59	197.1	1.7e-61	2.8e-59	196.7
Isoform0001154	1514	839	962	CPSase_L_D3	2.1e-59	197.1	1.7e-61	2.9e-59	196.6
Isoform0001082	1549	888	1011	CPSase_L_D3	2.2e-59	197.0	1.7e-61	3e-59	196.6
Isoform0000903	1517	914	952	CPSase_L_D3	1.2e-12	43.2	9.4e-15	1.6e-12	42.8
Isoform0000931	1242	945	967	CPSase_L_D3	8.2e-10	33.8	9.5e-12	1.6e-09	32.9
Isoform0000227	2225	1	139	CPSase_sm_chain	8.4e-84	277.2	6.6e-86	1.1e-83	276.8
Isoform0001079	1500	44	184	CPSase_sm_chain	4e-70	232.1	1e-71	1.7e-69	230.0
Isoform0001089	1500	44	184	CPSase_sm_chain	4e-70	232.1	1e-71	1.7e-69	230.0
Isoform0001100	1500	44	184	CPSase_sm_chain	4e-70	232.1	1e-71	1.7e-69	230.0
Isoform0001154	1514	44	184	CPSase_sm_chain	4e-70	232.1	1e-71	1.7e-69	230.0
Isoform0001082	1549	93	233	CPSase_sm_chain	4.2e-70	232.0	1e-71	1.8e-69	230.0
Isoform0000780	1375	44	184	CPSase_sm_chain	1e-69	230.7	9e-72	1.5e-69	230.2
Isoform0000903	1517	44	185	CPSase_sm_chain	4.7e-65	215.4	4.3e-67	7.3e-65	214.8
Isoform0001103	433	250	344	CRA	1.6e-23	79.5	2.6e-26	3.6e-23	78.4
Isoform0001103	433	195	252	CTLH	1.7e-13	46.9	9.5e-16	1.3e-12	44.1
Isoform0001220	699	19	138	CUB	1.9e-76	253.0	3.6e-40	1.2e-37	125.7
Isoform0001220	699	185	297	CUB	1.9e-76	253.0	1e-42	3.4e-40	134.0
Isoform0000551	918	257	365	CUB	2.9e-55	183.5	4.5e-10	1.5e-07	26.9
Isoform0000551	918	428	538	CUB	2.9e-55	183.5	1.1e-24	3.9e-22	74.8
Isoform0000551	918	604	715	CUB	2.9e-55	183.5	3.2e-26	1.1e-23	79.9
Isoform0000830	649	239	347	CUB	2e-47	157.8	2.8e-10	9.4e-08	27.6
Isoform0000830	649	410	520	CUB	2e-47	157.8	6.9e-25	2.4e-22	75.5
Isoform0000830	649	586	648	CUB	2e-47	157.8	6.1e-18	2.1e-15	52.7
Isoform0001135	612	51	161	CUB	3.6e-39	130.7	6.3e-25	2.2e-22	75.6
Isoform0001135	612	227	290	CUB	3.6e-39	130.7	5.4e-18	1.9e-15	52.9
Isoform0000554	289	61	145	CYCLIN	3.3e-24	81.4	9.1e-26	1.2e-22	76.3
Isoform0001167	1214	764	921	DAGKa	7.3e-100	330.6	1.5e-102	1e-99	330.1
Isoform0000832	564	366	521	DAGKa	1.1e-96	320.1	2.3e-99	1.5e-96	319.7
Isoform0001167	1214	326	451	DAGKc	4.5e-63	209.0	1.2e-65	8.2e-63	208.2
Isoform0000832	564	216	347	DAGKc	4.7e-56	186.0	9.9e-59	6.8e-56	185.5
Isoform0001169	1507	572	646	dDENN	1.1e-25	86.8	1.5e-27	1.9e-25	86.1
Isoform0000294	1282	506	582	dDENN	3.6e-24	81.9	8.4e-26	1e-23	80.4
Isoform0000191	1724	236	305	dDENN	4.7e-22	75.0	1.1e-23	1.4e-21	73.6
Isoform0000214	1830	333	402	dDENN	4.8e-22	75.0	1.2e-23	1.5e-21	73.5
Isoform0000695	929	344	413	dDENN	1e-20	70.7	1.4e-22	1.7e-20	70.0
Isoform0000757	1844	344	413	dDENN	2.1e-20	69.7	3.2e-22	3.9e-20	68.8
Isoform0000754	1384	226	295	dDENN	1.5e-15	53.9	4.5e-16	5.6e-14	48.8
Isoform0000787	1581	485	554	dDENN	2e-15	53.5	5.3e-16	6.6e-14	48.6
Isoform0000875	1588	485	554	dDENN	2e-15	53.5	5.3e-16	6.6e-14	48.6
Isoform0000939	1588	485	554	dDENN	2e-15	53.5	5.3e-16	6.6e-14	48.6
Isoform0000802	1066	1	63	dDENN	8.7e-14	48.2	3.2e-14	4e-12	42.8
Isoform0001121	1018	797	1007	DDHD	5.6e-81	269.9	8.3e-84	5.6e-81	269.9
Isoform0000291	440	284	437	DDHD	1.5e-50	169.4	3.7e-53	2.6e-50	168.7
Isoform0000712	1903	845	910	DDT	3.7e-21	71.4	1.2e-23	8e-21	70.3
Isoform0000648	1903	845	910	DDT	3.7e-21	71.4	1.2e-23	8e-21	70.3
Isoform0000934	1430	1299	1396	DEATH	6.8e-26	87.1	1e-28	1.4e-25	86.0
Isoform0001224	327	24	103	DED	2.1e-12	43.4	2.8e-15	3.8e-12	42.6
Isoform0000294	1282	195	383	DENN	4.4e-82	272.3	5.6e-84	7.6e-82	271.5
Isoform0000191	1724	1	183	DENN	1.8e-76	253.8	2.8e-78	3.9e-76	252.7
Isoform0000214	1830	98	280	DENN	2e-76	253.7	3.1e-78	4.2e-76	252.6
Isoform0001169	1507	323	507	DENN	3.1e-72	239.9	4.4e-74	6e-72	238.9
Isoform0000695	929	109	291	DENN	3.7e-72	239.6	4.4e-74	6e-72	238.9
Isoform0000757	1844	109	291	DENN	8.6e-72	238.4	1.2e-73	1.6e-71	237.5
Isoform0000875	1588	172	402	DENN	5.9e-69	229.0	6.6e-71	8.9e-69	228.4
Isoform0000787	1581	172	402	DENN	6e-69	229.0	6.5e-71	8.9e-69	228.5
Isoform0000754	1384	5	143	DENN	2.6e-50	167.6	3.1e-52	4.2e-50	167.0
Isoform0000939	1588	275	402	DENN	1.5e-42	142.1	2e-44	2.7e-42	141.2
Isoform0000412	1657	421	494	DEP	2.5e-55	182.5	5.8e-31	2.6e-28	94.5
Isoform0000412	1657	522	595	DEP	2.5e-55	182.5	2.7e-28	1.2e-25	85.9
Isoform0000990	1657	421	494	DEP	2.5e-55	182.5	5.8e-31	2.6e-28	94.5
Isoform0000990	1657	522	595	DEP	2.5e-55	182.5	2.7e-28	1.2e-25	85.9
Isoform0000458	769	116	188	DEP	4.8e-15	51.4	2.5e-17	1.1e-14	50.2
Isoform0001210	1803	143	354	DEXDc	4.1e-66	219.0	6.5e-33	4.4e-31	103.9
Isoform0001210	1803	990	1184	DEXDc	4.1e-66	219.0	1.6e-35	1.1e-33	112.5
Isoform0000664	1870	297	508	DEXDc	4.7e-66	218.9	6.8e-33	4.7e-31	103.9
Isoform0000664	1870	1144	1338	DEXDc	4.7e-66	218.9	1.7e-35	1.2e-33	112.4
Isoform0000318	2136	477	688	DEXDc	5.9e-66	218.5	8.1e-33	5.6e-31	103.6
Isoform0000318	2136	1324	1518	DEXDc	5.9e-66	218.5	2e-35	1.4e-33	112.2
Isoform0001049	642	274	506	DEXDc	5.7e-65	215.3	1.2e-66	8.3e-65	214.8
Isoform0000150	2202	474	687	DEXDc	1.2e-60	201.1	2.7e-33	1.9e-31	105.2
Isoform0000150	2202	1324	1528	DEXDc	1.2e-60	201.1	7.6e-30	5.2e-28	93.9
Isoform0001147	1475	704	896	DEXDc	2.1e-39	131.3	4.6e-41	3.2e-39	130.7
Isoform0000927	1493	704	896	DEXDc	2.1e-39	131.3	4.7e-41	3.2e-39	130.7
Isoform0000929	1493	704	896	DEXDc	2.1e-39	131.3	4.7e-41	3.2e-39	130.7
Isoform0001081	1493	704	896	DEXDc	2.1e-39	131.3	4.7e-41	3.2e-39	130.7
Isoform0001127	1493	704	896	DEXDc	2.1e-39	131.3	4.7e-41	3.2e-39	130.7
Isoform0001140	1493	704	896	DEXDc	2.1e-39	131.3	4.7e-41	3.2e-39	130.7
Isoform0000075	2114	336	538	DEXDc	2.2e-39	131.2	5.8e-41	3.9e-39	130.4
Isoform0000063	2525	807	1009	DEXDc	2.6e-39	131.0	7.2e-41	4.9e-39	130.1
Isoform0000514	1224	568	751	DEXDc	4.6e-36	120.3	1.8e-37	1.2e-35	119.0
Isoform0000190	1873	604	815	DEXDc	4.3e-35	117.1	1.2e-36	8e-35	116.2
Isoform0000879	1378	533	722	DEXDc	7.4e-34	113.1	2.1e-35	1.4e-33	112.2
Isoform0001032	745	108	299	DEXDc	9.3e-30	99.6	2.5e-31	1.7e-29	98.7
Isoform0000691	1790	40	241	DEXDc	1.3e-24	82.7	4.9e-26	3.4e-24	81.3
Isoform0000608	1719	337	440	DEXDc	9.7e-23	76.5	9.6e-10	6.6e-08	27.8
Isoform0000608	1719	743	911	DEXDc	9.7e-23	76.5	2.6e-15	1.8e-13	46.1
Isoform0000316	2079	496	642	DEXDc	1.2e-19	66.4	5.2e-21	3.5e-19	64.8
Isoform0000329	1164	996	1101	DIL	3.7e-52	172.6	4.8e-55	6.6e-52	171.8
Isoform0000630	1575	12	131	DMAP_binding	1e-47	159.0	4.9e-50	1.7e-47	158.3
Isoform0000135	1556	7	120	DMAP_binding	1e-45	152.4	4.7e-48	1.6e-45	151.8
Isoform0000124	880	7	71	DMAP_binding	7.9e-42	139.7	4.8e-25	1.7e-22	76.6
Isoform0000124	880	110	176	DMAP_binding	7.9e-42	139.7	6.4e-21	2.2e-18	63.1
Isoform0000401	826	10	122	DMAP_binding	3.2e-41	137.8	1.9e-43	6.3e-41	136.8
Isoform0001093	1094	261	459	Drf_FH3	4.2e-80	265.5	2.2e-82	4.2e-80	265.5
Isoform0000853	520	231	429	Drf_FH3	2e-78	260.0	1e-80	2e-78	260.0
Isoform0000792	1066	231	429	Drf_FH3	7.3e-78	258.2	3.7e-80	7.3e-78	258.2
Isoform0000823	1066	231	429	Drf_FH3	7.3e-78	258.2	3.7e-80	7.3e-78	258.2
Isoform0000860	1075	231	429	Drf_FH3	7.4e-78	258.1	3.8e-80	7.4e-78	258.1
Isoform0001126	1233	224	416	Drf_FH3	4.3e-72	239.1	2.2e-74	4.3e-72	239.1
Isoform0001078	1242	233	425	Drf_FH3	4.4e-72	239.1	2.2e-74	4.4e-72	239.1
Isoform0001093	1094	71	258	Drf_GBD	1.3e-69	230.9	1.3e-71	2.6e-69	230.0
Isoform0000853	520	41	228	Drf_GBD	8e-64	211.9	6.9e-66	1.4e-63	211.2
Isoform0000792	1066	41	228	Drf_GBD	2.6e-63	210.2	2.5e-65	4.9e-63	209.3
Isoform0000823	1066	41	228	Drf_GBD	2.6e-63	210.2	2.5e-65	4.9e-63	209.3
Isoform0000860	1075	41	228	Drf_GBD	2.6e-63	210.2	2.5e-65	4.9e-63	209.3
Isoform0001126	1233	34	218	Drf_GBD	1.3e-60	201.3	1.1e-62	2.2e-60	200.6
Isoform0001078	1242	43	227	Drf_GBD	1.3e-60	201.3	1.1e-62	2.2e-60	200.6
Isoform0001128	663	158	297	DSPc	1.8e-69	230.5	3.1e-71	2.4e-69	230.1
Isoform0001222	1427	314	451	DSPc	2.1e-43	144.7	4e-45	3.1e-43	144.2
Isoform0000220	1111	740	765	DSPc	1.7e-08	29.9	1.1e-06	8.1e-05	17.8
Isoform0001040	1501	1130	1155	DSPc	3.3e-08	28.9	1.5e-06	0.00011	17.3
Isoform0000911	1505	1134	1159	DSPc	3.3e-08	28.9	1.5e-06	0.00011	17.3
Isoform0000919	1510	1139	1164	DSPc	3.3e-08	28.9	1.5e-06	0.00011	17.3
Isoform0000857	1526	1155	1180	DSPc	3.4e-08	28.9	1.5e-06	0.00011	17.3
Isoform0000232	1910	1539	1564	DSPc	5.7e-08	28.1	1.9e-06	0.00014	16.9
Isoform0000254	1927	1556	1581	DSPc	5.7e-08	28.1	1.9e-06	0.00015	16.9
Isoform0000224	1926	1555	1580	DSPc	5.8e-08	28.1	1.9e-06	0.00014	16.9
Isoform0000255	1926	1555	1580	DSPc	5.8e-08	28.1	1.9e-06	0.00014	16.9
Isoform0000478	1926	1555	1580	DSPc	5.8e-08	28.1	1.9e-06	0.00014	16.9
Isoform0000021	593	434	472	DSPc	2.1e-06	23.0	5.2e-08	4e-06	22.1
Isoform0001042	690	68	132	DSRM	6.1e-45	148.7	1.4e-25	4.7e-23	77.8
Isoform0001042	690	226	287	DSRM	6.1e-45	148.7	7.4e-23	2.5e-20	68.9
Isoform0001226	700	78	142	DSRM	6.3e-45	148.6	1.4e-25	4.8e-23	77.7
Isoform0001226	700	236	297	DSRM	6.3e-45	148.6	7.5e-23	2.6e-20	68.9
Isoform0000512	379	220	288	DSRM	2e-21	72.5	1.5e-23	5e-21	71.2
Isoform0000072	2416	2362	2406	DSRM	1.2e-10	37.6	6.8e-13	2.3e-10	36.6
Isoform0000190	1873	1235	1391	DUF1086	1.3e-112	372.5	1.7e-115	2.3e-112	371.7
Isoform0000190	1873	1165	1229	DUF1087	1.1e-36	122.3	7.7e-40	1.1e-36	122.3
Isoform0000059	1827	1559	1625	DUF1220	2.6e-20	68.7	3.3e-22	9.1e-20	67.0
Isoform0000145	2161	1559	1625	DUF1220	3.1e-20	68.5	4e-22	1.1e-19	66.7
Isoform0000065	2391	1559	1625	DUF1220	3.4e-20	68.4	4.5e-22	1.2e-19	66.5
Isoform0000099	2293	1559	1625	DUF1220	8.6e-20	67.0	1.1e-21	3e-19	65.3
Isoform0000076	2355	1559	1625	DUF1220	8.9e-20	67.0	1.1e-21	3.1e-19	65.2
Isoform0001001	397	351	397	DUF1856	1.9e-21	72.3	2.4e-24	3.3e-21	71.5
Isoform0000351	1512	867	1009	DUF1866	2.9e-78	259.1	9.1e-81	4.2e-78	258.6
Isoform0000445	1443	826	968	DUF1866	2.9e-78	259.1	8.6e-81	3.9e-78	258.7
Isoform0000283	1379	828	973	DUF1866	8.8e-72	237.8	2.6e-74	1.2e-71	237.3
Isoform0000510	2132	561	875	DUF1943	9.5e-103	340.7	8.7e-105	2e-102	339.6
Isoform0000753	1953	605	919	DUF1943	1.7e-102	339.8	7.6e-105	1.7e-102	339.8
Isoform0000046	1974	605	919	DUF1943	1.8e-102	339.8	7.8e-105	1.8e-102	339.8
Isoform0000259	2240	605	919	DUF1943	1.8e-102	339.8	9.3e-105	2.1e-102	339.5
Isoform0000338	2176	605	919	DUF1943	2e-102	339.6	9e-105	2e-102	339.6
Isoform0000027	2823	605	919	DUF1943	2.9e-102	339.1	1.3e-104	2.9e-102	339.1
Isoform0000859	381	1	90	DWA	9.5e-59	194.8	9.5e-62	1.3e-58	194.3
Isoform0000859	381	186	357	DWB	3.5e-111	368.4	3.1e-114	4.2e-111	368.1
Isoform0000157	861	6	245	DYNc	3.3e-182	602.7	3e-185	4.1e-182	602.4
Isoform0000431	1354	1030	1068	DysFC	2.6e-22	75.5	5.5e-16	2.5e-13	46.6
Isoform0000431	1354	1087	1120	DysFC	2.6e-22	75.5	1.7e-14	7.9e-12	41.8
Isoform0000393	2120	1030	1068	DysFC	8.2e-22	73.9	9e-16	4.1e-13	45.9
Isoform0000393	2120	1087	1120	DysFC	8.2e-22	73.9	2.8e-14	1.3e-11	41.1
Isoform0000309	2061	992	1030	DysFC	9.4e-22	73.7	1.2e-15	5.3e-13	45.5
Isoform0000309	2061	1050	1083	DysFC	9.4e-22	73.7	1.5e-11	6.8e-09	32.3
Isoform0000431	1354	893	952	DysFN	3.3e-47	156.4	1.7e-27	7.5e-25	83.7
Isoform0000431	1354	965	1021	DysFN	3.3e-47	156.4	1.6e-24	7.2e-22	74.1
Isoform0000393	2120	893	952	DysFN	1e-46	154.9	2.8e-27	1.3e-24	83.0
Isoform0000393	2120	965	1021	DysFN	1e-46	154.9	2.6e-24	1.2e-21	73.3
Isoform0000309	2061	856	914	DysFN	4.9e-43	142.9	3.3e-25	1.5e-22	76.3
Isoform0000309	2061	927	983	DysFN	4.9e-43	142.9	8.9e-23	4e-20	68.4
Isoform0000053	239	60	88	EFh	1.6e-20	67.9	1.2e-13	2.4e-11	39.0
Isoform0000053	239	96	123	EFh	1.6e-20	67.9	2.5e-09	4.8e-07	25.4
Isoform0000038	261	82	110	EFh	2.4e-20	67.4	1.4e-13	2.7e-11	38.8
Isoform0000038	261	118	145	EFh	2.4e-20	67.4	2.8e-09	5.4e-07	25.3
Isoform0000101	1748	1603	1631	EFh	4.3e-15	50.8	1.6e-10	3.1e-08	29.2
Isoform0000101	1748	1646	1673	EFh	4.3e-15	50.8	4.5e-07	8.8e-05	18.3
Isoform0000121	2457	2312	2340	EFh	7.6e-15	50.0	2.3e-10	4.5e-08	28.7
Isoform0000121	2457	2355	2382	EFh	7.6e-15	50.0	6.6e-07	0.00013	17.8
Isoform0000111	2477	2332	2360	EFh	7.8e-15	50.0	2.3e-10	4.5e-08	28.7
Isoform0000111	2477	2375	2402	EFh	7.8e-15	50.0	6.6e-07	0.00013	17.8
Isoform0000308	654	58	86	EFh	2.6e-11	38.9	3.3e-07	6.4e-05	18.7
Isoform0000308	654	282	310	EFh	2.6e-11	38.9	4.4e-07	8.7e-05	18.3
Isoform0000924	1655	58	86	EFh	2.3e-10	35.9	9.5e-07	0.00019	17.3
Isoform0000924	1655	282	310	EFh	2.3e-10	35.9	1.3e-06	0.00025	16.9
Isoform0001148	647	54	90	EGF_CA	7.4e-48	157.9	8.1e-15	7.9e-13	44.6
Isoform0001148	647	92	128	EGF_CA	7.4e-48	157.9	1.1e-12	1.1e-10	37.6
Isoform0001148	647	133	166	EGF_CA	7.4e-48	157.9	2.5e-07	2.4e-05	20.4
Isoform0001148	647	173	205	EGF_CA	7.4e-48	157.9	2.9e-08	2.9e-06	23.4
Isoform0001148	647	207	243	EGF_CA	7.4e-48	157.9	1.1e-10	1e-08	31.3
Isoform0001148	647	245	281	EGF_CA	7.4e-48	157.9	1.4e-15	1.4e-13	47.0
Isoform0000570	597	334	373	EGF_CA	2.5e-22	75.3	7.7e-14	7.5e-12	41.4
Isoform0000570	597	374	415	EGF_CA	2.5e-22	75.3	4.5e-11	4.3e-09	32.5
Isoform0000869	944	486	522	EGF_CA	1.5e-21	72.8	1.8e-07	1.8e-05	20.8
Isoform0000869	944	565	601	EGF_CA	1.5e-21	72.8	3.8e-10	3.7e-08	29.5
Isoform0000869	944	604	641	EGF_CA	1.5e-21	72.8	4.1e-07	4e-05	19.7
Isoform0000869	944	643	679	EGF_CA	1.5e-21	72.8	3.5e-13	3.4e-11	39.3
Isoform0000544	1255	260	301	EGF_CA	2.1e-19	65.9	2.3e-10	2.3e-08	30.2
Isoform0000544	1255	302	342	EGF_CA	2.1e-19	65.9	4.6e-14	4.5e-12	42.2
Isoform0000544	1255	1144	1181	EGF_CA	2.1e-19	65.9	1.7e-08	1.7e-06	24.2
Isoform0001228	1623	21	62	EGF_CA	8.4e-19	63.9	3.1e-10	3e-08	29.8
Isoform0001228	1623	63	103	EGF_CA	8.4e-19	63.9	6.1e-14	5.9e-12	41.8
Isoform0001228	1623	905	942	EGF_CA	8.4e-19	63.9	2.3e-08	2.2e-06	23.8
Isoform0000711	1778	174	215	EGF_CA	1.4e-18	63.2	3.4e-10	3.4e-08	29.6
Isoform0000711	1778	216	256	EGF_CA	1.4e-18	63.2	6.7e-14	6.5e-12	41.6
Isoform0000711	1778	1058	1095	EGF_CA	1.4e-18	63.2	2.5e-08	2.4e-06	23.6
Isoform0000605	1837	233	274	EGF_CA	1.6e-18	63.0	3.6e-10	3.5e-08	29.6
Isoform0000605	1837	275	315	EGF_CA	1.6e-18	63.0	7e-14	6.8e-12	41.6
Isoform0000605	1837	1117	1154	EGF_CA	1.6e-18	63.0	2.6e-08	2.5e-06	23.6
Isoform0000187	2180	576	617	EGF_CA	4e-18	61.7	4.3e-10	4.2e-08	29.3
Isoform0000187	2180	618	658	EGF_CA	4e-18	61.7	8.4e-14	8.2e-12	41.3
Isoform0000187	2180	1460	1497	EGF_CA	4e-18	61.7	3.1e-08	3e-06	23.3
Isoform0000109	2371	767	808	EGF_CA	6.3e-18	61.1	4.7e-10	4.6e-08	29.2
Isoform0000109	2371	809	849	EGF_CA	6.3e-18	61.1	9.2e-14	9e-12	41.2
Isoform0000109	2371	1651	1688	EGF_CA	6.3e-18	61.1	3.4e-08	3.3e-06	23.2
Isoform0000545	821	599	635	EGF_CA	9.3e-11	37.9	9.5e-13	9.3e-11	37.9
Isoform0000515	1248	1082	1118	EGF_CA	1.5e-10	37.2	1.5e-12	1.5e-10	37.2
Isoform0000402	1357	1082	1118	EGF_CA	1.6e-10	37.1	1.7e-12	1.6e-10	37.1
Isoform0000089	1962	452	491	EGF_CA	1e-09	34.6	1e-11	1e-09	34.6
Isoform0001220	699	139	182	EGF_CA	1.8e-09	33.8	6.1e-11	5.9e-09	32.1
Isoform0001148	647	20	52	EGF	7.8e-41	135.3	5.2e-06	0.00055	16.9
Isoform0001148	647	57	90	EGF	7.8e-41	135.3	1.3e-11	1.4e-09	34.9
Isoform0001148	647	95	128	EGF	7.8e-41	135.3	4e-10	4.3e-08	30.1
Isoform0001148	647	133	166	EGF	7.8e-41	135.3	2.7e-07	2.8e-05	21.0
Isoform0001148	647	172	205	EGF	7.8e-41	135.3	2.8e-11	3e-09	33.8
Isoform0001148	647	210	243	EGF	7.8e-41	135.3	1.3e-08	1.3e-06	25.3
Isoform0001148	647	248	281	EGF	7.8e-41	135.3	2.2e-10	2.3e-08	31.0
Isoform0000869	944	486	522	EGF	4.8e-28	94.2	2.1e-08	2.2e-06	24.6
Isoform0000869	944	527	563	EGF	4.8e-28	94.2	4.8e-10	5.1e-08	29.9
Isoform0000869	944	568	601	EGF	4.8e-28	94.2	2e-06	0.00021	18.2
Isoform0000869	944	606	641	EGF	4.8e-28	94.2	5e-09	5.2e-07	26.6
Isoform0000869	944	646	679	EGF	4.8e-28	94.2	1.6e-10	1.7e-08	31.4
Isoform0000869	944	690	723	EGF	4.8e-28	94.2	2.5e-06	0.00026	17.9
Isoform0000453	1445	1172	1205	EGF	7.4e-15	51.8	1.6e-06	0.00016	18.6
Isoform0000453	1445	1274	1310	EGF	7.4e-15	51.8	1.7e-06	0.00018	18.5
Isoform0000570	597	246	290	EGF	3.1e-12	43.4	6.4e-07	6.7e-05	19.8
Isoform0000570	597	294	333	EGF	3.1e-12	43.4	2.7e-08	2.8e-06	24.2
Isoform0000515	1248	1047	1080	EGF	1.6e-11	41.2	1.4e-07	1.5e-05	22.0
Isoform0000515	1248	1085	1118	EGF	1.6e-11	41.2	3e-08	3.2e-06	24.1
Isoform0000402	1357	1047	1080	EGF	6.9e-11	39.1	1.5e-07	1.6e-05	21.8
Isoform0000402	1357	1085	1118	EGF	6.9e-11	39.1	3.3e-08	3.5e-06	24.0
Isoform0000545	821	564	597	EGF	7.2e-09	32.6	8.6e-08	9.1e-06	22.6
Isoform0000545	821	602	635	EGF	7.2e-09	32.6	1.9e-08	2e-06	24.8
Isoform0001228	1623	24	62	EGF	1.2e-08	31.9	1.7e-07	1.8e-05	21.7
Isoform0001228	1623	66	103	EGF	1.2e-08	31.9	6.5e-07	6.8e-05	19.8
Isoform0001228	1623	1314	1349	EGF	1.2e-08	31.9	6e-06	0.00063	16.7
Isoform0001228	1623	1352	1385	EGF	1.2e-08	31.9	1.8e-06	0.00018	18.4
Isoform0001228	1623	1454	1490	EGF	1.2e-08	31.9	1.9e-06	0.0002	18.3
Isoform0000711	1778	177	215	EGF	2.9e-08	30.7	1.9e-07	2e-05	21.5
Isoform0000711	1778	219	256	EGF	2.9e-08	30.7	7.2e-07	7.5e-05	19.7
Isoform0000711	1778	1467	1502	EGF	2.9e-08	30.7	6.6e-06	0.00069	16.6
Isoform0000711	1778	1505	1538	EGF	2.9e-08	30.7	1.9e-06	0.0002	18.3
Isoform0000711	1778	1607	1643	EGF	2.9e-08	30.7	2.1e-06	0.00022	18.2
Isoform0000605	1837	236	274	EGF	3.9e-08	30.2	1.9e-07	2e-05	21.5
Isoform0000605	1837	278	315	EGF	3.9e-08	30.2	7.4e-07	7.8e-05	19.6
Isoform0000605	1837	1526	1561	EGF	3.9e-08	30.2	6.8e-06	0.00072	16.5
Isoform0000605	1837	1564	1597	EGF	3.9e-08	30.2	2e-06	0.00021	18.2
Isoform0000605	1837	1666	1702	EGF	3.9e-08	30.2	2.2e-06	0.00023	18.1
Isoform0000187	2180	579	617	EGF	2.2e-07	27.8	2.3e-07	2.4e-05	21.2
Isoform0000187	2180	621	658	EGF	2.2e-07	27.8	9e-07	9.4e-05	19.4
Isoform0000187	2180	1869	1904	EGF	2.2e-07	27.8	8.2e-06	0.00086	16.3
Isoform0000187	2180	1907	1940	EGF	2.2e-07	27.8	2.4e-06	0.00026	18.0
Isoform0000187	2180	2009	2045	EGF	2.2e-07	27.8	2.7e-06	0.00028	17.8
Isoform0000109	2371	770	808	EGF	4.1e-07	27.0	2.6e-07	2.7e-05	21.1
Isoform0000109	2371	812	849	EGF	4.1e-07	27.0	9.8e-07	0.0001	19.2
Isoform0000109	2371	2060	2095	EGF	4.1e-07	27.0	9e-06	0.00094	16.1
Isoform0000109	2371	2098	2131	EGF	4.1e-07	27.0	2.7e-06	0.00028	17.8
Isoform0000109	2371	2200	2236	EGF	4.1e-07	27.0	2.9e-06	0.00031	17.7
Isoform0000544	1255	263	301	EGF	4.1e-07	26.9	1.3e-07	1.3e-05	22.1
Isoform0000544	1255	305	342	EGF	4.1e-07	26.9	4.9e-07	5.1e-05	20.2
Isoform0000747	1497	195	248	EGF_Lam	8.4e-92	301.6	7.5e-10	3.4e-07	26.8
Isoform0000747	1497	251	304	EGF_Lam	8.4e-92	301.6	1.1e-10	5.1e-08	29.5
Isoform0000747	1497	307	351	EGF_Lam	8.4e-92	301.6	9.8e-13	4.5e-10	36.2
Isoform0000747	1497	354	407	EGF_Lam	8.4e-92	301.6	3.4e-15	1.5e-12	44.2
Isoform0000747	1497	594	626	EGF_Lam	8.4e-92	301.6	7.5e-06	0.0034	13.8
Isoform0000747	1497	629	674	EGF_Lam	8.4e-92	301.6	8e-14	3.6e-11	39.7
Isoform0000747	1497	677	729	EGF_Lam	8.4e-92	301.6	3e-06	0.0014	15.1
Isoform0000747	1497	732	785	EGF_Lam	8.4e-92	301.6	9.4e-15	4.3e-12	42.7
Isoform0000747	1497	788	836	EGF_Lam	8.4e-92	301.6	4.8e-17	2.2e-14	50.2
Isoform0000747	1497	839	884	EGF_Lam	8.4e-92	301.6	2.7e-16	1.2e-13	47.7
Isoform0000747	1497	887	938	EGF_Lam	8.4e-92	301.6	7.5e-08	3.4e-05	20.3
Isoform0000531	1035	13	57	EGF_Lam	4.9e-86	282.9	7.5e-17	3.4e-14	49.5
Isoform0000531	1035	60	119	EGF_Lam	4.9e-86	282.9	5.1e-16	2.3e-13	46.8
Isoform0000531	1035	339	385	EGF_Lam	4.9e-86	282.9	4.6e-15	2.1e-12	43.7
Isoform0000531	1035	388	435	EGF_Lam	4.9e-86	282.9	1.1e-09	4.9e-07	26.3
Isoform0000531	1035	443	496	EGF_Lam	4.9e-86	282.9	1.1e-12	4.8e-10	36.0
Isoform0000531	1035	499	547	EGF_Lam	4.9e-86	282.9	2.3e-15	1e-12	44.7
Isoform0000531	1035	550	595	EGF_Lam	4.9e-86	282.9	8.2e-15	3.7e-12	42.9
Isoform0000531	1035	598	646	EGF_Lam	4.9e-86	282.9	1.4e-12	6.3e-10	35.7
Isoform0000661	601	203	250	EGF_Lam	1.6e-51	170.8	7.4e-16	3.4e-13	46.3
Isoform0000661	601	253	297	EGF_Lam	1.6e-51	170.8	3.3e-16	1.5e-13	47.4
Isoform0000661	601	300	359	EGF_Lam	1.6e-51	170.8	1.6e-14	7.3e-12	41.9
Isoform0000661	601	348	396	EGF_Lam	1.6e-51	170.8	2.5e-07	0.00011	18.6
Isoform0000661	601	399	448	EGF_Lam	1.6e-51	170.8	1.4e-12	6.3e-10	35.7
Isoform0000308	654	15	108	EH	1.9e-86	284.8	9.4e-46	6.4e-43	142.4
Isoform0000308	654	238	333	EH	1.9e-86	284.8	1.3e-46	8.8e-44	145.2
Isoform0000924	1655	15	108	EH	2e-85	281.5	3.1e-45	2.1e-42	140.7
Isoform0000924	1655	238	333	EH	2e-85	281.5	4.3e-46	3e-43	143.5
Isoform0000755	860	769	856	eIF5C	2.7e-37	124.4	2e-39	5.3e-37	123.5
Isoform0000756	1592	1501	1588	eIF5C	6.5e-37	123.2	4.2e-39	1.1e-36	122.4
Isoform0000942	1753	1662	1749	eIF5C	7.4e-37	123.0	4.7e-39	1.3e-36	122.2
Isoform0000667	1768	1677	1764	eIF5C	7.5e-37	123.0	4.8e-39	1.3e-36	122.2
Isoform0001014	1605	1514	1601	eIF5C	3.3e-30	101.3	2.1e-32	5.6e-30	100.5
Isoform0000236	1037	38	160	ENTH	4.8e-43	143.2	5.2e-46	7.1e-43	142.6
Isoform0000172	2332	2020	2169	FA58C	1.3e-87	290.5	2.1e-52	2.2e-50	168.1
Isoform0000172	2332	2173	2326	FA58C	1.3e-87	290.5	8.2e-38	8.6e-36	120.1
Isoform0000831	1491	1174	1328	FA58C	3.8e-80	266.0	1.8e-45	1.8e-43	145.3
Isoform0000831	1491	1332	1488	FA58C	3.8e-80	266.0	2.7e-37	2.8e-35	118.4
Isoform0000956	1822	1505	1659	FA58C	6.3e-80	265.2	2.3e-45	2.4e-43	145.0
Isoform0000956	1822	1663	1819	FA58C	6.3e-80	265.2	3.5e-37	3.6e-35	118.1
Isoform0000359	2094	1777	1931	FA58C	8.5e-80	264.8	2.7e-45	2.8e-43	144.7
Isoform0000359	2094	1935	2091	FA58C	8.5e-80	264.8	4.1e-37	4.3e-35	117.8
Isoform0000350	2112	1795	1949	FA58C	8.7e-80	264.8	2.7e-45	2.9e-43	144.7
Isoform0000350	2112	1953	2109	FA58C	8.7e-80	264.8	4.2e-37	4.4e-35	117.8
Isoform0000074	2121	1804	1958	FA58C	8.8e-80	264.8	2.8e-45	2.9e-43	144.7
Isoform0000074	2121	1962	2118	FA58C	8.8e-80	264.8	4.2e-37	4.4e-35	117.8
Isoform0000252	2121	1804	1958	FA58C	8.8e-80	264.8	2.8e-45	2.9e-43	144.7
Isoform0000252	2121	1962	2118	FA58C	8.8e-80	264.8	4.2e-37	4.4e-35	117.8
Isoform0000419	2121	1804	1958	FA58C	8.8e-80	264.8	2.8e-45	2.9e-43	144.7
Isoform0000419	2121	1962	2118	FA58C	8.8e-80	264.8	4.2e-37	4.4e-35	117.8
Isoform0000081	2148	1831	1985	FA58C	9.2e-80	264.7	2.8e-45	2.9e-43	144.7
Isoform0000081	2148	1989	2145	FA58C	9.2e-80	264.7	4.3e-37	4.5e-35	117.8
Isoform0000303	2148	1831	1985	FA58C	9.2e-80	264.7	2.8e-45	2.9e-43	144.7
Isoform0000303	2148	1989	2145	FA58C	9.2e-80	264.7	4.3e-37	4.5e-35	117.8
Isoform0000398	2148	1831	1985	FA58C	9.2e-80	264.7	2.8e-45	2.9e-43	144.7
Isoform0000398	2148	1989	2145	FA58C	9.2e-80	264.7	4.3e-37	4.5e-35	117.8
Isoform0000673	1810	1676	1807	FA58C	6.7e-26	87.6	1.2e-27	1.3e-25	86.7
Isoform0000572	1912	1803	1912	FA58C	2.2e-21	72.8	3.7e-23	3.9e-21	72.0
Isoform0000451	1150	1024	1150	FABD	1.2e-68	227.7	8.6e-72	1.2e-68	227.7
Isoform0000052	2098	399	498	FAS1	3.7e-54	180.3	1.2e-12	8e-10	35.3
Isoform0000052	2098	547	648	FAS1	3.7e-54	180.3	8.6e-18	5.9e-15	52.1
Isoform0000052	2098	1022	1122	FAS1	3.7e-54	180.3	1.4e-16	9.6e-14	48.1
Isoform0000052	2098	1165	1260	FAS1	3.7e-54	180.3	4e-17	2.7e-14	49.9
Isoform0000115	2010	260	362	FAS1	1.8e-51	171.5	5.2e-25	3.5e-22	75.7
Isoform0000115	2010	1482	1587	FAS1	1.8e-51	171.5	1.1e-22	7.8e-20	68.0
Isoform0000482	1148	596	637	FBG	7.3e-06	20.3	7.7e-09	1e-05	19.7
Isoform0000522	607	192	230	FBOX	6.2e-10	35.1	7.6e-12	1.7e-09	33.7
Isoform0000480	629	214	252	FBOX	6.5e-10	35.0	7.9e-12	1.8e-09	33.6
Isoform0000484	489	95	135	FBOX	9.5e-10	34.5	1.1e-11	2.5e-09	33.2
Isoform0000594	468	105	145	FBOX	9.7e-10	34.5	1.1e-11	2.4e-09	33.2
Isoform0000619	508	114	154	FBOX	1e-09	34.4	1.2e-11	2.7e-09	33.1
Isoform0000789	717	50	87	FBOX	1.9e-07	27.2	1.5e-09	3.5e-07	26.3
Isoform0000258	346	80	166	FCH	5.4e-27	91.0	2.3e-29	1.1e-26	90.0
Isoform0000216	414	148	234	FCH	7.7e-27	90.5	3.2e-29	1.4e-26	89.6
Isoform0000315	1071	22	120	FCH	4.5e-20	68.5	2.6e-22	1.2e-19	67.1
Isoform0000044	858	270	327	FF	8e-37	122.3	3e-13	4.2e-10	36.0
Isoform0000044	858	369	422	FF	8e-37	122.3	9.2e-11	1.3e-07	28.0
Isoform0000044	858	429	483	FF	8e-37	122.3	6.3e-16	8.6e-13	44.7
Isoform0000044	858	485	539	FF	8e-37	122.3	1.4e-08	1.9e-05	20.9
Isoform0001126	1233	730	1175	FH2	2.3e-182	604.2	1.3e-184	2.3e-182	604.2
Isoform0001078	1242	739	1184	FH2	2.3e-182	604.2	1.3e-184	2.3e-182	604.2
Isoform0001093	1094	626	1075	FH2	1.1e-114	380.3	6.3e-117	1.1e-114	380.3
Isoform0000944	493	21	463	FH2	2.6e-114	379.0	1.9e-116	3.2e-114	378.7
Isoform0000792	1066	594	1036	FH2	2.8e-113	375.6	1.6e-115	2.8e-113	375.6
Isoform0000823	1066	594	1036	FH2	2.8e-113	375.6	1.6e-115	2.8e-113	375.6
Isoform0000860	1075	594	1045	FH2	1.7e-111	369.7	1e-113	1.7e-111	369.7
Isoform0000566	1037	655	947	FH2	2.2e-51	170.8	1.8e-53	3.2e-51	170.3
Isoform0000487	955	515	572	FHA	9.5e-10	34.7	1.5e-11	2.6e-09	33.3
Isoform0000494	1690	515	572	FHA	1.7e-09	33.9	2.9e-11	5e-09	32.3
Isoform0000447	1699	524	581	FHA	1.7e-09	33.9	3e-11	5e-09	32.3
Isoform0000461	1713	524	581	FHA	1.7e-09	33.8	3e-11	5.1e-09	32.3
Isoform0000781	1816	556	612	FHA	2.9e-07	26.7	8.7e-09	1.5e-06	24.4
Isoform0000040	1816	556	612	FHA	2.9e-07	26.7	8.7e-09	1.5e-06	24.4
Isoform0000080	1687	510	566	FHA	4.1e-07	26.2	8e-09	1.4e-06	24.5
Isoform0000079	1177	486	540	FHA	5.2e-07	25.9	1e-08	1.7e-06	24.2
Isoform0001013	832	317	401	FH	4.8e-52	172.6	4.2e-54	7.1e-52	172.0
Isoform0000490	454	140	229	FH	5.1e-48	159.4	4.4e-50	7.5e-48	158.8
Isoform0000301	532	14	103	FH	6.7e-48	159.0	5.6e-50	9.6e-48	158.5
Isoform0000273	658	140	229	FH	9e-48	158.6	7.7e-50	1.3e-47	158.0
Isoform0000409	672	154	243	FH	9.2e-48	158.5	7.9e-50	1.4e-47	158.0
Isoform0001012	593	96	185	FH	4.1e-46	153.1	4.1e-48	7e-46	152.4
Isoform0000373	348	134	214	FH	7.7e-44	145.7	6.3e-46	1.1e-43	145.2
Isoform0000686	476	262	341	FH	1.3e-43	145.0	1.1e-45	1.8e-43	144.4
Isoform0000185	2119	52	92	FN1	1.3e-215	701.0	1.3e-19	1e-17	60.4
Isoform0000185	2119	97	140	FN1	1.3e-215	701.0	4.4e-19	3.5e-17	58.7
Isoform0000185	2119	141	184	FN1	1.3e-215	701.0	1.6e-22	1.3e-20	69.8
Isoform0000185	2119	186	230	FN1	1.3e-215	701.0	4.7e-23	3.8e-21	71.5
Isoform0000185	2119	231	275	FN1	1.3e-215	701.0	7.5e-23	6.1e-21	70.9
Isoform0000185	2119	310	349	FN1	1.3e-215	701.0	7.6e-16	6.1e-14	48.2
Isoform0000185	2119	472	515	FN1	1.3e-215	701.0	8.1e-22	6.5e-20	67.5
Isoform0000185	2119	520	562	FN1	1.3e-215	701.0	8.7e-21	7e-19	64.2
Isoform0000185	2119	563	606	FN1	1.3e-215	701.0	2.7e-19	2.1e-17	59.4
Isoform0000185	2119	1939	1983	FN1	1.3e-215	701.0	1.1e-21	8.6e-20	67.1
Isoform0000185	2119	1984	2026	FN1	1.3e-215	701.0	6.3e-24	5.1e-22	74.3
Isoform0000185	2119	2028	2068	FN1	1.3e-215	701.0	7.3e-19	5.9e-17	58.0
Isoform0000118	2289	52	92	FN1	3.7e-215	699.6	1.4e-19	1.1e-17	60.3
Isoform0000118	2289	97	140	FN1	3.7e-215	699.6	4.7e-19	3.8e-17	58.6
Isoform0000118	2289	141	184	FN1	3.7e-215	699.6	1.7e-22	1.4e-20	69.7
Isoform0000118	2289	186	230	FN1	3.7e-215	699.6	5.1e-23	4.1e-21	71.4
Isoform0000118	2289	231	275	FN1	3.7e-215	699.6	8.2e-23	6.6e-21	70.7
Isoform0000118	2289	310	349	FN1	3.7e-215	699.6	8.2e-16	6.6e-14	48.1
Isoform0000118	2289	472	515	FN1	3.7e-215	699.6	8.8e-22	7e-20	67.4
Isoform0000118	2289	520	562	FN1	3.7e-215	699.6	9.5e-21	7.6e-19	64.1
Isoform0000118	2289	563	606	FN1	3.7e-215	699.6	2.9e-19	2.3e-17	59.3
Isoform0000118	2289	2109	2153	FN1	3.7e-215	699.6	1.2e-21	9.3e-20	67.0
Isoform0000118	2289	2154	2196	FN1	3.7e-215	699.6	6.9e-24	5.5e-22	74.2
Isoform0000118	2289	2198	2238	FN1	3.7e-215	699.6	7.9e-19	6.4e-17	57.8
Isoform0000198	2199	1	27	FN1	1.7e-205	668.3	2.6e-09	2.1e-07	27.0
Isoform0000198	2199	32	75	FN1	1.7e-205	668.3	4.5e-19	3.6e-17	58.6
Isoform0000198	2199	76	119	FN1	1.7e-205	668.3	1.6e-22	1.3e-20	69.8
Isoform0000198	2199	121	165	FN1	1.7e-205	668.3	4.9e-23	3.9e-21	71.5
Isoform0000198	2199	166	210	FN1	1.7e-205	668.3	7.9e-23	6.3e-21	70.8
Isoform0000198	2199	245	284	FN1	1.7e-205	668.3	7.9e-16	6.3e-14	48.1
Isoform0000198	2199	407	450	FN1	1.7e-205	668.3	8.4e-22	6.7e-20	67.5
Isoform0000198	2199	455	497	FN1	1.7e-205	668.3	9e-21	7.3e-19	64.1
Isoform0000198	2199	498	541	FN1	1.7e-205	668.3	2.8e-19	2.2e-17	59.3
Isoform0000198	2199	2019	2063	FN1	1.7e-205	668.3	1.1e-21	8.9e-20	67.1
Isoform0000198	2199	2064	2106	FN1	1.7e-205	668.3	6.6e-24	5.3e-22	74.3
Isoform0000198	2199	2108	2148	FN1	1.7e-205	668.3	7.6e-19	6.1e-17	57.9
Isoform0000311	2079	5	48	FN1	4.7e-199	647.5	4.3e-19	3.4e-17	58.7
Isoform0000311	2079	49	92	FN1	4.7e-199	647.5	1.6e-22	1.2e-20	69.8
Isoform0000311	2079	94	138	FN1	4.7e-199	647.5	4.6e-23	3.7e-21	71.6
Isoform0000311	2079	139	183	FN1	4.7e-199	647.5	7.4e-23	5.9e-21	70.9
Isoform0000311	2079	218	257	FN1	4.7e-199	647.5	7.4e-16	5.9e-14	48.2
Isoform0000311	2079	380	423	FN1	4.7e-199	647.5	7.9e-22	6.3e-20	67.6
Isoform0000311	2079	428	470	FN1	4.7e-199	647.5	8.5e-21	6.8e-19	64.2
Isoform0000311	2079	471	514	FN1	4.7e-199	647.5	2.6e-19	2.1e-17	59.4
Isoform0000311	2079	1899	1943	FN1	4.7e-199	647.5	1e-21	8.4e-20	67.2
Isoform0000311	2079	1944	1986	FN1	4.7e-199	647.5	6.2e-24	5e-22	74.4
Isoform0000311	2079	1988	2028	FN1	4.7e-199	647.5	7.1e-19	5.7e-17	58.0
Isoform0000193	2120	52	92	FN1	8e-197	640.2	1.3e-19	1e-17	60.4
Isoform0000193	2120	97	140	FN1	8e-197	640.2	4.4e-19	3.5e-17	58.7
Isoform0000193	2120	141	184	FN1	8e-197	640.2	1.6e-22	1.3e-20	69.8
Isoform0000193	2120	186	230	FN1	8e-197	640.2	4.7e-23	3.8e-21	71.5
Isoform0000193	2120	231	275	FN1	8e-197	640.2	7.6e-23	6.1e-21	70.9
Isoform0000193	2120	310	349	FN1	8e-197	640.2	7.6e-16	6.1e-14	48.2
Isoform0000193	2120	472	515	FN1	8e-197	640.2	8.1e-22	6.5e-20	67.5
Isoform0000193	2120	520	562	FN1	8e-197	640.2	8.7e-21	7e-19	64.2
Isoform0000193	2120	563	606	FN1	8e-197	640.2	2.7e-19	2.1e-17	59.4
Isoform0000193	2120	1985	2027	FN1	8e-197	640.2	6.3e-24	5.1e-22	74.3
Isoform0000193	2120	2029	2069	FN1	8e-197	640.2	7.3e-19	5.9e-17	58.0
Isoform0000175	2053	1	22	FN1	6.2e-187	608.2	2.6e-07	2.1e-05	20.6
Isoform0000175	2053	27	70	FN1	6.2e-187	608.2	4.2e-19	3.4e-17	58.7
Isoform0000175	2053	71	114	FN1	6.2e-187	608.2	1.5e-22	1.2e-20	69.9
Isoform0000175	2053	116	160	FN1	6.2e-187	608.2	4.5e-23	3.6e-21	71.6
Isoform0000175	2053	161	205	FN1	6.2e-187	608.2	7.3e-23	5.9e-21	70.9
Isoform0000175	2053	240	279	FN1	6.2e-187	608.2	7.3e-16	5.9e-14	48.2
Isoform0000175	2053	402	445	FN1	6.2e-187	608.2	7.8e-22	6.3e-20	67.6
Isoform0000175	2053	450	490	FN1	6.2e-187	608.2	2.4e-20	1.9e-18	62.8
Isoform0000175	2053	1873	1917	FN1	6.2e-187	608.2	1e-21	8.3e-20	67.2
Isoform0000175	2053	1918	1960	FN1	6.2e-187	608.2	6.1e-24	4.9e-22	74.4
Isoform0000175	2053	1962	2002	FN1	6.2e-187	608.2	7e-19	5.7e-17	58.0
Isoform0000912	1810	52	92	FN1	5.5e-160	521.0	5.1e-19	4.1e-17	58.5
Isoform0000912	1810	97	140	FN1	5.5e-160	521.0	3.7e-19	2.9e-17	58.9
Isoform0000912	1810	141	184	FN1	5.5e-160	521.0	1.3e-22	1.1e-20	70.1
Isoform0000912	1810	186	230	FN1	5.5e-160	521.0	3.9e-23	3.2e-21	71.8
Isoform0000912	1810	231	275	FN1	5.5e-160	521.0	6.4e-23	5.1e-21	71.1
Isoform0000912	1810	310	349	FN1	5.5e-160	521.0	6.4e-16	5.1e-14	48.4
Isoform0000912	1810	472	515	FN1	5.5e-160	521.0	6.8e-22	5.4e-20	67.8
Isoform0000912	1810	520	562	FN1	5.5e-160	521.0	7.3e-21	5.9e-19	64.4
Isoform0000912	1810	563	606	FN1	5.5e-160	521.0	2.2e-19	1.8e-17	59.6
Isoform0000251	1524	52	92	FN1	6.6e-159	517.5	4.2e-19	3.4e-17	58.7
Isoform0000251	1524	97	140	FN1	6.6e-159	517.5	3e-19	2.4e-17	59.2
Isoform0000251	1524	141	184	FN1	6.6e-159	517.5	1.1e-22	8.8e-21	70.3
Isoform0000251	1524	186	230	FN1	6.6e-159	517.5	3.3e-23	2.6e-21	72.0
Isoform0000251	1524	231	275	FN1	6.6e-159	517.5	5.2e-23	4.2e-21	71.4
Isoform0000251	1524	310	349	FN1	6.6e-159	517.5	5.3e-16	4.2e-14	48.7
Isoform0000251	1524	472	515	FN1	6.6e-159	517.5	5.6e-22	4.5e-20	68.0
Isoform0000251	1524	520	562	FN1	6.6e-159	517.5	6.1e-21	4.9e-19	64.7
Isoform0000251	1524	563	606	FN1	6.6e-159	517.5	1.9e-19	1.5e-17	59.9
Isoform0000405	1957	3	42	FN1	1.8e-123	402.8	6.9e-16	5.6e-14	48.3
Isoform0000405	1957	165	208	FN1	1.8e-123	402.8	7.4e-22	5.9e-20	67.6
Isoform0000405	1957	213	255	FN1	1.8e-123	402.8	8e-21	6.4e-19	64.3
Isoform0000405	1957	256	299	FN1	1.8e-123	402.8	2.4e-19	2e-17	59.5
Isoform0000405	1957	1777	1821	FN1	1.8e-123	402.8	9.8e-22	7.9e-20	67.3
Isoform0000405	1957	1822	1864	FN1	1.8e-123	402.8	5.8e-24	4.6e-22	74.5
Isoform0000405	1957	1866	1906	FN1	1.8e-123	402.8	6.7e-19	5.4e-17	58.1
Isoform0000765	1788	1	39	FN1	1.7e-109	357.5	6.4e-21	5.2e-19	64.6
Isoform0000765	1788	44	86	FN1	1.7e-109	357.5	7.2e-21	5.8e-19	64.4
Isoform0000765	1788	87	130	FN1	1.7e-109	357.5	2.2e-19	1.8e-17	59.6
Isoform0000765	1788	1608	1652	FN1	1.7e-109	357.5	8.9e-22	7.1e-20	67.4
Isoform0000765	1788	1653	1695	FN1	1.7e-109	357.5	5.2e-24	4.2e-22	74.6
Isoform0000765	1788	1697	1737	FN1	1.7e-109	357.5	6.1e-19	4.9e-17	58.2
Isoform0000988	1694	1	38	FN1	2.6e-109	356.9	1.3e-20	1.1e-18	63.6
Isoform0000988	1694	43	85	FN1	2.6e-109	356.9	6.8e-21	5.5e-19	64.5
Isoform0000988	1694	86	129	FN1	2.6e-109	356.9	2.1e-19	1.7e-17	59.7
Isoform0000988	1694	1514	1558	FN1	2.6e-109	356.9	8.4e-22	6.7e-20	67.5
Isoform0000988	1694	1559	1601	FN1	2.6e-109	356.9	4.9e-24	4e-22	74.7
Isoform0000988	1694	1603	1643	FN1	2.6e-109	356.9	5.7e-19	4.6e-17	58.3
Isoform0001145	1673	1	17	FN1	1.7e-95	312.2	2e-06	0.00016	17.7
Isoform0001145	1673	22	64	FN1	1.7e-95	312.2	6.7e-21	5.4e-19	64.5
Isoform0001145	1673	65	108	FN1	1.7e-95	312.2	2.1e-19	1.7e-17	59.7
Isoform0001145	1673	1493	1537	FN1	1.7e-95	312.2	8.3e-22	6.6e-20	67.5
Isoform0001145	1673	1538	1580	FN1	1.7e-95	312.2	4.9e-24	3.9e-22	74.7
Isoform0001145	1673	1582	1622	FN1	1.7e-95	312.2	5.6e-19	4.5e-17	58.3
Isoform0000930	1734	1	34	FN1	8.5e-89	290.5	6.7e-18	5.4e-16	54.8
Isoform0000930	1734	35	78	FN1	8.5e-89	290.5	2.1e-19	1.7e-17	59.7
Isoform0000930	1734	1555	1599	FN1	8.5e-89	290.5	8.6e-22	6.9e-20	67.4
Isoform0000930	1734	1600	1642	FN1	8.5e-89	290.5	5.1e-24	4.1e-22	74.7
Isoform0000930	1734	1644	1684	FN1	8.5e-89	290.5	5.9e-19	4.7e-17	58.3
Isoform0000654	1555	52	92	FN1	1.7e-70	231.3	4.3e-19	3.5e-17	58.7
Isoform0000654	1555	97	140	FN1	1.7e-70	231.3	3.1e-19	2.5e-17	59.2
Isoform0000654	1555	141	184	FN1	1.7e-70	231.3	1.1e-22	9e-21	70.3
Isoform0000654	1555	186	229	FN1	1.7e-70	231.3	1.4e-22	1.1e-20	70.0
Isoform0000207	1087	4	43	FN1	8.3e-67	219.3	3.6e-16	2.9e-14	49.2
Isoform0000207	1087	166	209	FN1	8.3e-67	219.3	3.8e-22	3.1e-20	68.6
Isoform0000207	1087	214	256	FN1	8.3e-67	219.3	4.1e-21	3.3e-19	65.2
Isoform0000207	1087	257	300	FN1	8.3e-67	219.3	1.3e-19	1e-17	60.4
Isoform0000500	1570	1390	1434	FN1	1.7e-57	189.2	7.7e-22	6.2e-20	67.6
Isoform0000500	1570	1435	1477	FN1	1.7e-57	189.2	4.5e-24	3.6e-22	74.8
Isoform0000500	1570	1479	1519	FN1	1.7e-57	189.2	5.3e-19	4.2e-17	58.4
Isoform0001110	1662	1482	1526	FN1	2.4e-57	188.7	8.2e-22	6.6e-20	67.5
Isoform0001110	1662	1527	1569	FN1	2.4e-57	188.7	4.8e-24	3.9e-22	74.7
Isoform0001110	1662	1571	1611	FN1	2.4e-57	188.7	5.6e-19	4.5e-17	58.3
Isoform0000207	1087	49	97	FN2	3.6e-60	198.2	2.1e-32	2.7e-30	100.8
Isoform0000207	1087	109	157	FN2	3.6e-60	198.2	4.1e-33	5.1e-31	103.2
Isoform0000251	1524	355	403	FN2	6.8e-60	197.3	3.2e-32	3.9e-30	100.3
Isoform0000251	1524	415	463	FN2	6.8e-60	197.3	6.1e-33	7.5e-31	102.6
Isoform0000912	1810	355	403	FN2	1e-59	196.7	3.8e-32	4.7e-30	100.0
Isoform0000912	1810	415	463	FN2	1e-59	196.7	7.3e-33	9.1e-31	102.4
Isoform0000175	2053	285	333	FN2	1.3e-59	196.4	4.4e-32	5.4e-30	99.8
Isoform0000175	2053	345	393	FN2	1.3e-59	196.4	8.4e-33	1e-30	102.2
Isoform0000405	1957	48	96	FN2	1.3e-59	196.4	4.2e-32	5.2e-30	99.9
Isoform0000405	1957	108	156	FN2	1.3e-59	196.4	8e-33	9.9e-31	102.2
Isoform0000311	2079	263	311	FN2	1.3e-59	196.3	4.4e-32	5.5e-30	99.8
Isoform0000311	2079	323	371	FN2	1.3e-59	196.3	8.5e-33	1.1e-30	102.1
Isoform0000185	2119	355	403	FN2	1.4e-59	196.3	4.5e-32	5.6e-30	99.8
Isoform0000185	2119	415	463	FN2	1.4e-59	196.3	8.7e-33	1.1e-30	102.1
Isoform0000193	2120	355	403	FN2	1.4e-59	196.2	4.5e-32	5.6e-30	99.8
Isoform0000193	2120	415	463	FN2	1.4e-59	196.2	8.7e-33	1.1e-30	102.1
Isoform0000198	2199	290	338	FN2	1.5e-59	196.2	4.7e-32	5.9e-30	99.7
Isoform0000198	2199	350	398	FN2	1.5e-59	196.2	9.1e-33	1.1e-30	102.1
Isoform0000118	2289	355	403	FN2	1.7e-59	196.0	4.9e-32	6.1e-30	99.7
Isoform0000118	2289	415	463	FN2	1.7e-59	196.0	9.5e-33	1.2e-30	102.0
Isoform0000086	2416	1838	1884	FN2	3.4e-29	97.3	5.2e-31	6.4e-29	96.3
Isoform0001110	1662	223	286	FN3	1e-120	389.3	2.4e-10	5.9e-09	32.8
Isoform0001110	1662	319	383	FN3	1e-120	389.3	2.7e-11	6.6e-10	35.9
Isoform0001110	1662	409	473	FN3	1e-120	389.3	9e-10	2.2e-08	31.0
Isoform0001110	1662	499	559	FN3	1e-120	389.3	3.4e-07	8.3e-06	22.8
Isoform0001110	1662	587	653	FN3	1e-120	389.3	7.3e-08	1.8e-06	24.9
Isoform0001110	1662	679	744	FN3	1e-120	389.3	5.9e-10	1.4e-08	31.6
Isoform0001110	1662	770	834	FN3	1e-120	389.3	2.6e-11	6.4e-10	35.9
Isoform0001110	1662	860	924	FN3	1e-120	389.3	5.3e-11	1.3e-09	34.9
Isoform0001110	1662	954	1018	FN3	1e-120	389.3	2.5e-09	6.2e-08	29.6
Isoform0001110	1662	1044	1106	FN3	1e-120	389.3	2.3e-06	5.6e-05	20.1
Isoform0001110	1662	1136	1200	FN3	1e-120	389.3	2.2e-08	5.5e-07	26.6
Isoform0001110	1662	1225	1290	FN3	1e-120	389.3	1.8e-12	4.3e-11	39.6
Isoform0001110	1662	1398	1460	FN3	1e-120	389.3	3.8e-06	9.3e-05	19.5
Isoform0001145	1673	327	390	FN3	1.2e-120	389.0	2.4e-10	6e-09	32.8
Isoform0001145	1673	423	487	FN3	1.2e-120	389.0	2.7e-11	6.6e-10	35.9
Isoform0001145	1673	513	577	FN3	1.2e-120	389.0	9.1e-10	2.2e-08	31.0
Isoform0001145	1673	603	663	FN3	1.2e-120	389.0	3.4e-07	8.4e-06	22.8
Isoform0001145	1673	691	757	FN3	1.2e-120	389.0	7.4e-08	1.8e-06	24.9
Isoform0001145	1673	783	848	FN3	1.2e-120	389.0	5.9e-10	1.4e-08	31.6
Isoform0001145	1673	874	938	FN3	1.2e-120	389.0	2.7e-11	6.5e-10	35.9
Isoform0001145	1673	964	1028	FN3	1.2e-120	389.0	5.3e-11	1.3e-09	34.9
Isoform0001145	1673	1058	1122	FN3	1.2e-120	389.0	2.6e-09	6.2e-08	29.6
Isoform0001145	1673	1148	1210	FN3	1.2e-120	389.0	2.3e-06	5.7e-05	20.1
Isoform0001145	1673	1240	1304	FN3	1.2e-120	389.0	2.3e-08	5.5e-07	26.6
Isoform0001145	1673	1329	1394	FN3	1.2e-120	389.0	1.8e-12	4.4e-11	39.6
Isoform0001145	1673	1409	1471	FN3	1.2e-120	389.0	3.8e-06	9.4e-05	19.4
Isoform0000988	1694	348	411	FN3	1.5e-120	388.7	2.5e-10	6.1e-09	32.8
Isoform0000988	1694	444	508	FN3	1.5e-120	388.7	2.8e-11	6.7e-10	35.8
Isoform0000988	1694	534	598	FN3	1.5e-120	388.7	9.2e-10	2.2e-08	31.0
Isoform0000988	1694	624	684	FN3	1.5e-120	388.7	3.5e-07	8.5e-06	22.8
Isoform0000988	1694	712	778	FN3	1.5e-120	388.7	7.5e-08	1.8e-06	24.9
Isoform0000988	1694	804	869	FN3	1.5e-120	388.7	6e-10	1.5e-08	31.6
Isoform0000988	1694	895	959	FN3	1.5e-120	388.7	2.7e-11	6.6e-10	35.9
Isoform0000988	1694	985	1049	FN3	1.5e-120	388.7	5.4e-11	1.3e-09	34.9
Isoform0000988	1694	1079	1143	FN3	1.5e-120	388.7	2.6e-09	6.3e-08	29.6
Isoform0000988	1694	1169	1231	FN3	1.5e-120	388.7	2.4e-06	5.8e-05	20.1
Isoform0000988	1694	1261	1325	FN3	1.5e-120	388.7	2.3e-08	5.6e-07	26.5
Isoform0000988	1694	1350	1415	FN3	1.5e-120	388.7	1.8e-12	4.4e-11	39.6
Isoform0000988	1694	1430	1492	FN3	1.5e-120	388.7	3.9e-06	9.5e-05	19.4
Isoform0000765	1788	349	412	FN3	3.4e-120	387.6	2.6e-10	6.4e-09	32.7
Isoform0000765	1788	445	509	FN3	3.4e-120	387.6	2.9e-11	7.2e-10	35.8
Isoform0000765	1788	535	599	FN3	3.4e-120	387.6	9.8e-10	2.4e-08	30.9
Isoform0000765	1788	625	685	FN3	3.4e-120	387.6	3.7e-07	9.1e-06	22.7
Isoform0000765	1788	713	779	FN3	3.4e-120	387.6	7.9e-08	1.9e-06	24.8
Isoform0000765	1788	805	870	FN3	3.4e-120	387.6	6.4e-10	1.6e-08	31.5
Isoform0000765	1788	896	960	FN3	3.4e-120	387.6	2.9e-11	7e-10	35.8
Isoform0000765	1788	986	1050	FN3	3.4e-120	387.6	5.8e-11	1.4e-09	34.8
Isoform0000765	1788	1080	1144	FN3	3.4e-120	387.6	2.8e-09	6.7e-08	29.5
Isoform0000765	1788	1170	1232	FN3	3.4e-120	387.6	2.5e-06	6.1e-05	20.0
Isoform0000765	1788	1262	1326	FN3	3.4e-120	387.6	2.4e-08	5.9e-07	26.4
Isoform0000765	1788	1351	1416	FN3	3.4e-120	387.6	1.9e-12	4.7e-11	39.5
Isoform0000765	1788	1524	1586	FN3	3.4e-120	387.6	4.1e-06	0.0001	19.3
Isoform0000405	1957	518	581	FN3	1.6e-119	385.5	2.9e-10	7.1e-09	32.6
Isoform0000405	1957	614	678	FN3	1.6e-119	385.5	3.3e-11	7.9e-10	35.6
Isoform0000405	1957	704	768	FN3	1.6e-119	385.5	1.1e-09	2.7e-08	30.8
Isoform0000405	1957	794	854	FN3	1.6e-119	385.5	4.1e-07	1e-05	22.5
Isoform0000405	1957	882	948	FN3	1.6e-119	385.5	8.8e-08	2.1e-06	24.7
Isoform0000405	1957	974	1039	FN3	1.6e-119	385.5	7.1e-10	1.7e-08	31.3
Isoform0000405	1957	1065	1129	FN3	1.6e-119	385.5	3.2e-11	7.8e-10	35.6
Isoform0000405	1957	1155	1219	FN3	1.6e-119	385.5	6.4e-11	1.6e-09	34.7
Isoform0000405	1957	1249	1313	FN3	1.6e-119	385.5	3.1e-09	7.5e-08	29.3
Isoform0000405	1957	1339	1401	FN3	1.6e-119	385.5	2.8e-06	6.8e-05	19.9
Isoform0000405	1957	1431	1495	FN3	1.6e-119	385.5	2.7e-08	6.6e-07	26.3
Isoform0000405	1957	1520	1585	FN3	1.6e-119	385.5	2.1e-12	5.2e-11	39.4
Isoform0000405	1957	1693	1755	FN3	1.6e-119	385.5	4.6e-06	0.00011	19.2
Isoform0000175	2053	707	770	FN3	3.4e-119	384.4	3.1e-10	7.5e-09	32.5
Isoform0000175	2053	803	867	FN3	3.4e-119	384.4	3.4e-11	8.4e-10	35.5
Isoform0000175	2053	893	957	FN3	3.4e-119	384.4	1.2e-09	2.8e-08	30.7
Isoform0000175	2053	983	1043	FN3	3.4e-119	384.4	4.4e-07	1.1e-05	22.5
Isoform0000175	2053	1071	1137	FN3	3.4e-119	384.4	9.3e-08	2.3e-06	24.6
Isoform0000175	2053	1163	1228	FN3	3.4e-119	384.4	7.5e-10	1.8e-08	31.3
Isoform0000175	2053	1254	1318	FN3	3.4e-119	384.4	3.4e-11	8.2e-10	35.6
Isoform0000175	2053	1344	1408	FN3	3.4e-119	384.4	6.7e-11	1.6e-09	34.6
Isoform0000175	2053	1438	1502	FN3	3.4e-119	384.4	3.2e-09	7.9e-08	29.2
Isoform0000175	2053	1528	1590	FN3	3.4e-119	384.4	3e-06	7.2e-05	19.8
Isoform0000175	2053	1620	1684	FN3	3.4e-119	384.4	2.9e-08	7e-07	26.2
Isoform0000175	2053	1709	1774	FN3	3.4e-119	384.4	2.3e-12	5.5e-11	39.3
Isoform0000175	2053	1789	1851	FN3	3.4e-119	384.4	4.8e-06	0.00012	19.1
Isoform0000311	2079	733	796	FN3	4.2e-119	384.1	3.1e-10	7.7e-09	32.5
Isoform0000311	2079	829	893	FN3	4.2e-119	384.1	3.5e-11	8.5e-10	35.5
Isoform0000311	2079	919	983	FN3	4.2e-119	384.1	1.2e-09	2.8e-08	30.7
Isoform0000311	2079	1009	1069	FN3	4.2e-119	384.1	4.4e-07	1.1e-05	22.4
Isoform0000311	2079	1097	1163	FN3	4.2e-119	384.1	9.4e-08	2.3e-06	24.6
Isoform0000311	2079	1189	1254	FN3	4.2e-119	384.1	7.6e-10	1.9e-08	31.2
Isoform0000311	2079	1280	1344	FN3	4.2e-119	384.1	3.4e-11	8.3e-10	35.5
Isoform0000311	2079	1370	1434	FN3	4.2e-119	384.1	6.8e-11	1.7e-09	34.6
Isoform0000311	2079	1464	1528	FN3	4.2e-119	384.1	3.3e-09	8e-08	29.2
Isoform0000311	2079	1554	1616	FN3	4.2e-119	384.1	3e-06	7.3e-05	19.8
Isoform0000311	2079	1646	1710	FN3	4.2e-119	384.1	2.9e-08	7.1e-07	26.2
Isoform0000311	2079	1735	1800	FN3	4.2e-119	384.1	2.3e-12	5.6e-11	39.3
Isoform0000311	2079	1815	1877	FN3	4.2e-119	384.1	4.9e-06	0.00012	19.1
Isoform0000193	2120	825	888	FN3	5.9e-119	383.7	3.2e-10	7.8e-09	32.4
Isoform0000193	2120	921	985	FN3	5.9e-119	383.7	3.6e-11	8.7e-10	35.5
Isoform0000193	2120	1011	1075	FN3	5.9e-119	383.7	1.2e-09	2.9e-08	30.6
Isoform0000193	2120	1101	1161	FN3	5.9e-119	383.7	4.5e-07	1.1e-05	22.4
Isoform0000193	2120	1189	1255	FN3	5.9e-119	383.7	9.7e-08	2.4e-06	24.5
Isoform0000193	2120	1281	1346	FN3	5.9e-119	383.7	7.8e-10	1.9e-08	31.2
Isoform0000193	2120	1372	1436	FN3	5.9e-119	383.7	3.5e-11	8.5e-10	35.5
Isoform0000193	2120	1462	1526	FN3	5.9e-119	383.7	7e-11	1.7e-09	34.6
Isoform0000193	2120	1556	1620	FN3	5.9e-119	383.7	3.4e-09	8.2e-08	29.2
Isoform0000193	2120	1646	1708	FN3	5.9e-119	383.7	3.1e-06	7.5e-05	19.8
Isoform0000193	2120	1738	1802	FN3	5.9e-119	383.7	3e-08	7.2e-07	26.2
Isoform0000193	2120	1827	1892	FN3	5.9e-119	383.7	2.3e-12	5.7e-11	39.3
Isoform0000193	2120	1907	1969	FN3	5.9e-119	383.7	5e-06	0.00012	19.1
Isoform0000198	2199	760	823	FN3	1e-118	382.9	3.3e-10	8.2e-09	32.4
Isoform0000198	2199	856	920	FN3	1e-118	382.9	3.7e-11	9.1e-10	35.4
Isoform0000198	2199	946	1010	FN3	1e-118	382.9	1.2e-09	3e-08	30.6
Isoform0000198	2199	1036	1096	FN3	1e-118	382.9	4.7e-07	1.1e-05	22.3
Isoform0000198	2199	1124	1190	FN3	1e-118	382.9	1e-07	2.5e-06	24.5
Isoform0000198	2199	1216	1281	FN3	1e-118	382.9	8.1e-10	2e-08	31.2
Isoform0000198	2199	1307	1371	FN3	1e-118	382.9	3.6e-11	8.9e-10	35.5
Isoform0000198	2199	1397	1461	FN3	1e-118	382.9	7.3e-11	1.8e-09	34.5
Isoform0000198	2199	1491	1555	FN3	1e-118	382.9	3.5e-09	8.5e-08	29.1
Isoform0000198	2199	1581	1643	FN3	1e-118	382.9	3.2e-06	7.8e-05	19.7
Isoform0000198	2199	1673	1737	FN3	1e-118	382.9	3.1e-08	7.5e-07	26.1
Isoform0000198	2199	1762	1827	FN3	1e-118	382.9	2.4e-12	6e-11	39.2
Isoform0000198	2199	1935	1997	FN3	1e-118	382.9	5.2e-06	0.00013	19.0
Isoform0000118	2289	825	888	FN3	2e-118	382.0	3.5e-10	8.5e-09	32.3
Isoform0000118	2289	921	985	FN3	2e-118	382.0	3.9e-11	9.5e-10	35.4
Isoform0000118	2289	1011	1075	FN3	2e-118	382.0	1.3e-09	3.2e-08	30.5
Isoform0000118	2289	1101	1161	FN3	2e-118	382.0	4.9e-07	1.2e-05	22.3
Isoform0000118	2289	1189	1255	FN3	2e-118	382.0	1.1e-07	2.6e-06	24.4
Isoform0000118	2289	1281	1346	FN3	2e-118	382.0	8.5e-10	2.1e-08	31.1
Isoform0000118	2289	1372	1436	FN3	2e-118	382.0	3.8e-11	9.3e-10	35.4
Isoform0000118	2289	1462	1526	FN3	2e-118	382.0	7.6e-11	1.9e-09	34.4
Isoform0000118	2289	1556	1620	FN3	2e-118	382.0	3.7e-09	8.9e-08	29.1
Isoform0000118	2289	1646	1708	FN3	2e-118	382.0	3.3e-06	8.1e-05	19.6
Isoform0000118	2289	1738	1802	FN3	2e-118	382.0	3.2e-08	7.9e-07	26.1
Isoform0000118	2289	1827	1892	FN3	2e-118	382.0	2.6e-12	6.2e-11	39.1
Isoform0000118	2289	2025	2087	FN3	2e-118	382.0	5.5e-06	0.00013	18.9
Isoform0000185	2119	825	888	FN3	1.7e-116	375.8	3.2e-10	7.8e-09	32.4
Isoform0000185	2119	921	985	FN3	1.7e-116	375.8	3.6e-11	8.7e-10	35.5
Isoform0000185	2119	1011	1075	FN3	1.7e-116	375.8	1.2e-09	2.9e-08	30.6
Isoform0000185	2119	1101	1161	FN3	1.7e-116	375.8	4.5e-07	1.1e-05	22.4
Isoform0000185	2119	1189	1255	FN3	1.7e-116	375.8	9.7e-08	2.4e-06	24.5
Isoform0000185	2119	1281	1346	FN3	1.7e-116	375.8	7.8e-10	1.9e-08	31.2
Isoform0000185	2119	1372	1436	FN3	1.7e-116	375.8	3.5e-11	8.5e-10	35.5
Isoform0000185	2119	1462	1526	FN3	1.7e-116	375.8	7e-11	1.7e-09	34.6
Isoform0000185	2119	1527	1568	FN3	1.7e-116	375.8	7.5e-06	0.00018	18.5
Isoform0000185	2119	1594	1656	FN3	1.7e-116	375.8	3.1e-06	7.5e-05	19.8
Isoform0000185	2119	1686	1750	FN3	1.7e-116	375.8	3e-08	7.2e-07	26.2
Isoform0000185	2119	1775	1840	FN3	1.7e-116	375.8	2.3e-12	5.7e-11	39.3
Isoform0000185	2119	1855	1917	FN3	1.7e-116	375.8	5e-06	0.00012	19.1
Isoform0000500	1570	313	384	FN3	6.9e-104	335.6	9.4e-07	2.3e-05	21.4
Isoform0000500	1570	410	474	FN3	6.9e-104	335.6	8.4e-10	2.1e-08	31.1
Isoform0000500	1570	500	560	FN3	6.9e-104	335.6	3.2e-07	7.8e-06	22.9
Isoform0000500	1570	588	654	FN3	6.9e-104	335.6	6.8e-08	1.7e-06	25.0
Isoform0000500	1570	680	745	FN3	6.9e-104	335.6	5.5e-10	1.3e-08	31.7
Isoform0000500	1570	771	835	FN3	6.9e-104	335.6	2.5e-11	6e-10	36.0
Isoform0000500	1570	861	925	FN3	6.9e-104	335.6	5e-11	1.2e-09	35.0
Isoform0000500	1570	955	1019	FN3	6.9e-104	335.6	2.4e-09	5.8e-08	29.7
Isoform0000500	1570	1045	1107	FN3	6.9e-104	335.6	2.2e-06	5.3e-05	20.2
Isoform0000500	1570	1137	1201	FN3	6.9e-104	335.6	2.1e-08	5.1e-07	26.7
Isoform0000500	1570	1226	1291	FN3	6.9e-104	335.6	1.7e-12	4.1e-11	39.7
Isoform0000500	1570	1306	1368	FN3	6.9e-104	335.6	3.6e-06	8.7e-05	19.5
Isoform0000912	1810	825	888	FN3	1e-94	306.4	2.7e-10	6.5e-09	32.7
Isoform0000912	1810	921	985	FN3	1e-94	306.4	3e-11	7.3e-10	35.7
Isoform0000912	1810	1011	1075	FN3	1e-94	306.4	1e-09	2.4e-08	30.9
Isoform0000912	1810	1101	1161	FN3	1e-94	306.4	3.8e-07	9.2e-06	22.7
Isoform0000912	1810	1189	1255	FN3	1e-94	306.4	8.1e-08	2e-06	24.8
Isoform0000912	1810	1281	1346	FN3	1e-94	306.4	6.5e-10	1.6e-08	31.5
Isoform0000912	1810	1372	1436	FN3	1e-94	306.4	2.9e-11	7.1e-10	35.8
Isoform0000912	1810	1462	1526	FN3	1e-94	306.4	5.8e-11	1.4e-09	34.8
Isoform0000912	1810	1556	1620	FN3	1e-94	306.4	2.8e-09	6.8e-08	29.4
Isoform0000912	1810	1646	1708	FN3	1e-94	306.4	2.6e-06	6.2e-05	20.0
Isoform0000358	1061	114	177	FN3	9.1e-93	300.1	1.4e-10	3.5e-09	33.6
Isoform0000358	1061	210	274	FN3	9.1e-93	300.1	1.6e-11	3.9e-10	36.6
Isoform0000358	1061	300	364	FN3	9.1e-93	300.1	5.3e-10	1.3e-08	31.8
Isoform0000358	1061	390	450	FN3	9.1e-93	300.1	2e-07	4.9e-06	23.5
Isoform0000358	1061	478	544	FN3	9.1e-93	300.1	4.3e-08	1e-06	25.7
Isoform0000358	1061	570	635	FN3	9.1e-93	300.1	3.4e-10	8.4e-09	32.3
Isoform0000358	1061	661	725	FN3	9.1e-93	300.1	1.5e-11	3.8e-10	36.6
Isoform0000358	1061	751	815	FN3	9.1e-93	300.1	3.1e-11	7.6e-10	35.7
Isoform0000358	1061	845	909	FN3	9.1e-93	300.1	1.5e-09	3.6e-08	30.3
Isoform0000358	1061	935	997	FN3	9.1e-93	300.1	1.4e-06	3.3e-05	20.9
Isoform0000251	1524	825	888	FN3	1.9e-81	264.0	2.2e-10	5.4e-09	33.0
Isoform0000251	1524	921	985	FN3	1.9e-81	264.0	2.4e-11	6e-10	36.0
Isoform0000251	1524	1011	1075	FN3	1.9e-81	264.0	8.2e-10	2e-08	31.2
Isoform0000251	1524	1101	1161	FN3	1.9e-81	264.0	3.1e-07	7.5e-06	22.9
Isoform0000251	1524	1189	1255	FN3	1.9e-81	264.0	6.6e-08	1.6e-06	25.1
Isoform0000251	1524	1281	1346	FN3	1.9e-81	264.0	5.3e-10	1.3e-08	31.7
Isoform0000251	1524	1372	1436	FN3	1.9e-81	264.0	2.4e-11	5.8e-10	36.0
Isoform0000251	1524	1462	1524	FN3	1.9e-81	264.0	1.8e-10	4.3e-09	33.3
Isoform0001072	1205	293	367	FN3	2.4e-76	247.8	3.8e-08	9.2e-07	25.8
Isoform0001072	1205	396	462	FN3	2.4e-76	247.8	3.2e-08	7.7e-07	26.1
Isoform0001072	1205	492	559	FN3	2.4e-76	247.8	1.2e-09	3e-08	30.6
Isoform0001072	1205	590	657	FN3	2.4e-76	247.8	9e-08	2.2e-06	24.6
Isoform0001072	1205	688	753	FN3	2.4e-76	247.8	9.5e-12	2.3e-10	37.3
Isoform0001072	1205	783	847	FN3	2.4e-76	247.8	9.5e-08	2.3e-06	24.6
Isoform0001072	1205	886	945	FN3	2.4e-76	247.8	4.8e-09	1.2e-07	28.7
Isoform0001072	1205	1070	1131	FN3	2.4e-76	247.8	9.2e-07	2.2e-05	21.4
Isoform0000325	1898	334	398	FN3	3.7e-72	234.4	6.5e-10	1.6e-08	31.5
Isoform0000325	1898	429	497	FN3	3.7e-72	234.4	6.5e-09	1.6e-07	28.3
Isoform0000325	1898	527	591	FN3	3.7e-72	234.4	5.5e-10	1.3e-08	31.7
Isoform0000325	1898	622	693	FN3	3.7e-72	234.4	5.9e-09	1.4e-07	28.4
Isoform0000325	1898	724	797	FN3	3.7e-72	234.4	6.3e-10	1.5e-08	31.5
Isoform0000325	1898	826	892	FN3	3.7e-72	234.4	3.8e-11	9.2e-10	35.4
Isoform0000325	1898	922	988	FN3	3.7e-72	234.4	1.3e-10	3.1e-09	33.7
Isoform0000325	1898	1018	1077	FN3	3.7e-72	234.4	9.5e-06	0.00023	18.2
Isoform0000323	1907	334	398	FN3	9.4e-72	233.1	6.5e-10	1.6e-08	31.5
Isoform0000323	1907	429	497	FN3	9.4e-72	233.1	6.7e-09	1.6e-07	28.2
Isoform0000323	1907	527	591	FN3	9.4e-72	233.1	5.6e-10	1.4e-08	31.7
Isoform0000323	1907	622	693	FN3	9.4e-72	233.1	6e-09	1.5e-07	28.4
Isoform0000323	1907	724	806	FN3	9.4e-72	233.1	9.8e-10	2.4e-08	30.9
Isoform0000323	1907	835	901	FN3	9.4e-72	233.1	3.8e-11	9.2e-10	35.4
Isoform0000323	1907	931	997	FN3	9.4e-72	233.1	1.3e-10	3.1e-09	33.7
Isoform0000323	1907	1027	1086	FN3	9.4e-72	233.1	9.6e-06	0.00023	18.2
Isoform0000493	1997	128	193	FN3	1.8e-71	232.2	2.7e-06	6.6e-05	19.9
Isoform0000493	1997	305	365	FN3	1.8e-71	232.2	1.3e-06	3.2e-05	20.9
Isoform0000493	1997	393	457	FN3	1.8e-71	232.2	1.5e-06	3.7e-05	20.7
Isoform0000493	1997	1276	1340	FN3	1.8e-71	232.2	8.6e-06	0.00021	18.3
Isoform0000207	1087	442	505	FN3	1.3e-69	226.3	1.5e-10	3.6e-09	33.5
Isoform0000207	1087	538	602	FN3	1.3e-69	226.3	1.6e-11	4e-10	36.6
Isoform0000207	1087	628	692	FN3	1.3e-69	226.3	5.4e-10	1.3e-08	31.7
Isoform0000207	1087	718	778	FN3	1.3e-69	226.3	2.1e-07	5.1e-06	23.5
Isoform0000207	1087	806	872	FN3	1.3e-69	226.3	4.4e-08	1.1e-06	25.6
Isoform0000207	1087	898	963	FN3	1.3e-69	226.3	3.6e-10	8.7e-09	32.3
Isoform0000207	1087	989	1053	FN3	1.3e-69	226.3	1.6e-11	3.9e-10	36.6
Isoform0001084	1164	247	322	FN3	1.8e-68	222.7	2.1e-08	5.1e-07	26.7
Isoform0001084	1164	352	418	FN3	1.8e-68	222.7	6.8e-06	0.00016	18.7
Isoform0001084	1164	448	515	FN3	1.8e-68	222.7	4.8e-09	1.2e-07	28.7
Isoform0001084	1164	546	613	FN3	1.8e-68	222.7	1.4e-06	3.3e-05	20.9
Isoform0001084	1164	644	710	FN3	1.8e-68	222.7	1.4e-09	3.5e-08	30.4
Isoform0001084	1164	740	804	FN3	1.8e-68	222.7	1.6e-08	3.8e-07	27.1
Isoform0001084	1164	843	903	FN3	1.8e-68	222.7	4.3e-10	1e-08	32.0
Isoform0000654	1555	406	469	FN3	2e-65	212.9	2.2e-10	5.5e-09	32.9
Isoform0000654	1555	502	566	FN3	2e-65	212.9	2.5e-11	6.1e-10	36.0
Isoform0000654	1555	592	656	FN3	2e-65	212.9	8.4e-10	2e-08	31.1
Isoform0000654	1555	1320	1384	FN3	2e-65	212.9	2.1e-08	5.1e-07	26.7
Isoform0000654	1555	1409	1474	FN3	2e-65	212.9	1.6e-12	4e-11	39.7
Isoform0000654	1555	1489	1551	FN3	2e-65	212.9	3.5e-06	8.6e-05	19.6
Isoform0000232	1910	334	398	FN3	2.1e-65	212.9	3.4e-11	8.2e-10	35.6
Isoform0000232	1910	429	497	FN3	2.1e-65	212.9	5.9e-08	1.4e-06	25.2
Isoform0000232	1910	527	590	FN3	2.1e-65	212.9	1.7e-11	4.1e-10	36.5
Isoform0000232	1910	723	796	FN3	2.1e-65	212.9	2.4e-08	5.8e-07	26.5
Isoform0000232	1910	825	893	FN3	2.1e-65	212.9	2.1e-07	5.1e-06	23.5
Isoform0000232	1910	923	997	FN3	2.1e-65	212.9	6.9e-10	1.7e-08	31.4
Isoform0000224	1926	334	398	FN3	2.3e-65	212.7	3.4e-11	8.2e-10	35.6
Isoform0000224	1926	429	497	FN3	2.3e-65	212.7	6e-08	1.5e-06	25.2
Isoform0000224	1926	527	590	FN3	2.3e-65	212.7	1.7e-11	4.1e-10	36.5
Isoform0000224	1926	723	796	FN3	2.3e-65	212.7	2.4e-08	5.9e-07	26.5
Isoform0000224	1926	825	893	FN3	2.3e-65	212.7	2.1e-07	5.1e-06	23.5
Isoform0000224	1926	923	997	FN3	2.3e-65	212.7	7e-10	1.7e-08	31.4
Isoform0000255	1926	334	398	FN3	2.3e-65	212.7	3.4e-11	8.2e-10	35.6
Isoform0000255	1926	429	497	FN3	2.3e-65	212.7	6e-08	1.5e-06	25.2
Isoform0000255	1926	527	590	FN3	2.3e-65	212.7	1.7e-11	4.1e-10	36.5
Isoform0000255	1926	723	796	FN3	2.3e-65	212.7	2.4e-08	5.9e-07	26.5
Isoform0000255	1926	825	893	FN3	2.3e-65	212.7	2.1e-07	5.1e-06	23.5
Isoform0000255	1926	923	997	FN3	2.3e-65	212.7	7e-10	1.7e-08	31.4
Isoform0000478	1926	334	398	FN3	2.3e-65	212.7	3.4e-11	8.2e-10	35.6
Isoform0000478	1926	429	497	FN3	2.3e-65	212.7	6e-08	1.5e-06	25.2
Isoform0000478	1926	527	590	FN3	2.3e-65	212.7	1.7e-11	4.1e-10	36.5
Isoform0000478	1926	723	796	FN3	2.3e-65	212.7	2.4e-08	5.9e-07	26.5
Isoform0000478	1926	825	893	FN3	2.3e-65	212.7	2.1e-07	5.1e-06	23.5
Isoform0000478	1926	923	997	FN3	2.3e-65	212.7	7e-10	1.7e-08	31.4
Isoform0000930	1734	297	360	FN3	1.5e-58	191.0	2.6e-10	6.2e-09	32.8
Isoform0000930	1734	752	817	FN3	1.5e-58	191.0	6.2e-10	1.5e-08	31.5
Isoform0000930	1734	843	907	FN3	1.5e-58	191.0	2.8e-11	6.8e-10	35.8
Isoform0000930	1734	933	997	FN3	1.5e-58	191.0	1.2e-10	2.9e-09	33.8
Isoform0000930	1734	1471	1533	FN3	1.5e-58	191.0	4e-06	9.7e-05	19.4
Isoform0000751	788	72	139	FN3	1.4e-57	187.9	2.9e-09	7.1e-08	29.4
Isoform0000751	788	170	237	FN3	1.4e-57	187.9	8.3e-07	2e-05	21.6
Isoform0000751	788	268	334	FN3	1.4e-57	187.9	8.7e-10	2.1e-08	31.1
Isoform0000751	788	364	428	FN3	1.4e-57	187.9	9.6e-09	2.3e-07	27.7
Isoform0000751	788	467	527	FN3	1.4e-57	187.9	2.6e-10	6.5e-09	32.7
Isoform0000751	788	553	622	FN3	1.4e-57	187.9	7.3e-06	0.00018	18.5
Isoform0000213	1411	431	501	FN3	3.5e-55	180.3	2.2e-09	5.4e-08	29.8
Isoform0000213	1411	531	595	FN3	3.5e-55	180.3	1.3e-12	3.1e-11	40.1
Isoform0000213	1411	626	696	FN3	3.5e-55	180.3	6.2e-10	1.5e-08	31.5
Isoform0000213	1411	730	795	FN3	3.5e-55	180.3	8.1e-11	2e-09	34.3
Isoform0000213	1411	830	900	FN3	3.5e-55	180.3	1.1e-06	2.7e-05	21.2
Isoform0000213	1411	933	1002	FN3	3.5e-55	180.3	6.3e-09	1.5e-07	28.3
Isoform0000723	1642	38	101	FN3	2.1e-50	165.0	6.8e-08	1.7e-06	25.0
Isoform0000723	1642	360	425	FN3	2.1e-50	165.0	6.6e-06	0.00016	18.7
Isoform0000723	1642	450	514	FN3	2.1e-50	165.0	7.4e-06	0.00018	18.5
Isoform0000723	1642	542	604	FN3	2.1e-50	165.0	1.6e-07	4e-06	23.8
Isoform0000723	1642	631	695	FN3	2.1e-50	165.0	4.5e-08	1.1e-06	25.6
Isoform0000723	1642	742	810	FN3	2.1e-50	165.0	1.6e-06	4e-05	20.6
Isoform0000723	1642	836	900	FN3	2.1e-50	165.0	1.6e-06	4e-05	20.6
Isoform0000328	1910	527	590	FN3	2.4e-50	164.8	1.7e-11	4.1e-10	36.5
Isoform0000328	1910	723	796	FN3	2.4e-50	164.8	2.4e-08	5.8e-07	26.5
Isoform0000328	1910	923	997	FN3	2.4e-50	164.8	6.9e-10	1.7e-08	31.4
Isoform0000803	927	79	147	FN3	1.5e-49	162.3	2.8e-11	6.8e-10	35.8
Isoform0000803	927	207	275	FN3	1.5e-49	162.3	6.6e-07	1.6e-05	21.9
Isoform0000803	927	308	375	FN3	1.5e-49	162.3	9.2e-11	2.2e-09	34.2
Isoform0000803	927	407	475	FN3	1.5e-49	162.3	1.9e-08	4.7e-07	26.8
Isoform0000803	927	509	577	FN3	1.5e-49	162.3	6e-12	1.5e-10	38.0
Isoform0000651	1187	22	95	FN3	1.5e-38	127.2	3.6e-10	8.7e-09	32.3
Isoform0000651	1187	124	190	FN3	1.5e-38	127.2	2.2e-11	5.3e-10	36.2
Isoform0000651	1187	220	286	FN3	1.5e-38	127.2	7.3e-11	1.8e-09	34.5
Isoform0000651	1187	316	375	FN3	1.5e-38	127.2	5.5e-06	0.00013	18.9
Isoform0001040	1501	334	398	FN3	3.2e-36	119.8	2.5e-11	6.2e-10	36.0
Isoform0001040	1501	429	497	FN3	3.2e-36	119.8	4.5e-08	1.1e-06	25.6
Isoform0001040	1501	527	590	FN3	3.2e-36	119.8	1.3e-11	3.1e-10	36.9
Isoform0000911	1505	338	402	FN3	3.3e-36	119.8	2.5e-11	6.2e-10	36.0
Isoform0000911	1505	433	501	FN3	3.3e-36	119.8	4.5e-08	1.1e-06	25.6
Isoform0000911	1505	531	594	FN3	3.3e-36	119.8	1.3e-11	3.1e-10	36.9
Isoform0000919	1510	343	407	FN3	3.3e-36	119.7	2.6e-11	6.2e-10	36.0
Isoform0000919	1510	438	506	FN3	3.3e-36	119.7	4.5e-08	1.1e-06	25.6
Isoform0000919	1510	536	599	FN3	3.3e-36	119.7	1.3e-11	3.1e-10	36.9
Isoform0000857	1526	343	407	FN3	3.5e-36	119.7	2.6e-11	6.3e-10	35.9
Isoform0000857	1526	438	506	FN3	3.5e-36	119.7	4.6e-08	1.1e-06	25.6
Isoform0000857	1526	536	599	FN3	3.5e-36	119.7	1.3e-11	3.2e-10	36.9
Isoform0000928	1516	334	398	FN3	3.6e-36	119.6	2.6e-11	6.2e-10	35.9
Isoform0000928	1516	429	497	FN3	3.6e-36	119.6	4.5e-08	1.1e-06	25.6
Isoform0000928	1516	527	590	FN3	3.6e-36	119.6	1.3e-11	3.1e-10	36.9
Isoform0000609	912	363	431	FN3	3.8e-27	90.8	1.3e-08	3e-07	27.4
Isoform0000609	912	563	638	FN3	3.8e-27	90.8	1.3e-07	3.2e-06	24.1
Isoform0000609	912	668	738	FN3	3.8e-27	90.8	8.1e-08	2e-06	24.8
Isoform0000569	1183	646	714	FN3	1.4e-26	89.0	1.7e-08	4.2e-07	26.9
Isoform0000569	1183	846	921	FN3	1.4e-26	89.0	1.8e-07	4.5e-06	23.7
Isoform0000569	1183	951	1021	FN3	1.4e-26	89.0	1.1e-07	2.7e-06	24.3
Isoform0000563	1211	662	730	FN3	1.6e-26	88.9	1.8e-08	4.3e-07	26.9
Isoform0000563	1211	862	937	FN3	1.6e-26	88.9	1.9e-07	4.6e-06	23.6
Isoform0000563	1211	967	1037	FN3	1.6e-26	88.9	1.1e-07	2.8e-06	24.3
Isoform0000220	1111	26	94	FN3	8.2e-25	83.4	1.1e-07	2.7e-06	24.4
Isoform0000220	1111	124	198	FN3	8.2e-25	83.4	3.6e-10	8.8e-09	32.3
Isoform0000334	2124	1480	1542	FN3	2.5e-23	78.7	9e-07	2.2e-05	21.4
Isoform0000334	2124	1579	1642	FN3	2.5e-23	78.7	4.7e-07	1.2e-05	22.3
Isoform0001114	1021	622	693	FN3	3.5e-21	71.8	6.9e-07	1.7e-05	21.8
Isoform0001114	1021	827	893	FN3	3.5e-21	71.8	2.1e-08	5.1e-07	26.7
Isoform0001212	1021	622	693	FN3	3.5e-21	71.8	6.9e-07	1.7e-05	21.8
Isoform0001212	1021	827	893	FN3	3.5e-21	71.8	2.1e-08	5.1e-07	26.7
Isoform0000235	957	540	607	FN3	8.9e-21	70.5	2.1e-08	5.2e-07	26.6
Isoform0000235	957	757	825	FN3	8.9e-21	70.5	6.5e-09	1.6e-07	28.3
Isoform0001163	579	161	229	FN3	8e-20	67.5	9.5e-08	2.3e-06	24.6
Isoform0001163	579	465	536	FN3	8e-20	67.5	6e-07	1.5e-05	22.0
Isoform0000183	1115	656	724	FN3	3.4e-19	65.5	2.2e-07	5.3e-06	23.4
Isoform0000183	1115	960	1031	FN3	3.4e-19	65.5	1.4e-06	3.5e-05	20.8
Isoform0000174	1238	656	724	FN3	6.5e-19	64.6	2.5e-07	6e-06	23.2
Isoform0000174	1238	960	1031	FN3	6.5e-19	64.6	1.6e-06	4e-05	20.6
Isoform0000562	894	240	308	FN3	1.5e-18	63.4	1.1e-08	2.6e-07	27.6
Isoform0000562	894	534	601	FN3	1.5e-18	63.4	4.4e-06	0.00011	19.3
Isoform0000862	1439	505	579	FN3	2.2e-13	47.0	7.2e-08	1.8e-06	24.9
Isoform0000996	857	523	594	FN3	3.4e-12	43.2	1e-08	2.5e-07	27.6
Isoform0001122	847	513	584	FN3	4.9e-12	42.7	1e-08	2.5e-07	27.6
Isoform0000450	1057	513	584	FN3	9.1e-12	41.8	1.4e-08	3.3e-07	27.3
Isoform0000114	1949	1392	1458	FN3	8.6e-07	25.9	1.1e-07	2.6e-06	24.4
Isoform0000182	2034	157	182	FOLN	3.1e-15	52.4	7.6e-09	1e-05	22.1
Isoform0000182	2034	233	257	FOLN	3.1e-15	52.4	7.7e-09	1e-05	22.1
Isoform0000182	2034	453	475	FOLN	3.1e-15	52.4	6.9e-09	9.5e-06	22.2
Isoform0000266	335	43	162	FRI	1.7e-74	247.0	1.9e-77	2.6e-74	246.5
Isoform0000024	647	110	162	FU	2.8e-18	62.2	5.1e-09	7e-06	22.1
Isoform0000024	647	167	216	FU	2.8e-18	62.2	1.3e-14	1.7e-11	40.2
Isoform0000024	647	229	253	FU	2.8e-18	62.2	5.1e-06	0.007	12.4
Isoform0001053	1195	1106	1175	FYVE	1.2e-33	112.5	1e-35	1.2e-33	112.5
Isoform0000763	1270	1181	1250	FYVE	1.3e-33	112.4	1.1e-35	1.3e-33	112.4
Isoform0000165	1169	1099	1165	FYVE	4e-30	101.0	5e-32	6.2e-30	100.4
Isoform0000006	2540	1806	1874	FYVE	9.8e-26	86.6	1.5e-27	1.9e-25	85.7
Isoform0001170	457	333	410	FYVE	5.3e-25	84.3	6.1e-27	7.6e-25	83.7
Isoform0000653	312	96	155	FYVE	4.9e-19	64.7	8.6e-21	1.1e-18	63.6
Isoform0000933	395	91	150	FYVE	1.5e-18	63.1	1.2e-20	1.5e-18	63.1
Isoform0000091	595	291	350	FYVE	2.7e-18	62.3	2.2e-20	2.7e-18	62.3
Isoform0000116	722	418	477	FYVE	3.5e-18	62.0	2.8e-20	3.5e-18	62.0
Isoform0000107	1460	1156	1215	FYVE	8e-18	60.8	6.4e-20	8e-18	60.8
Isoform0000110	1460	1156	1215	FYVE	8e-18	60.8	6.4e-20	8e-18	60.8
Isoform0000513	447	98	446	G_alpha	6.1e-195	645.7	1e-197	7e-195	645.5
Isoform0000611	223	1	222	G_alpha	4.2e-135	447.6	6.8e-138	4.6e-135	447.4
Isoform0000157	861	648	739	GED	2.3e-32	108.2	2.6e-35	3.5e-32	107.6
Isoform0000512	379	151	197	G_patch	5.5e-20	67.6	1.6e-22	1.1e-19	66.6
Isoform0000072	2416	2293	2339	G_patch	5.6e-19	64.3	1.5e-21	1e-18	63.5
Isoform0001217	1462	792	844	GPS	1.8e-26	88.4	1.1e-28	3.7e-26	87.4
Isoform0000744	639	517	568	GPS	5e-19	64.4	3.4e-21	1.2e-18	63.2
Isoform0000867	1345	950	1001	GPS	1.3e-18	63.0	8.4e-21	2.9e-18	61.9
Isoform0000805	1385	990	1041	GPS	1.3e-18	63.0	8.7e-21	3e-18	61.9
Isoform0000794	1262	147	213	GRAM	1.2e-52	174.1	1.6e-31	4.4e-29	97.4
Isoform0000794	1262	293	361	GRAM	1.2e-52	174.1	2e-24	5.4e-22	74.4
Isoform0000191	1724	756	842	GRAM	2.4e-13	46.2	2.5e-14	6.9e-12	41.5
Isoform0000214	1830	853	939	GRAM	2.8e-13	46.0	2.7e-14	7.4e-12	41.4
Isoform0000757	1844	861	947	GRAM	1.5e-12	43.7	1.1e-14	3.1e-12	42.6
Isoform0000695	929	861	928	GRAM	7.1e-08	28.4	5.8e-10	1.6e-07	27.3
Isoform0000889	478	150	180	GS	3.4e-17	57.9	5.6e-20	7.6e-17	56.7
Isoform0000906	585	385	573	GuKc	5.4e-68	225.3	2.6e-70	7.2e-68	224.9
Isoform0000396	853	245	427	GuKc	2e-51	170.7	1e-53	2.8e-51	170.2
Isoform0000381	1673	612	794	GuKc	5e-51	169.4	2.8e-53	7.5e-51	168.8
Isoform0000491	1666	603	785	GuKc	5.1e-51	169.4	2.7e-53	7.5e-51	168.8
Isoform0000390	1724	603	785	GuKc	5.4e-51	169.3	2.9e-53	7.9e-51	168.7
Isoform0000968	594	526	581	GYF	1e-27	92.7	2.4e-30	1.6e-27	92.1
Isoform0000973	1297	532	587	GYF	2.3e-27	91.6	6.2e-30	4.2e-27	90.7
Isoform0000608	1719	475	538	H15	6.7e-09	31.7	1.1e-11	1.6e-08	30.5
Isoform0000514	1224	960	1050	HA2	1e-41	139.8	2.3e-44	1e-41	139.8
Isoform0001032	745	508	601	HA2	2.6e-31	105.6	1.3e-33	6.1e-31	104.4
Isoform0000879	1378	1027	1117	HA2	1.6e-27	93.2	6e-30	2.7e-27	92.4
Isoform0000885	1834	1668	1700	HAT	5.9e-13	44.5	6.4e-06	0.0087	12.6
Isoform0000416	1935	1546	1935	HECTc	1.6e-174	578.1	1.2e-176	2e-174	577.8
Isoform0000430	2035	1646	2035	HECTc	1.8e-174	578.0	1.3e-176	2.2e-174	577.7
Isoform0000421	2061	1672	2061	HECTc	1.8e-174	577.9	1.3e-176	2.2e-174	577.7
Isoform0000357	2064	1675	2064	HECTc	1.9e-174	577.9	1.3e-176	2.2e-174	577.7
Isoform0000104	911	618	911	HECTc	3.7e-161	533.9	2.7e-163	4.6e-161	533.6
Isoform0000016	2303	1937	2303	HECTc	1e-152	506.0	7.9e-155	1.4e-152	505.6
Isoform0000013	2309	1943	2309	HECTc	1e-152	506.0	8e-155	1.4e-152	505.5
Isoform0000097	1708	1250	1376	HECTc	1.3e-98	326.9	6.5e-27	1.1e-24	82.2
Isoform0000097	1708	1502	1708	HECTc	1.3e-98	326.9	1.7e-74	2.9e-72	239.7
Isoform0000150	2202	769	858	HELICc	3.5e-40	133.4	4.5e-21	3.2e-19	65.2
Isoform0000150	2202	1608	1695	HELICc	3.5e-40	133.4	3.7e-21	2.6e-19	65.5
Isoform0001210	1803	437	526	HELICc	9.4e-32	106.0	3.6e-21	2.6e-19	65.5
Isoform0001210	1803	1274	1360	HELICc	9.4e-32	106.0	1.3e-12	9.7e-11	37.6
Isoform0000664	1870	591	680	HELICc	1e-31	105.8	3.8e-21	2.7e-19	65.4
Isoform0000664	1870	1428	1514	HELICc	1e-31	105.8	1.4e-12	1e-10	37.5
Isoform0000318	2136	771	860	HELICc	1.4e-31	105.4	4.4e-21	3.2e-19	65.2
Isoform0000318	2136	1608	1694	HELICc	1.4e-31	105.4	1.6e-12	1.2e-10	37.3
Isoform0000190	1873	962	1046	HELICc	4.2e-26	87.6	1.2e-27	8.9e-26	86.5
Isoform0001147	1475	1064	1148	HELICc	9.3e-26	86.5	1.8e-26	1.3e-24	82.7
Isoform0000927	1493	1064	1148	HELICc	9.5e-26	86.4	1.8e-26	1.3e-24	82.7
Isoform0000929	1493	1064	1148	HELICc	9.5e-26	86.4	1.8e-26	1.3e-24	82.7
Isoform0001081	1493	1064	1148	HELICc	9.5e-26	86.4	1.8e-26	1.3e-24	82.7
Isoform0001127	1493	1064	1148	HELICc	9.5e-26	86.4	1.8e-26	1.3e-24	82.7
Isoform0001140	1493	1064	1148	HELICc	9.5e-26	86.4	1.8e-26	1.3e-24	82.7
Isoform0000063	2525	1163	1247	HELICc	3.4e-23	78.1	9.4e-25	6.8e-23	77.1
Isoform0000514	1224	795	899	HELICc	9.1e-22	73.5	2.6e-23	1.9e-21	72.4
Isoform0001032	745	347	447	HELICc	1.9e-19	66.0	5.4e-21	3.9e-19	64.9
Isoform0000879	1378	869	961	HELICc	1.3e-18	63.2	4e-20	2.9e-18	62.1
Isoform0000316	2079	783	862	HELICc	3e-18	62.0	3e-19	2.2e-17	59.2
Isoform0000691	1790	497	555	HELICc	1.7e-16	56.3	7.5e-18	5.4e-16	54.7
Isoform0000497	1679	322	380	HELICc	2.6e-16	55.7	7e-18	5e-16	54.8
Isoform0000608	1719	1601	1658	HELICc	5.4e-08	28.6	2e-09	1.4e-07	27.3
Isoform0001199	843	37	86	HLH	1.1e-10	37.5	2e-13	2.8e-10	36.2
Isoform0000045	1397	53	122	HMG	4.7e-20	68.2	5.5e-23	7.6e-20	67.5
Isoform0001211	461	274	432	HOLI	6.6e-33	110.0	6.7e-36	9.1e-33	109.6
Isoform0000713	469	50	143	HormR	1.5e-30	102.2	4.4e-33	1.5e-30	102.2
Isoform0000560	497	50	143	HormR	1.6e-30	102.1	4.8e-33	1.6e-30	102.1
Isoform0000725	497	50	143	HormR	1.6e-30	102.1	4.8e-33	1.6e-30	102.1
Isoform0001217	1462	471	536	HormR	4.1e-23	77.9	2.9e-25	9.9e-23	76.6
Isoform0000743	1007	312	366	HOX	1.3e-49	163.3	2e-13	1.4e-10	36.8
Isoform0000743	1007	496	556	HOX	1.3e-49	163.3	1.6e-17	1.1e-14	50.1
Isoform0000743	1007	614	667	HOX	1.3e-49	163.3	7.4e-15	5e-12	41.5
Isoform0000743	1007	766	826	HOX	1.3e-49	163.3	1.4e-13	9.6e-11	37.3
Isoform0000360	393	81	130	HOX	6.1e-06	21.7	1.8e-08	1.3e-05	20.7
Isoform0000927	1493	420	492	HSA	9.9e-30	99.4	4.3e-32	9.9e-30	99.4
Isoform0000929	1493	420	492	HSA	9.9e-30	99.4	4.3e-32	9.9e-30	99.4
Isoform0001081	1493	420	492	HSA	9.9e-30	99.4	4.3e-32	9.9e-30	99.4
Isoform0001127	1493	420	492	HSA	9.9e-30	99.4	4.3e-32	9.9e-30	99.4
Isoform0001140	1493	420	492	HSA	9.9e-30	99.4	4.3e-32	9.9e-30	99.4
Isoform0001147	1475	420	492	HSA	1e-29	99.4	4.4e-32	1e-29	99.4
Isoform0001182	272	24	101	IB	5.9e-41	136.4	1.7e-43	5.9e-41	136.4
Isoform0001068	291	83	160	IB	6.7e-41	136.2	2e-43	6.7e-41	136.2
Isoform0000767	331	83	160	IB	8.4e-41	135.9	2.5e-43	8.4e-41	135.9
Isoform0000871	331	83	160	IB	8.4e-41	135.9	2.5e-43	8.4e-41	135.9
Isoform0000125	2473	2141	2204	IBR	3.3e-21	71.7	9.6e-18	1.3e-14	50.2
Isoform0000125	2473	2234	2280	IBR	3.3e-21	71.7	2.1e-10	2.9e-07	26.3
Isoform0000114	1949	45	113	IGc2	3.9e-109	355.9	4e-15	1.3e-13	47.1
Isoform0000114	1949	176	237	IGc2	3.9e-109	355.9	5.6e-14	1.8e-12	43.4
Isoform0000114	1949	423	491	IGc2	3.9e-109	355.9	2.3e-09	7.6e-08	28.5
Isoform0000114	1949	523	587	IGc2	3.9e-109	355.9	4e-20	1.3e-18	63.3
Isoform0000114	1949	633	699	IGc2	3.9e-109	355.9	5.1e-12	1.6e-10	37.1
Isoform0000114	1949	730	790	IGc2	3.9e-109	355.9	1.7e-10	5.5e-09	32.2
Isoform0000114	1949	1155	1222	IGc2	3.9e-109	355.9	1.7e-14	5.6e-13	45.1
Isoform0000114	1949	1866	1934	IGc2	3.9e-109	355.9	2.5e-17	8.1e-16	54.3
Isoform0000336	1723	253	312	IGc2	8.1e-96	312.8	6.9e-14	2.3e-12	43.1
Isoform0000336	1723	337	397	IGc2	8.1e-96	312.8	2.1e-07	6.7e-06	22.2
Isoform0000336	1723	430	498	IGc2	8.1e-96	312.8	4.6e-08	1.5e-06	24.3
Isoform0000336	1723	522	582	IGc2	8.1e-96	312.8	9.2e-10	3e-08	29.8
Isoform0000336	1723	621	696	IGc2	8.1e-96	312.8	2.5e-06	8.1e-05	18.7
Isoform0000336	1723	809	883	IGc2	8.1e-96	312.8	4.5e-06	0.00015	17.9
Isoform0000336	1723	907	966	IGc2	8.1e-96	312.8	4.7e-11	1.5e-09	34.0
Isoform0000336	1723	1002	1074	IGc2	8.1e-96	312.8	7.9e-10	2.6e-08	30.0
Isoform0000336	1723	1272	1331	IGc2	8.1e-96	312.8	5.3e-08	1.7e-06	24.1
Isoform0000989	1723	253	312	IGc2	1e-94	309.3	6.9e-14	2.3e-12	43.1
Isoform0000989	1723	337	397	IGc2	1e-94	309.3	2.1e-07	6.7e-06	22.2
Isoform0000989	1723	431	498	IGc2	1e-94	309.3	5.5e-08	1.8e-06	24.1
Isoform0000989	1723	522	582	IGc2	1e-94	309.3	4.2e-10	1.4e-08	30.9
Isoform0000989	1723	621	696	IGc2	1e-94	309.3	2.5e-06	8.1e-05	18.7
Isoform0000989	1723	809	883	IGc2	1e-94	309.3	4.5e-06	0.00015	17.9
Isoform0000989	1723	907	966	IGc2	1e-94	309.3	4.7e-11	1.5e-09	34.0
Isoform0000989	1723	1002	1074	IGc2	1e-94	309.3	1.5e-08	4.8e-07	25.9
Isoform0000989	1723	1272	1331	IGc2	1e-94	309.3	5.3e-08	1.7e-06	24.1
Isoform0000976	1186	65	131	IGc2	1.3e-74	244.4	4.4e-19	1.4e-17	59.9
Isoform0000976	1186	161	226	IGc2	1.3e-74	244.4	1.3e-19	4.3e-18	61.6
Isoform0000976	1186	252	316	IGc2	1.3e-74	244.4	1.8e-19	5.8e-18	61.2
Isoform0000976	1186	344	408	IGc2	1.3e-74	244.4	1.2e-18	3.8e-17	58.6
Isoform0001122	847	40	103	IGc2	8.7e-71	231.9	1.1e-09	3.6e-08	29.6
Isoform0001122	847	130	192	IGc2	8.7e-71	231.9	1.1e-11	3.7e-10	36.0
Isoform0001122	847	226	293	IGc2	8.7e-71	231.9	6.9e-21	2.2e-19	65.8
Isoform0001122	847	320	391	IGc2	8.7e-71	231.9	5.1e-18	1.7e-16	56.5
Isoform0001122	847	417	485	IGc2	8.7e-71	231.9	1.1e-14	3.7e-13	45.7
Isoform0001114	1021	56	121	IGc2	3.2e-70	230.1	3.6e-08	1.2e-06	24.7
Isoform0001114	1021	254	317	IGc2	3.2e-70	230.1	4.6e-23	1.5e-21	72.8
Isoform0001114	1021	343	401	IGc2	3.2e-70	230.1	3.6e-15	1.2e-13	47.3
Isoform0001114	1021	431	494	IGc2	3.2e-70	230.1	2.4e-13	7.8e-12	41.4
Isoform0001114	1021	520	592	IGc2	3.2e-70	230.1	9.2e-08	3e-06	23.4
Isoform0001212	1021	56	121	IGc2	3.2e-70	230.1	3.6e-08	1.2e-06	24.7
Isoform0001212	1021	254	317	IGc2	3.2e-70	230.1	4.6e-23	1.5e-21	72.8
Isoform0001212	1021	343	401	IGc2	3.2e-70	230.1	3.6e-15	1.2e-13	47.3
Isoform0001212	1021	431	494	IGc2	3.2e-70	230.1	2.4e-13	7.8e-12	41.4
Isoform0001212	1021	520	592	IGc2	3.2e-70	230.1	9.2e-08	3e-06	23.4
Isoform0000450	1057	40	103	IGc2	3.4e-70	230.0	1.5e-09	4.7e-08	29.2
Isoform0000450	1057	130	192	IGc2	3.4e-70	230.0	1.5e-11	4.8e-10	35.6
Isoform0000450	1057	226	293	IGc2	3.4e-70	230.0	9.1e-21	3e-19	65.4
Isoform0000450	1057	320	391	IGc2	3.4e-70	230.0	6.8e-18	2.2e-16	56.1
Isoform0000450	1057	417	485	IGc2	3.4e-70	230.0	1.5e-14	4.9e-13	45.3
Isoform0001200	630	56	121	IGc2	4.7e-70	229.6	5.6e-07	1.8e-05	20.8
Isoform0001200	630	254	317	IGc2	4.7e-70	229.6	2.5e-23	8e-22	73.7
Isoform0001200	630	343	401	IGc2	4.7e-70	229.6	2e-15	6.4e-14	48.1
Isoform0001200	630	431	494	IGc2	4.7e-70	229.6	1.3e-13	4.2e-12	42.3
Isoform0001200	630	520	592	IGc2	4.7e-70	229.6	4.9e-08	1.6e-06	24.2
Isoform0000996	857	40	103	IGc2	5.6e-70	229.3	1.1e-09	3.7e-08	29.5
Isoform0000996	857	130	192	IGc2	5.6e-70	229.3	1.1e-11	3.7e-10	36.0
Isoform0000996	857	226	293	IGc2	5.6e-70	229.3	7e-21	2.3e-19	65.8
Isoform0000996	857	320	401	IGc2	5.6e-70	229.3	2.9e-17	9.3e-16	54.1
Isoform0000996	857	427	495	IGc2	5.6e-70	229.3	1.2e-14	3.8e-13	45.7
Isoform0000235	957	41	115	IGc2	9.8e-69	225.3	4.9e-13	1.6e-11	40.4
Isoform0000235	957	143	208	IGc2	9.8e-69	225.3	2.5e-12	8.2e-11	38.1
Isoform0000235	957	235	298	IGc2	9.8e-69	225.3	1e-15	3.4e-14	49.0
Isoform0000235	957	327	399	IGc2	9.8e-69	225.3	3.2e-15	1e-13	47.4
Isoform0000235	957	431	496	IGc2	9.8e-69	225.3	4.9e-15	1.6e-13	46.9
Isoform0000183	1115	81	125	IGc2	5.7e-64	209.9	4.4e-08	1.4e-06	24.4
Isoform0000183	1115	282	346	IGc2	5.7e-64	209.9	4.4e-19	1.4e-17	59.9
Isoform0000183	1115	374	437	IGc2	5.7e-64	209.9	7.5e-13	2.4e-11	39.8
Isoform0000183	1115	465	530	IGc2	5.7e-64	209.9	5.5e-13	1.8e-11	40.2
Isoform0000183	1115	568	626	IGc2	5.7e-64	209.9	3e-09	9.8e-08	28.1
Isoform0000174	1238	81	125	IGc2	1.1e-63	209.0	5.1e-08	1.7e-06	24.2
Isoform0000174	1238	282	346	IGc2	1.1e-63	209.0	5e-19	1.6e-17	59.8
Isoform0000174	1238	372	437	IGc2	1.1e-63	209.0	6.4e-13	2.1e-11	40.0
Isoform0000174	1238	465	530	IGc2	1.1e-63	209.0	6.2e-13	2e-11	40.1
Isoform0000174	1238	569	626	IGc2	1.1e-63	209.0	3.6e-09	1.2e-07	27.9
Isoform0001054	1192	41	104	IGc2	2.4e-62	204.6	6.9e-14	2.2e-12	43.1
Isoform0001054	1192	140	198	IGc2	2.4e-62	204.6	3.7e-07	1.2e-05	21.4
Isoform0001054	1192	237	297	IGc2	2.4e-62	204.6	2.7e-09	8.9e-08	28.3
Isoform0001054	1192	324	387	IGc2	2.4e-62	204.6	3.7e-21	1.2e-19	66.6
Isoform0001054	1192	417	507	IGc2	2.4e-62	204.6	1.3e-13	4.1e-12	42.3
Isoform0000569	1183	56	124	IGc2	7.4e-62	203.1	2.6e-07	8.6e-06	21.9
Isoform0000569	1183	277	341	IGc2	7.4e-62	203.1	1.5e-19	4.8e-18	61.5
Isoform0000569	1183	367	433	IGc2	7.4e-62	203.1	1.8e-12	5.9e-11	38.6
Isoform0000569	1183	461	526	IGc2	7.4e-62	203.1	1.9e-13	6.3e-12	41.7
Isoform0000569	1183	552	616	IGc2	7.4e-62	203.1	3.4e-10	1.1e-08	31.2
Isoform0000563	1211	62	130	IGc2	9.1e-62	202.8	2.7e-07	8.8e-06	21.8
Isoform0000563	1211	283	347	IGc2	9.1e-62	202.8	1.5e-19	4.9e-18	61.4
Isoform0000563	1211	373	439	IGc2	9.1e-62	202.8	1.9e-12	6.1e-11	38.5
Isoform0000563	1211	467	532	IGc2	9.1e-62	202.8	2e-13	6.5e-12	41.7
Isoform0000563	1211	558	622	IGc2	9.1e-62	202.8	3.5e-10	1.1e-08	31.2
Isoform0000295	1337	242	317	IGc2	1.5e-48	160.0	1.5e-07	4.9e-06	22.7
Isoform0000295	1337	357	403	IGc2	1.5e-48	160.0	1.3e-07	4.2e-06	22.9
Isoform0000295	1337	567	641	IGc2	1.5e-48	160.0	8.8e-14	2.8e-12	42.8
Isoform0000295	1337	673	737	IGc2	1.5e-48	160.0	3.1e-20	1e-18	63.6
Isoform0000213	1411	22	92	IGc2	2e-48	159.6	1.1e-09	3.7e-08	29.5
Isoform0000213	1411	122	184	IGc2	2e-48	159.6	5.2e-10	1.7e-08	30.6
Isoform0000213	1411	218	284	IGc2	2e-48	159.6	1.4e-17	4.5e-16	55.1
Isoform0000213	1411	310	374	IGc2	2e-48	159.6	4.5e-13	1.5e-11	40.5
Isoform0000609	912	1	48	IGc2	3.1e-46	152.6	4.2e-12	1.4e-10	37.4
Isoform0000609	912	74	140	IGc2	3.1e-46	152.6	1.3e-12	4.3e-11	39.0
Isoform0000609	912	168	233	IGc2	3.1e-46	152.6	1.4e-13	4.6e-12	42.1
Isoform0000609	912	259	323	IGc2	3.1e-46	152.6	2.5e-10	8e-09	31.7
Isoform0000851	992	261	297	IGc2	1.1e-40	134.7	4.6e-06	0.00015	17.8
Isoform0000851	992	339	381	IGc2	1.1e-40	134.7	2.5e-08	8.1e-07	25.2
Isoform0000851	992	547	626	IGc2	1.1e-40	134.7	7.7e-06	0.00025	17.1
Isoform0000851	992	656	721	IGc2	1.1e-40	134.7	2e-21	6.4e-20	67.5
Isoform0000325	1898	45	114	IGc2	2.1e-38	127.3	8.5e-15	2.8e-13	46.1
Isoform0000325	1898	150	214	IGc2	2.1e-38	127.3	1.8e-17	5.9e-16	54.7
Isoform0000325	1898	245	305	IGc2	2.1e-38	127.3	1.7e-07	5.5e-06	22.5
Isoform0000323	1907	45	114	IGc2	2.1e-38	127.3	8.5e-15	2.8e-13	46.1
Isoform0000323	1907	150	214	IGc2	2.1e-38	127.3	1.8e-17	5.9e-16	54.7
Isoform0000323	1907	245	305	IGc2	2.1e-38	127.3	1.7e-07	5.5e-06	22.5
Isoform0001040	1501	45	114	IGc2	4.2e-38	126.3	3.5e-12	1.2e-10	37.6
Isoform0001040	1501	148	214	IGc2	4.2e-38	126.3	1.9e-18	6.2e-17	57.9
Isoform0001040	1501	245	305	IGc2	4.2e-38	126.3	2.4e-08	7.7e-07	25.3
Isoform0000928	1516	45	114	IGc2	4.3e-38	126.3	3.6e-12	1.2e-10	37.6
Isoform0000928	1516	148	214	IGc2	4.3e-38	126.3	1.9e-18	6.3e-17	57.9
Isoform0000928	1516	245	305	IGc2	4.3e-38	126.3	2.4e-08	7.8e-07	25.2
Isoform0000911	1505	45	114	IGc2	4.3e-38	126.3	3.5e-12	1.2e-10	37.6
Isoform0000911	1505	148	214	IGc2	4.3e-38	126.3	1.9e-18	6.2e-17	57.9
Isoform0000911	1505	249	309	IGc2	4.3e-38	126.3	2.4e-08	7.8e-07	25.2
Isoform0000919	1510	45	114	IGc2	5.1e-38	126.0	3.6e-12	1.2e-10	37.6
Isoform0000919	1510	148	223	IGc2	5.1e-38	126.0	2.6e-18	8.4e-17	57.5
Isoform0000919	1510	254	314	IGc2	5.1e-38	126.0	2.4e-08	7.8e-07	25.2
Isoform0000857	1526	45	114	IGc2	5.4e-38	126.0	3.6e-12	1.2e-10	37.6
Isoform0000857	1526	148	223	IGc2	5.4e-38	126.0	2.6e-18	8.5e-17	57.4
Isoform0000857	1526	254	314	IGc2	5.4e-38	126.0	2.4e-08	7.9e-07	25.2
Isoform0000232	1910	45	114	IGc2	1.1e-37	124.9	4.7e-12	1.5e-10	37.2
Isoform0000232	1910	148	214	IGc2	1.1e-37	124.9	2.5e-18	8.2e-17	57.5
Isoform0000232	1910	245	305	IGc2	1.1e-37	124.9	3.1e-08	1e-06	24.9
Isoform0000224	1926	45	114	IGc2	1.2e-37	124.8	4.7e-12	1.5e-10	37.2
Isoform0000224	1926	148	214	IGc2	1.2e-37	124.8	2.5e-18	8.2e-17	57.5
Isoform0000224	1926	245	305	IGc2	1.2e-37	124.8	3.2e-08	1e-06	24.9
Isoform0000255	1926	45	114	IGc2	1.2e-37	124.8	4.7e-12	1.5e-10	37.2
Isoform0000255	1926	148	214	IGc2	1.2e-37	124.8	2.5e-18	8.2e-17	57.5
Isoform0000255	1926	245	305	IGc2	1.2e-37	124.8	3.2e-08	1e-06	24.9
Isoform0000478	1926	45	114	IGc2	1.2e-37	124.8	4.7e-12	1.5e-10	37.2
Isoform0000478	1926	148	214	IGc2	1.2e-37	124.8	2.5e-18	8.2e-17	57.5
Isoform0000478	1926	245	305	IGc2	1.2e-37	124.8	3.2e-08	1e-06	24.9
Isoform0000489	1658	1207	1266	IGc2	9.1e-26	86.4	5e-08	1.6e-06	24.2
Isoform0000062	470	185	252	IGc2	4.4e-22	74.5	2.1e-14	6.9e-13	44.8
Isoform0000062	470	278	313	IGc2	4.4e-22	74.5	1.1e-06	3.5e-05	19.9
Isoform0000793	373	16	88	IGc2	9.6e-21	70.2	2e-07	6.4e-06	22.3
Isoform0000793	373	118	179	IGc2	9.6e-21	70.2	8e-07	2.6e-05	20.3
Isoform0000793	373	220	281	IGc2	9.6e-21	70.2	4.7e-08	1.5e-06	24.3
Isoform0000843	741	71	134	IGc2	1.8e-19	66.1	3.5e-16	1.1e-14	50.6
Isoform0000540	425	59	132	IGc2	7.9e-17	57.5	5.4e-18	1.7e-16	56.4
Isoform0001163	579	3	35	IGc2	2.1e-16	56.2	4.9e-08	1.6e-06	24.2
Isoform0001163	579	73	131	IGc2	2.1e-16	56.2	1.4e-09	4.6e-08	29.2
Isoform0000840	1923	81	140	IGc2	9.9e-15	50.8	1.5e-08	5e-07	25.9
Isoform0000840	1923	174	195	IGc2	9.9e-15	50.8	4.3e-06	0.00014	17.9
Isoform0000867	1345	283	352	IGc2	9.8e-14	47.5	2.7e-09	8.6e-08	28.3
Isoform0000805	1385	283	352	IGc2	1.1e-13	47.4	2.8e-09	8.9e-08	28.3
Isoform0000268	2038	25	92	IGc2	2.5e-12	43.0	9.1e-08	3e-06	23.4
Isoform0000268	2038	1702	1766	IGc2	2.5e-12	43.0	7.3e-06	0.00024	17.2
Isoform0000254	1927	63	132	IGc2	3.1e-11	39.4	8.5e-12	2.8e-10	36.4
Isoform0000009	1946	1	63	IG_FLMN	0	1136.9	1e-21	2e-19	66.3
Isoform0000009	1946	65	157	IG_FLMN	0	1136.9	1.1e-27	2.2e-25	85.9
Isoform0000009	1946	195	265	IG_FLMN	0	1136.9	2.9e-17	5.7e-15	51.7
Isoform0000009	1946	267	361	IG_FLMN	0	1136.9	9.2e-31	1.8e-28	96.0
Isoform0000009	1946	363	454	IG_FLMN	0	1136.9	2e-43	3.9e-41	137.5
Isoform0000009	1946	456	549	IG_FLMN	0	1136.9	2e-35	3.8e-33	111.3
Isoform0000009	1946	551	649	IG_FLMN	0	1136.9	1.8e-37	3.5e-35	118.0
Isoform0000009	1946	750	837	IG_FLMN	0	1136.9	8.4e-39	1.6e-36	122.3
Isoform0000009	1946	839	921	IG_FLMN	0	1136.9	4.3e-31	8.3e-29	97.1
Isoform0000009	1946	1075	1141	IG_FLMN	0	1136.9	8.7e-21	1.7e-18	63.3
Isoform0000009	1946	1142	1233	IG_FLMN	0	1136.9	6e-42	1.2e-39	132.7
Isoform0000009	1946	1708	1796	IG_FLMN	0	1136.9	1e-28	2e-26	89.3
Isoform0000010	2609	253	350	IG_FLMN	0	2479.7	9.8e-39	1.9e-36	122.1
Isoform0000010	2609	353	449	IG_FLMN	0	2479.7	4.5e-39	8.8e-37	123.2
Isoform0000010	2609	451	546	IG_FLMN	0	2479.7	1.3e-37	2.6e-35	118.4
Isoform0000010	2609	550	636	IG_FLMN	0	2479.7	2.3e-32	4.6e-30	101.2
Isoform0000010	2609	644	739	IG_FLMN	0	2479.7	5.8e-37	1.1e-34	116.3
Isoform0000010	2609	741	842	IG_FLMN	0	2479.7	2.2e-33	4.3e-31	104.6
Isoform0000010	2609	844	941	IG_FLMN	0	2479.7	6e-32	1.2e-29	99.9
Isoform0000010	2609	943	1037	IG_FLMN	0	2479.7	1.3e-30	2.5e-28	95.5
Isoform0000010	2609	1039	1130	IG_FLMN	0	2479.7	2.8e-43	5.4e-41	137.0
Isoform0000010	2609	1132	1225	IG_FLMN	0	2479.7	2.8e-35	5.4e-33	110.8
Isoform0000010	2609	1227	1325	IG_FLMN	0	2479.7	2.5e-37	5e-35	117.5
Isoform0000010	2609	1327	1418	IG_FLMN	0	2479.7	9.7e-41	1.9e-38	128.7
Isoform0000010	2609	1420	1468	IG_FLMN	0	2479.7	1.7e-12	3.4e-10	36.1
Isoform0000010	2609	1494	1545	IG_FLMN	0	2479.7	7.8e-25	1.5e-22	76.6
Isoform0000010	2609	1547	1642	IG_FLMN	0	2479.7	4.8e-36	9.3e-34	113.3
Isoform0000010	2609	1644	1738	IG_FLMN	0	2479.7	1.4e-40	2.8e-38	128.1
Isoform0000010	2609	1760	1826	IG_FLMN	0	2479.7	1.2e-20	2.3e-18	62.8
Isoform0000010	2609	1827	1918	IG_FLMN	0	2479.7	8.3e-42	1.6e-39	132.2
Isoform0000010	2609	1923	2004	IG_FLMN	0	2479.7	7.2e-19	1.4e-16	57.0
Isoform0000010	2609	2008	2099	IG_FLMN	0	2479.7	9.2e-38	1.8e-35	118.9
Isoform0000010	2609	2132	2195	IG_FLMN	0	2479.7	3.2e-19	6.3e-17	58.1
Isoform0000010	2609	2199	2290	IG_FLMN	0	2479.7	4e-42	7.7e-40	133.2
Isoform0000010	2609	2293	2385	IG_FLMN	0	2479.7	5.7e-32	1.1e-29	99.9
Isoform0000010	2609	2390	2480	IG_FLMN	0	2479.7	3e-32	5.8e-30	100.9
Isoform0000010	2609	2518	2609	IG_FLMN	0	2479.7	6.3e-33	1.2e-30	103.1
Isoform0000011	2380	115	206	IG_FLMN	0	2425.5	2.4e-36	4.6e-34	114.3
Isoform0000011	2380	209	305	IG_FLMN	0	2425.5	4.1e-39	7.9e-37	123.4
Isoform0000011	2380	307	402	IG_FLMN	0	2425.5	1.2e-37	2.4e-35	118.5
Isoform0000011	2380	406	492	IG_FLMN	0	2425.5	2.1e-32	4.1e-30	101.4
Isoform0000011	2380	500	595	IG_FLMN	0	2425.5	5.3e-37	1e-34	116.5
Isoform0000011	2380	597	698	IG_FLMN	0	2425.5	2.2e-33	4.3e-31	104.6
Isoform0000011	2380	700	797	IG_FLMN	0	2425.5	5.4e-32	1.1e-29	100.0
Isoform0000011	2380	799	893	IG_FLMN	0	2425.5	1.2e-30	2.3e-28	95.7
Isoform0000011	2380	895	986	IG_FLMN	0	2425.5	2.5e-43	4.9e-41	137.2
Isoform0000011	2380	988	1081	IG_FLMN	0	2425.5	2.5e-35	4.8e-33	111.0
Isoform0000011	2380	1083	1181	IG_FLMN	0	2425.5	2.3e-37	4.5e-35	117.6
Isoform0000011	2380	1183	1274	IG_FLMN	0	2425.5	8.8e-41	1.7e-38	128.8
Isoform0000011	2380	1276	1370	IG_FLMN	0	2425.5	2.8e-42	5.4e-40	133.7
Isoform0000011	2380	1372	1467	IG_FLMN	0	2425.5	4.3e-36	8.4e-34	113.5
Isoform0000011	2380	1469	1563	IG_FLMN	0	2425.5	1.3e-40	2.5e-38	128.3
Isoform0000011	2380	1585	1651	IG_FLMN	0	2425.5	1.1e-20	2.1e-18	63.0
Isoform0000011	2380	1652	1743	IG_FLMN	0	2425.5	7.5e-42	1.5e-39	132.3
Isoform0000011	2380	1748	1829	IG_FLMN	0	2425.5	6.5e-19	1.3e-16	57.2
Isoform0000011	2380	1833	1924	IG_FLMN	0	2425.5	8.3e-38	1.6e-35	119.1
Isoform0000011	2380	1957	2020	IG_FLMN	0	2425.5	2.9e-19	5.7e-17	58.3
Isoform0000011	2380	2024	2115	IG_FLMN	0	2425.5	3.6e-42	7e-40	133.4
Isoform0000011	2380	2118	2210	IG_FLMN	0	2425.5	1.7e-31	3.2e-29	98.4
Isoform0000011	2380	2215	2305	IG_FLMN	0	2425.5	2.7e-32	5.3e-30	101.0
Isoform0000011	2380	2343	2379	IG_FLMN	0	2425.5	8e-10	1.6e-07	27.4
Isoform0000057	2631	271	368	IG_FLMN	0	2094.3	9.2e-36	1.8e-33	112.4
Isoform0000057	2631	371	468	IG_FLMN	0	2094.3	2.2e-42	4.3e-40	134.1
Isoform0000057	2631	470	564	IG_FLMN	0	2094.3	2.6e-41	5e-39	130.6
Isoform0000057	2631	568	654	IG_FLMN	0	2094.3	3.5e-31	6.9e-29	97.3
Isoform0000057	2631	662	757	IG_FLMN	0	2094.3	9e-44	1.8e-41	138.6
Isoform0000057	2631	759	860	IG_FLMN	0	2094.3	4.1e-29	7.9e-27	90.6
Isoform0000057	2631	862	959	IG_FLMN	0	2094.3	6.2e-34	1.2e-31	106.4
Isoform0000057	2631	961	1055	IG_FLMN	0	2094.3	6.5e-29	1.3e-26	89.9
Isoform0000057	2631	1057	1148	IG_FLMN	0	2094.3	9.7e-47	1.9e-44	148.4
Isoform0000057	2631	1150	1243	IG_FLMN	0	2094.3	2.2e-41	4.2e-39	130.8
Isoform0000057	2631	1245	1343	IG_FLMN	0	2094.3	4.7e-34	9.1e-32	106.8
Isoform0000057	2631	1345	1435	IG_FLMN	0	2094.3	4.1e-42	8e-40	133.2
Isoform0000057	2631	1438	1533	IG_FLMN	0	2094.3	6.9e-43	1.4e-40	135.7
Isoform0000057	2631	1535	1630	IG_FLMN	0	2094.3	5.6e-40	1.1e-37	126.2
Isoform0000057	2631	2176	2217	IG_FLMN	0	2094.3	4.1e-15	8.1e-13	44.7
Isoform0000057	2631	2221	2312	IG_FLMN	0	2094.3	1.8e-42	3.5e-40	134.4
Isoform0000057	2631	2315	2407	IG_FLMN	0	2094.3	3.5e-33	6.8e-31	103.9
Isoform0000057	2631	2412	2503	IG_FLMN	0	2094.3	7.8e-38	1.5e-35	119.2
Isoform0000057	2631	2540	2631	IG_FLMN	0	2094.3	2.5e-33	4.9e-31	104.4
Isoform0000073	2240	1	89	IG_FLMN	0	1271.7	5.2e-34	1e-31	106.6
Isoform0000073	2240	91	186	IG_FLMN	0	1271.7	1.1e-37	2.2e-35	118.6
Isoform0000073	2240	190	276	IG_FLMN	0	1271.7	2e-32	3.9e-30	101.5
Isoform0000073	2240	284	379	IG_FLMN	0	1271.7	4.9e-37	9.6e-35	116.6
Isoform0000073	2240	381	482	IG_FLMN	0	1271.7	2e-33	3.9e-31	104.7
Isoform0000073	2240	484	527	IG_FLMN	0	1271.7	8.3e-16	1.6e-13	47.0
Isoform0000073	2240	1155	1250	IG_FLMN	0	1271.7	4e-36	7.8e-34	113.6
Isoform0000073	2240	1252	1346	IG_FLMN	0	1271.7	2.7e-40	5.3e-38	127.2
Isoform0000073	2240	1763	1826	IG_FLMN	0	1271.7	2.8e-19	5.4e-17	58.4
Isoform0000073	2240	1830	1921	IG_FLMN	0	1271.7	3.3e-42	6.5e-40	133.5
Isoform0000073	2240	1924	2016	IG_FLMN	0	1271.7	1.5e-31	3e-29	98.5
Isoform0000073	2240	2021	2111	IG_FLMN	0	1271.7	2.5e-32	4.9e-30	101.1
Isoform0000073	2240	2149	2240	IG_FLMN	0	1271.7	5.3e-33	1e-30	103.3
Isoform0000082	2600	579	635	IG_FLMN	0	1296.7	1.2e-18	2.3e-16	56.3
Isoform0000082	2600	643	708	IG_FLMN	0	1296.7	1.2e-21	2.4e-19	66.1
Isoform0000082	2600	1426	1512	IG_FLMN	0	1296.7	1e-37	2e-35	118.8
Isoform0000082	2600	1514	1609	IG_FLMN	0	1296.7	4.8e-36	9.3e-34	113.3
Isoform0000082	2600	1611	1705	IG_FLMN	0	1296.7	3.2e-40	6.3e-38	127.0
Isoform0000082	2600	1751	1817	IG_FLMN	0	1296.7	1.2e-20	2.3e-18	62.9
Isoform0000082	2600	1818	1909	IG_FLMN	0	1296.7	8.3e-42	1.6e-39	132.2
Isoform0000082	2600	1914	1995	IG_FLMN	0	1296.7	7.1e-19	1.4e-16	57.0
Isoform0000082	2600	1999	2090	IG_FLMN	0	1296.7	9.2e-38	1.8e-35	118.9
Isoform0000082	2600	2123	2186	IG_FLMN	0	1296.7	3.2e-19	6.3e-17	58.1
Isoform0000082	2600	2190	2281	IG_FLMN	0	1296.7	3.9e-42	7.7e-40	133.2
Isoform0000082	2600	2284	2376	IG_FLMN	0	1296.7	5.7e-32	1.1e-29	99.9
Isoform0000082	2600	2381	2471	IG_FLMN	0	1296.7	3e-32	5.8e-30	100.9
Isoform0000082	2600	2509	2600	IG_FLMN	0	1296.7	6.2e-33	1.2e-30	103.1
Isoform0000087	2134	73	89	IG_FLMN	0	2169.5	3.8e-06	0.00074	15.3
Isoform0000087	2134	93	179	IG_FLMN	0	2169.5	1.9e-32	3.7e-30	101.5
Isoform0000087	2134	187	282	IG_FLMN	0	2169.5	4.6e-37	9.1e-35	116.6
Isoform0000087	2134	284	385	IG_FLMN	0	2169.5	2e-33	3.9e-31	104.7
Isoform0000087	2134	387	484	IG_FLMN	0	2169.5	4.8e-32	9.3e-30	100.2
Isoform0000087	2134	486	580	IG_FLMN	0	2169.5	1e-30	2e-28	95.8
Isoform0000087	2134	582	673	IG_FLMN	0	2169.5	2.2e-43	4.3e-41	137.3
Isoform0000087	2134	675	768	IG_FLMN	0	2169.5	2.2e-35	4.3e-33	111.1
Isoform0000087	2134	770	868	IG_FLMN	0	2169.5	2e-37	3.9e-35	117.8
Isoform0000087	2134	870	961	IG_FLMN	0	2169.5	7.7e-41	1.5e-38	129.0
Isoform0000087	2134	963	1057	IG_FLMN	0	2169.5	2.5e-42	4.8e-40	133.9
Isoform0000087	2134	1059	1154	IG_FLMN	0	2169.5	3.8e-36	7.4e-34	113.6
Isoform0000087	2134	1156	1250	IG_FLMN	0	2169.5	2.6e-40	5e-38	127.3
Isoform0000087	2134	1285	1351	IG_FLMN	0	2169.5	9.6e-21	1.9e-18	63.2
Isoform0000087	2134	1352	1443	IG_FLMN	0	2169.5	6.6e-42	1.3e-39	132.5
Isoform0000087	2134	1448	1529	IG_FLMN	0	2169.5	5.7e-19	1.1e-16	57.3
Isoform0000087	2134	1533	1624	IG_FLMN	0	2169.5	7.3e-38	1.4e-35	119.3
Isoform0000087	2134	1657	1720	IG_FLMN	0	2169.5	2.6e-19	5.1e-17	58.5
Isoform0000087	2134	1724	1815	IG_FLMN	0	2169.5	3.2e-42	6.2e-40	133.6
Isoform0000087	2134	1818	1910	IG_FLMN	0	2169.5	1.5e-31	2.8e-29	98.6
Isoform0000087	2134	1915	2005	IG_FLMN	0	2169.5	2.4e-32	4.7e-30	101.2
Isoform0000087	2134	2043	2134	IG_FLMN	0	2169.5	5e-33	9.7e-31	103.4
Isoform0000989	1723	26	136	IG	2.7e-129	418.9	7.9e-08	2.3e-06	23.5
Isoform0000989	1723	247	324	IG	2.7e-129	418.9	9.8e-13	2.8e-11	39.3
Isoform0000989	1723	331	409	IG	2.7e-129	418.9	3e-14	8.8e-13	44.2
Isoform0000989	1723	421	505	IG	2.7e-129	418.9	2.4e-07	6.9e-06	22.0
Isoform0000989	1723	516	595	IG	2.7e-129	418.9	4.6e-13	1.3e-11	40.3
Isoform0000989	1723	714	793	IG	2.7e-129	418.9	1.1e-07	3.3e-06	23.0
Isoform0000989	1723	802	894	IG	2.7e-129	418.9	4.4e-08	1.3e-06	24.3
Isoform0000989	1723	901	981	IG	2.7e-129	418.9	2.2e-10	6.2e-09	31.8
Isoform0000989	1723	997	1087	IG	2.7e-129	418.9	1.1e-07	3.1e-06	23.1
Isoform0000989	1723	1092	1169	IG	2.7e-129	418.9	3.5e-12	1e-10	37.5
Isoform0000989	1723	1266	1343	IG	2.7e-129	418.9	6e-08	1.7e-06	23.9
Isoform0000989	1723	1448	1528	IG	2.7e-129	418.9	1.6e-08	4.7e-07	25.7
Isoform0000336	1723	26	136	IG	1.2e-128	416.8	2.6e-07	7.5e-06	21.9
Isoform0000336	1723	247	324	IG	1.2e-128	416.8	9.8e-13	2.8e-11	39.3
Isoform0000336	1723	331	409	IG	1.2e-128	416.8	3e-14	8.8e-13	44.2
Isoform0000336	1723	421	505	IG	1.2e-128	416.8	2.3e-07	6.8e-06	22.0
Isoform0000336	1723	516	595	IG	1.2e-128	416.8	1.3e-12	3.6e-11	39.0
Isoform0000336	1723	714	793	IG	1.2e-128	416.8	1.1e-07	3.3e-06	23.0
Isoform0000336	1723	802	894	IG	1.2e-128	416.8	4.4e-08	1.3e-06	24.3
Isoform0000336	1723	901	981	IG	1.2e-128	416.8	2.2e-10	6.2e-09	31.8
Isoform0000336	1723	997	1087	IG	1.2e-128	416.8	1.1e-07	3.1e-06	23.1
Isoform0000336	1723	1092	1169	IG	1.2e-128	416.8	1.4e-12	4e-11	38.8
Isoform0000336	1723	1266	1343	IG	1.2e-128	416.8	6e-08	1.7e-06	23.9
Isoform0000336	1723	1448	1528	IG	1.2e-128	416.8	1.6e-08	4.7e-07	25.7
Isoform0000114	1949	39	124	IG	1.1e-100	327.0	4.2e-11	1.2e-09	34.1
Isoform0000114	1949	164	248	IG	1.1e-100	327.0	1.6e-12	4.7e-11	38.6
Isoform0000114	1949	417	502	IG	1.1e-100	327.0	3.9e-13	1.1e-11	40.6
Isoform0000114	1949	518	598	IG	1.1e-100	327.0	8e-17	2.3e-15	52.5
Isoform0000114	1949	626	710	IG	1.1e-100	327.0	8.4e-12	2.4e-10	36.3
Isoform0000114	1949	724	808	IG	1.1e-100	327.0	2.4e-09	7e-08	28.4
Isoform0000114	1949	1149	1233	IG	1.1e-100	327.0	1.7e-13	4.8e-12	41.8
Isoform0000114	1949	1289	1373	IG	1.1e-100	327.0	1.1e-08	3.3e-07	26.2
Isoform0000114	1949	1860	1945	IG	1.1e-100	327.0	3.2e-11	9.2e-10	34.5
Isoform0001200	630	56	131	IG	4.5e-68	222.0	6.5e-07	1.9e-05	20.6
Isoform0001200	630	143	230	IG	4.5e-68	222.0	1.1e-09	3.1e-08	29.6
Isoform0001200	630	249	328	IG	4.5e-68	222.0	2.3e-15	6.6e-14	47.8
Isoform0001200	630	338	412	IG	4.5e-68	222.0	1.7e-11	5e-10	35.3
Isoform0001200	630	424	505	IG	4.5e-68	222.0	1.1e-12	3.1e-11	39.2
Isoform0001200	630	514	604	IG	4.5e-68	222.0	2.3e-13	6.8e-12	41.3
Isoform0001114	1021	56	131	IG	9.4e-67	217.8	6.2e-07	1.8e-05	20.7
Isoform0001114	1021	143	230	IG	9.4e-67	217.8	2e-09	5.9e-08	28.6
Isoform0001114	1021	249	328	IG	9.4e-67	217.8	4.3e-15	1.3e-13	46.9
Isoform0001114	1021	338	412	IG	9.4e-67	217.8	3.2e-11	9.4e-10	34.4
Isoform0001114	1021	424	505	IG	9.4e-67	217.8	2.1e-12	6e-11	38.3
Isoform0001114	1021	514	604	IG	9.4e-67	217.8	4.5e-13	1.3e-11	40.4
Isoform0001212	1021	56	131	IG	9.4e-67	217.8	6.2e-07	1.8e-05	20.7
Isoform0001212	1021	143	230	IG	9.4e-67	217.8	2e-09	5.9e-08	28.6
Isoform0001212	1021	249	328	IG	9.4e-67	217.8	4.3e-15	1.3e-13	46.9
Isoform0001212	1021	338	412	IG	9.4e-67	217.8	3.2e-11	9.4e-10	34.4
Isoform0001212	1021	424	505	IG	9.4e-67	217.8	2.1e-12	6e-11	38.3
Isoform0001212	1021	514	604	IG	9.4e-67	217.8	4.5e-13	1.3e-11	40.4
Isoform0000235	957	35	127	IG	2.5e-62	203.5	1e-10	3e-09	32.8
Isoform0000235	957	137	220	IG	2.5e-62	203.5	2.4e-12	6.9e-11	38.1
Isoform0000235	957	229	309	IG	2.5e-62	203.5	3.8e-13	1.1e-11	40.6
Isoform0000235	957	321	410	IG	2.5e-62	203.5	1.7e-14	5.1e-13	44.9
Isoform0000235	957	425	507	IG	2.5e-62	203.5	7.9e-13	2.3e-11	39.6
Isoform0001122	847	26	115	IG	3.9e-62	202.9	4.2e-13	1.2e-11	40.5
Isoform0001122	847	124	209	IG	3.9e-62	202.9	8.5e-13	2.5e-11	39.5
Isoform0001122	847	221	304	IG	3.9e-62	202.9	4.8e-15	1.4e-13	46.7
Isoform0001122	847	315	402	IG	3.9e-62	202.9	6.2e-14	1.8e-12	43.2
Isoform0001122	847	410	495	IG	3.9e-62	202.9	2.8e-09	8.2e-08	28.2
Isoform0000996	857	26	115	IG	5e-62	202.6	4.2e-13	1.2e-11	40.5
Isoform0000996	857	124	209	IG	5e-62	202.6	8.6e-13	2.5e-11	39.5
Isoform0000996	857	221	304	IG	5e-62	202.6	4.9e-15	1.4e-13	46.7
Isoform0000996	857	315	412	IG	5e-62	202.6	8.8e-14	2.6e-12	42.7
Isoform0000996	857	420	505	IG	5e-62	202.6	2.9e-09	8.3e-08	28.2
Isoform0000450	1057	26	115	IG	1.1e-61	201.5	5.6e-13	1.6e-11	40.1
Isoform0000450	1057	124	209	IG	1.1e-61	201.5	1.1e-12	3.3e-11	39.1
Isoform0000450	1057	221	304	IG	1.1e-61	201.5	6.4e-15	1.9e-13	46.3
Isoform0000450	1057	315	402	IG	1.1e-61	201.5	8.3e-14	2.4e-12	42.8
Isoform0000450	1057	410	495	IG	1.1e-61	201.5	3.7e-09	1.1e-07	27.8
Isoform0000295	1337	236	328	IG	1.3e-59	194.8	4.8e-15	1.4e-13	46.8
Isoform0000295	1337	565	655	IG	1.3e-59	194.8	4.3e-13	1.3e-11	40.5
Isoform0000295	1337	666	748	IG	1.3e-59	194.8	3.4e-16	1e-14	50.4
Isoform0001054	1192	39	116	IG	9.2e-56	182.4	4.7e-12	1.4e-10	37.1
Isoform0001054	1192	126	205	IG	9.2e-56	182.4	4.6e-08	1.3e-06	24.3
Isoform0001054	1192	228	309	IG	9.2e-56	182.4	8.1e-09	2.3e-07	26.7
Isoform0001054	1192	318	393	IG	9.2e-56	182.4	1.2e-13	3.4e-12	42.3
Isoform0001054	1192	411	518	IG	9.2e-56	182.4	1.7e-14	5e-13	45.0
Isoform0000183	1115	167	254	IG	1.1e-55	182.2	1.4e-08	4.2e-07	25.9
Isoform0000183	1115	276	357	IG	1.1e-55	182.2	8.3e-15	2.4e-13	46.0
Isoform0000183	1115	366	448	IG	1.1e-55	182.2	2.7e-08	7.9e-07	25.0
Isoform0000183	1115	459	541	IG	1.1e-55	182.2	1.9e-10	5.6e-09	31.9
Isoform0000183	1115	550	638	IG	1.1e-55	182.2	2.9e-13	8.3e-12	41.0
Isoform0000174	1238	167	254	IG	2.2e-55	181.2	1.6e-08	4.7e-07	25.7
Isoform0000174	1238	276	357	IG	2.2e-55	181.2	9.4e-15	2.7e-13	45.8
Isoform0000174	1238	366	448	IG	2.2e-55	181.2	3.1e-08	9e-07	24.8
Isoform0000174	1238	459	541	IG	2.2e-55	181.2	2.2e-10	6.3e-09	31.8
Isoform0000174	1238	550	638	IG	2.2e-55	181.2	3.3e-13	9.5e-12	40.8
Isoform0000569	1183	146	233	IG	2.6e-54	177.7	7e-09	2e-07	26.9
Isoform0000569	1183	275	352	IG	2.6e-54	177.7	7.1e-12	2.1e-10	36.5
Isoform0000569	1183	361	444	IG	2.6e-54	177.7	1.7e-08	4.9e-07	25.7
Isoform0000569	1183	455	537	IG	2.6e-54	177.7	3.7e-08	1.1e-06	24.6
Isoform0000569	1183	546	628	IG	2.6e-54	177.7	1.3e-12	3.9e-11	38.9
Isoform0000563	1211	152	239	IG	3.1e-54	177.5	7.2e-09	2.1e-07	26.9
Isoform0000563	1211	281	358	IG	3.1e-54	177.5	7.4e-12	2.1e-10	36.5
Isoform0000563	1211	367	450	IG	3.1e-54	177.5	1.7e-08	5e-07	25.6
Isoform0000563	1211	461	543	IG	3.1e-54	177.5	3.8e-08	1.1e-06	24.6
Isoform0000563	1211	552	634	IG	3.1e-54	177.5	1.4e-12	4e-11	38.8
Isoform0000976	1186	59	143	IG	3.2e-54	177.5	1.2e-12	3.5e-11	39.0
Isoform0000976	1186	155	237	IG	3.2e-54	177.5	3.1e-17	9e-16	53.8
Isoform0000976	1186	246	327	IG	3.2e-54	177.5	1.9e-11	5.6e-10	35.2
Isoform0000976	1186	338	419	IG	3.2e-54	177.5	2.1e-14	6.1e-13	44.7
Isoform0000851	992	215	309	IG	3.7e-53	174.0	7.8e-14	2.3e-12	42.8
Isoform0000851	992	321	402	IG	3.7e-53	174.0	9.3e-10	2.7e-08	29.7
Isoform0000851	992	541	638	IG	3.7e-53	174.0	5e-09	1.4e-07	27.4
Isoform0000851	992	650	731	IG	3.7e-53	174.0	1.7e-15	4.8e-14	48.2
Isoform0000213	1411	16	106	IG	2.3e-46	152.2	5.9e-09	1.7e-07	27.1
Isoform0000213	1411	115	197	IG	2.3e-46	152.2	7.1e-12	2.1e-10	36.5
Isoform0000213	1411	212	295	IG	2.3e-46	152.2	4.8e-16	1.4e-14	50.0
Isoform0000213	1411	304	385	IG	2.3e-46	152.2	7.5e-10	2.2e-08	30.0
Isoform0000609	912	2	59	IG	4.9e-37	122.2	9.6e-09	2.8e-07	26.5
Isoform0000609	912	68	151	IG	4.9e-37	122.2	1.2e-08	3.5e-07	26.2
Isoform0000609	912	162	244	IG	4.9e-37	122.2	2.6e-08	7.6e-07	25.1
Isoform0000609	912	253	335	IG	4.9e-37	122.2	9.5e-13	2.8e-11	39.3
Isoform0000489	1658	26	136	IG	2.5e-35	116.7	7.5e-08	2.2e-06	23.6
Isoform0000489	1658	1201	1278	IG	2.5e-35	116.7	5.8e-08	1.7e-06	24.0
Isoform0000489	1658	1383	1463	IG	2.5e-35	116.7	1.6e-08	4.5e-07	25.8
Isoform0000325	1898	39	125	IG	9.6e-32	105.2	8.8e-10	2.5e-08	29.8
Isoform0000325	1898	141	226	IG	9.6e-32	105.2	8e-11	2.3e-09	33.2
Isoform0000325	1898	238	316	IG	9.6e-32	105.2	2.8e-12	8.1e-11	37.8
Isoform0000323	1907	39	125	IG	9.9e-32	105.1	8.8e-10	2.6e-08	29.8
Isoform0000323	1907	141	226	IG	9.9e-32	105.1	8e-11	2.3e-09	33.2
Isoform0000323	1907	238	316	IG	9.9e-32	105.1	2.8e-12	8.1e-11	37.8
Isoform0000928	1516	39	125	IG	7.4e-28	92.7	3.1e-07	9.1e-06	21.6
Isoform0000928	1516	141	226	IG	7.4e-28	92.7	2.5e-12	7.3e-11	38.0
Isoform0000928	1516	238	316	IG	7.4e-28	92.7	1.7e-09	4.9e-08	28.9
Isoform0001040	1501	39	125	IG	7.5e-28	92.6	3.1e-07	9e-06	21.6
Isoform0001040	1501	141	226	IG	7.5e-28	92.6	2.5e-12	7.2e-11	38.0
Isoform0001040	1501	238	316	IG	7.5e-28	92.6	1.7e-09	4.9e-08	28.9
Isoform0000232	1910	39	125	IG	7.6e-28	92.6	4.1e-07	1.2e-05	21.2
Isoform0000232	1910	141	226	IG	7.6e-28	92.6	3.3e-12	9.6e-11	37.6
Isoform0000232	1910	238	316	IG	7.6e-28	92.6	2.2e-09	6.5e-08	28.5
Isoform0000911	1505	39	125	IG	7.6e-28	92.6	3.1e-07	9e-06	21.6
Isoform0000911	1505	141	226	IG	7.6e-28	92.6	2.5e-12	7.2e-11	38.0
Isoform0000911	1505	242	320	IG	7.6e-28	92.6	1.7e-09	4.9e-08	28.9
Isoform0000255	1926	39	125	IG	7.9e-28	92.6	4.1e-07	1.2e-05	21.2
Isoform0000255	1926	141	226	IG	7.9e-28	92.6	3.3e-12	9.7e-11	37.6
Isoform0000255	1926	238	316	IG	7.9e-28	92.6	2.3e-09	6.5e-08	28.5
Isoform0000478	1926	39	125	IG	7.9e-28	92.6	4.1e-07	1.2e-05	21.2
Isoform0000478	1926	141	226	IG	7.9e-28	92.6	3.3e-12	9.7e-11	37.6
Isoform0000478	1926	238	316	IG	7.9e-28	92.6	2.3e-09	6.5e-08	28.5
Isoform0000224	1926	39	125	IG	7.9e-28	92.6	4.1e-07	1.2e-05	21.2
Isoform0000224	1926	141	226	IG	7.9e-28	92.6	3.3e-12	9.7e-11	37.6
Isoform0000224	1926	238	316	IG	7.9e-28	92.6	2.3e-09	6.5e-08	28.5
Isoform0000919	1510	39	125	IG	1.1e-27	92.1	3.1e-07	9e-06	21.6
Isoform0000919	1510	141	235	IG	1.1e-27	92.1	3.5e-12	1e-10	37.5
Isoform0000919	1510	247	325	IG	1.1e-27	92.1	1.7e-09	4.9e-08	28.9
Isoform0000857	1526	39	125	IG	1.1e-27	92.1	3.1e-07	9.1e-06	21.6
Isoform0000857	1526	141	235	IG	1.1e-27	92.1	3.5e-12	1e-10	37.5
Isoform0000857	1526	247	325	IG	1.1e-27	92.1	1.7e-09	5e-08	28.9
Isoform0000793	373	10	102	IG	8.5e-24	79.6	1.1e-11	3.1e-10	36.0
Isoform0000793	373	214	292	IG	8.5e-24	79.6	5.8e-08	1.7e-06	24.0
Isoform0000867	1345	278	367	IG	1.2e-19	66.3	1.1e-10	3.1e-09	32.8
Isoform0000867	1345	476	562	IG	1.2e-19	66.3	1.8e-09	5.3e-08	28.8
Isoform0000805	1385	278	367	IG	6.5e-19	63.9	1.1e-10	3.2e-09	32.7
Isoform0000805	1385	516	602	IG	6.5e-19	63.9	1.9e-09	5.5e-08	28.7
Isoform0001163	579	55	143	IG	6.2e-18	60.7	1.2e-13	3.4e-12	42.3
Isoform0000843	741	2	54	IG	2.4e-16	55.6	6.3e-06	0.00018	17.4
Isoform0000843	741	65	145	IG	2.4e-16	55.6	1.2e-11	3.4e-10	35.8
Isoform0000540	425	53	143	IG	1.5e-15	53.1	3.9e-16	1.1e-14	50.2
Isoform0000062	470	178	263	IG	3.6e-15	51.8	2.6e-12	7.6e-11	37.9
Isoform0000803	927	820	897	IG	1.4e-10	37.1	1.2e-06	3.6e-05	19.7
Isoform0000204	570	9	115	IG	3e-10	36.0	5.9e-11	1.7e-09	33.6
Isoform0000862	1439	200	288	IG	8.6e-10	34.5	6e-11	1.7e-09	33.6
Isoform0000744	639	43	129	IG	2e-08	30.2	6.9e-10	2e-08	30.2
Isoform0001058	214	29	140	IG	3.4e-08	29.4	1.9e-09	5.7e-08	28.7
Isoform0000515	1248	51	162	IG	7.9e-07	25.0	5.9e-08	1.7e-06	23.9
Isoform0000402	1357	51	162	IG	8.7e-07	24.9	6.6e-08	1.9e-06	23.8
Isoform0001200	630	179	213	IGv	5.5e-14	48.8	7.2e-06	0.00049	16.5
Isoform0000235	957	331	394	IGv	2.3e-13	46.8	4e-10	2.7e-08	30.3
Isoform0000183	1115	597	622	IGv	6.1e-13	45.4	2.5e-07	1.7e-05	21.2
Isoform0000174	1238	597	622	IGv	1e-12	44.7	2.8e-07	1.9e-05	21.1
Isoform0001163	579	101	127	IGv	2.9e-09	33.5	1.2e-07	8e-06	22.3
Isoform0001058	214	52	121	IGv	3.6e-07	26.7	7.7e-09	5.3e-07	26.1
Isoform0000204	570	19	100	IGv	3.6e-07	26.7	1.2e-08	8.1e-07	25.5
Isoform0000236	1037	814	1012	ILWEQ	8.1e-126	416.5	3.5e-128	1.2e-125	416.0
Isoform0000067	2541	2336	2533	ILWEQ	4.7e-106	351.3	1.4e-108	4.7e-106	351.3
Isoform0000041	2558	2353	2550	ILWEQ	4.7e-106	351.3	1.4e-108	4.7e-106	351.3
Isoform0000054	2558	2353	2550	ILWEQ	4.7e-106	351.3	1.4e-108	4.7e-106	351.3
Isoform0000543	1036	24	84	Int_alpha	2.5e-59	194.1	6.2e-12	2.8e-09	33.1
Isoform0000543	1036	234	284	Int_alpha	2.5e-59	194.1	1.5e-10	7e-08	28.6
Isoform0000543	1036	288	348	Int_alpha	2.5e-59	194.1	1.9e-18	8.6e-16	54.1
Isoform0000543	1036	353	409	Int_alpha	2.5e-59	194.1	4e-19	1.8e-16	56.3
Isoform0000543	1036	417	464	Int_alpha	2.5e-59	194.1	1.8e-11	8.1e-09	31.6
Isoform0000372	703	28	85	Int_alpha	3.9e-57	187.1	8.8e-10	4e-07	26.2
Isoform0000372	703	230	280	Int_alpha	3.9e-57	187.1	9.2e-18	4.2e-15	51.9
Isoform0000372	703	284	341	Int_alpha	3.9e-57	187.1	6.2e-14	2.8e-11	39.6
Isoform0000372	703	348	404	Int_alpha	3.9e-57	187.1	2.2e-18	1e-15	53.9
Isoform0000372	703	414	463	Int_alpha	3.9e-57	187.1	3.2e-11	1.5e-08	30.8
Isoform0000685	988	189	239	Int_alpha	7.4e-53	173.3	1.4e-17	6.3e-15	51.3
Isoform0000685	988	243	300	Int_alpha	7.4e-53	173.3	9.5e-14	4.3e-11	39.0
Isoform0000685	988	307	363	Int_alpha	7.4e-53	173.3	3.4e-18	1.5e-15	53.3
Isoform0000685	988	374	422	Int_alpha	7.4e-53	173.3	5.3e-11	2.4e-08	30.1
Isoform0000445	1443	491	833	IPPc	3.7e-174	576.8	1e-176	4.7e-174	576.4
Isoform0000351	1512	532	874	IPPc	4e-174	576.6	1.1e-176	5.1e-174	576.3
Isoform0000283	1379	495	835	IPPc	1.1e-130	432.9	2.9e-133	1.3e-130	432.6
Isoform0000626	1335	563	656	IPT	5.5e-68	225.2	6.2e-20	1.1e-17	61.2
Isoform0000626	1335	657	740	IPT	5.5e-68	225.2	1.9e-24	3.2e-22	75.9
Isoform0000626	1335	742	837	IPT	5.5e-68	225.2	4.2e-22	7.1e-20	68.2
Isoform0000626	1335	839	935	IPT	5.5e-68	225.2	6.4e-09	1.1e-06	25.3
Isoform0000519	1382	563	656	IPT	6.5e-68	224.9	6.5e-20	1.1e-17	61.1
Isoform0000519	1382	657	740	IPT	6.5e-68	224.9	1.9e-24	3.3e-22	75.8
Isoform0000519	1382	742	837	IPT	6.5e-68	224.9	4.3e-22	7.4e-20	68.2
Isoform0000519	1382	839	935	IPT	6.5e-68	224.9	6.6e-09	1.1e-06	25.2
Isoform0000313	1866	831	920	IPT	1.7e-58	194.2	4.4e-24	7.4e-22	74.7
Isoform0000313	1866	921	1007	IPT	1.7e-58	194.2	1.4e-22	2.4e-20	69.8
Isoform0000313	1866	1009	1090	IPT	1.7e-58	194.2	7.7e-20	1.3e-17	60.9
Isoform0000234	1282	220	311	IPT	1.5e-56	187.9	3.3e-23	5.7e-21	71.8
Isoform0000234	1282	312	400	IPT	1.5e-56	187.9	1.1e-22	1.9e-20	70.1
Isoform0000234	1282	402	526	IPT	1.5e-56	187.9	5.9e-15	1e-12	44.9
Isoform0000492	1840	804	895	IPT	3.4e-45	150.8	6.6e-22	1.1e-19	67.6
Isoform0000492	1840	896	982	IPT	3.4e-45	150.8	1.8e-21	3e-19	66.2
Isoform0000492	1840	984	1020	IPT	3.4e-45	150.8	4.2e-06	0.00072	16.0
Isoform0000389	1315	694	783	IPT	4.8e-40	134.0	2.9e-24	4.9e-22	75.3
Isoform0000389	1315	784	871	IPT	4.8e-40	134.0	3.1e-21	5.2e-19	65.4
Isoform0000696	1904	831	922	IPT	3.9e-39	131.1	4.3e-19	7.4e-17	58.4
Isoform0000696	1904	923	1009	IPT	3.9e-39	131.1	3e-17	5.1e-15	52.4
Isoform0000696	1904	1011	1140	IPT	3.9e-39	131.1	7.3e-09	1.3e-06	25.0
Isoform0000610	1076	600	699	IPT	2.1e-24	83.0	6.4e-26	1.1e-23	80.7
Isoform0000329	1164	104	126	IQ	4.4e-21	69.8	1e-07	1.1e-05	21.5
Isoform0000329	1164	127	148	IQ	4.4e-21	69.8	2.4e-06	0.00025	17.2
Isoform0000329	1164	175	197	IQ	4.4e-21	69.8	8.8e-07	9.2e-05	18.6
Isoform0000329	1164	200	222	IQ	4.4e-21	69.8	3.1e-08	3.2e-06	23.1
Isoform0000472	1684	773	793	IQ	1.5e-17	58.7	8.3e-08	8.7e-06	21.8
Isoform0000472	1684	801	823	IQ	1.5e-17	58.7	4.4e-08	4.7e-06	22.6
Isoform0000472	1684	833	853	IQ	1.5e-17	58.7	1.6e-06	0.00017	17.8
Isoform0001034	1573	687	709	IQ	5.7e-14	47.5	1.8e-07	1.9e-05	20.7
Isoform0001034	1573	719	739	IQ	5.7e-14	47.5	4e-07	4.2e-05	19.6
Isoform0000904	1413	99	121	IQ	3.9e-13	44.8	2.8e-07	2.9e-05	20.1
Isoform0000904	1413	122	144	IQ	3.9e-13	44.8	3.5e-06	0.00037	16.7
Isoform0000904	1413	145	167	IQ	3.9e-13	44.8	9.1e-06	0.00095	15.4
Isoform0000068	1620	396	418	IQ	6.6e-13	44.1	3.2e-07	3.4e-05	19.9
Isoform0000068	1620	419	441	IQ	6.6e-13	44.1	4.1e-06	0.00043	16.5
Isoform0000584	1944	1034	1055	IQ	6.5e-12	41.0	7.8e-07	8.2e-05	18.7
Isoform0000584	1944	1097	1119	IQ	6.5e-12	41.0	2.1e-06	0.00022	17.4
Isoform0000668	1017	751	773	IQ	2.8e-07	26.5	1.1e-08	1.2e-06	24.5
Isoform0000154	2026	1194	1216	IQ	6.8e-07	25.3	2.4e-08	2.5e-06	23.5
Isoform0000148	2041	1194	1216	IQ	6.8e-07	25.3	2.4e-08	2.5e-06	23.5
Isoform0000672	1938	1905	1927	IQ	3.3e-06	23.1	7.2e-08	7.6e-06	22.0
Isoform0000319	957	811	833	IQ	4.8e-06	22.6	1.2e-07	1.3e-05	21.3
Isoform0000371	984	838	860	IQ	4.8e-06	22.6	1.2e-07	1.3e-05	21.2
Isoform0000199	1960	778	800	IQ	9.7e-06	21.6	2.7e-07	2.8e-05	20.2
Isoform0001113	1836	1600	1734	JAB_MPN	6.6e-31	103.5	1.5e-33	6.6e-31	103.5
Isoform0000344	2186	1950	2084	JAB_MPN	8.2e-31	103.2	1.8e-33	8.2e-31	103.2
Isoform0000938	1820	1726	1800	JAB_MPN	6.6e-17	57.7	2.9e-19	1.3e-16	56.7
Isoform0000424	1217	468	634	JmjC	3.2e-74	246.7	2.1e-76	4.9e-74	246.1
Isoform0001057	1217	468	634	JmjC	3.2e-74	246.7	2.1e-76	4.9e-74	246.1
Isoform0000520	1556	468	634	JmjC	4.4e-74	246.2	3e-76	6.8e-74	245.6
Isoform0001031	1566	475	641	JmjC	4.4e-74	246.2	3e-76	6.9e-74	245.6
Isoform0000776	1266	1003	1210	JmjC	3.2e-26	88.6	2.9e-28	6.7e-26	87.5
Isoform0000387	1754	1491	1697	JmjC	5e-26	87.9	4.7e-28	1.1e-25	86.8
Isoform0000424	1217	13	54	JmjN	1.3e-24	82.5	6.3e-27	2.2e-24	81.7
Isoform0001057	1217	13	54	JmjN	1.3e-24	82.5	6.3e-27	2.2e-24	81.7
Isoform0000520	1556	13	54	JmjN	1.7e-24	82.1	8.4e-27	2.8e-24	81.3
Isoform0001031	1566	13	54	JmjN	1.7e-24	82.1	8.4e-27	2.9e-24	81.3
Isoform0000182	2034	182	228	KAZAL	4.2e-44	146.2	2.4e-22	3.2e-19	65.4
Isoform0000182	2034	250	303	KAZAL	4.2e-44	146.2	2.8e-15	3.8e-12	42.4
Isoform0000182	2034	475	507	KAZAL	4.2e-44	146.2	2.1e-17	2.9e-14	49.3
Isoform0000769	634	367	419	Kelch	1.2e-41	137.6	1.8e-09	6e-07	25.8
Isoform0000769	634	420	466	Kelch	1.2e-41	137.6	1.2e-14	4.1e-12	42.5
Isoform0000769	634	467	513	Kelch	1.2e-41	137.6	5.6e-13	1.9e-10	37.1
Isoform0000769	634	514	565	Kelch	1.2e-41	137.6	7.6e-07	0.00026	17.4
Isoform0000923	634	367	419	Kelch	1.2e-41	137.6	1.8e-09	6e-07	25.8
Isoform0000923	634	420	466	Kelch	1.2e-41	137.6	1.2e-14	4.1e-12	42.5
Isoform0000923	634	467	513	Kelch	1.2e-41	137.6	5.6e-13	1.9e-10	37.1
Isoform0000923	634	514	565	Kelch	1.2e-41	137.6	7.6e-07	0.00026	17.4
Isoform0000468	505	254	300	Kelch	1.3e-25	86.0	9.2e-12	3.2e-09	33.2
Isoform0000468	505	302	344	Kelch	1.3e-25	86.0	1.2e-13	3.9e-11	39.3
Isoform0000740	671	573	622	Kelch	4.4e-18	61.7	9.7e-10	3.3e-07	26.7
Isoform0000671	1265	152	216	KH	3.6e-207	668.4	1.4e-19	9.4e-17	57.1
Isoform0000671	1265	224	289	KH	3.6e-207	668.4	6.4e-14	4.4e-11	38.9
Isoform0000671	1265	296	362	KH	3.6e-207	668.4	5.2e-15	3.6e-12	42.4
Isoform0000671	1265	366	429	KH	3.6e-207	668.4	1.9e-16	1.3e-13	47.1
Isoform0000671	1265	437	502	KH	3.6e-207	668.4	9.6e-20	6.5e-17	57.6
Isoform0000671	1265	509	575	KH	3.6e-207	668.4	2.3e-15	1.6e-12	43.6
Isoform0000671	1265	583	648	KH	3.6e-207	668.4	1e-20	7e-18	60.7
Isoform0000671	1265	655	721	KH	3.6e-207	668.4	1.4e-19	9.6e-17	57.1
Isoform0000671	1265	728	795	KH	3.6e-207	668.4	9.7e-17	6.6e-14	48.0
Isoform0000671	1265	802	868	KH	3.6e-207	668.4	4.4e-15	3e-12	42.7
Isoform0000671	1265	875	969	KH	3.6e-207	668.4	3.1e-18	2.1e-15	52.8
Isoform0000671	1265	971	1036	KH	3.6e-207	668.4	1.1e-16	7.8e-14	47.8
Isoform0000671	1265	1051	1119	KH	3.6e-207	668.4	1.2e-18	8.3e-16	54.1
Isoform0000671	1265	1126	1192	KH	3.6e-207	668.4	2.5e-17	1.7e-14	49.9
Isoform0000675	1265	152	216	KH	3.6e-207	668.4	1.4e-19	9.4e-17	57.1
Isoform0000675	1265	224	289	KH	3.6e-207	668.4	6.4e-14	4.4e-11	38.9
Isoform0000675	1265	296	362	KH	3.6e-207	668.4	5.2e-15	3.6e-12	42.4
Isoform0000675	1265	366	429	KH	3.6e-207	668.4	1.9e-16	1.3e-13	47.1
[truncated: 30,711 more rows]
