# Supplementary material for: Full-Length Transcriptome of Myotis pilosus as a Reference Resource and Mining of Auditory and Immune Related Genes
Source: Int J Mol Sci. 2022 Dec 21;24(1):62. doi: 10.3390/ijms24010062 (PMC9820712; doi:10.3390/ijms24010062)
Supplement: Supplementary file 1 [file ijms-24-00062-s001.zip › ijms-2105407-supplementary/supplementary files S1/Myotis_myotis.protein.tmhmm.xls]

Unigene_ID	Length	ExpAA	First60	PredHel	Topology
Isoform0000548	122	1.28	0.27	0	o
Isoform0001415	161	15.22	0.06	0	o
Isoform0002096	321	0.00	0.00	0	o
Isoform0002892	129	2.62	0.00	0	o
Isoform0003005	179	0.00	0.00	0	o
Isoform0003188	108	32.82	21.89	1	i17-39o
Isoform0003452	167	0.00	0.00	0	o
Isoform0003550	131	0.00	0.00	0	o
Isoform0004044	104	0.00	0.00	0	o
Isoform0004521	167	0.23	0.09	0	o
Isoform0004879	107	1.44	1.38	0	o
Isoform0005087	124	0.19	0.14	0	o
Isoform0005199	105	0.33	0.07	0	o
Isoform0005697	179	0.00	0.00	0	o
Isoform0005837	109	11.69	8.58	0	o
Isoform0006248	107	0.00	0.00	0	o
Isoform0006335	137	22.80	0.08	1	i111-133o
Isoform0006769	106	0.00	0.00	0	o
Isoform0006834	137	22.80	0.08	1	i111-133o
Isoform0006866	105	0.32	0.06	0	o
Isoform0007202	129	2.62	0.00	0	o
Isoform0007446	183	12.91	0.07	0	o
Isoform0007580	439	0.01	0.00	0	o
Isoform0007670	146	47.64	30.89	2	o18-40i61-80o
Isoform0007735	101	6.52	0.00	0	o
Isoform0007746	119	16.92	16.92	1	i12-34o
Isoform0007799	121	32.00	24.10	0	o
Isoform0007845	104	0.15	0.00	0	o
Isoform0008002	134	0.00	0.00	0	o
Isoform0008029	141	1.45	0.53	0	o
Isoform0008127	106	0.00	0.00	0	o
Isoform0008189	105	0.32	0.06	0	o
Isoform0008411	123	0.00	0.00	0	o
Isoform0008465	117	0.28	0.24	0	o
Isoform0008612	149	0.01	0.00	0	o
Isoform0008849	154	0.01	0.00	0	o
Isoform0009048	160	0.03	0.02	0	o
Isoform0009098	105	0.32	0.06	0	o
Isoform0009108	143	0.01	0.01	0	o
Isoform0009389	116	0.01	0.00	0	o
Isoform0009456	203	0.00	0.00	0	o
Isoform0009544	108	20.52	0.10	1	i76-98o
Isoform0010178	105	0.32	0.06	0	o
Isoform0010197	179	0.00	0.00	0	o
Isoform0011041	105	0.32	0.06	0	o
Isoform0011168	115	0.00	0.00	0	o
Isoform0011590	116	0.01	0.00	0	o
Isoform0011594	366	0.40	0.00	0	o
Isoform0011745	116	0.01	0.00	0	o
Isoform0011747	182	0.12	0.12	0	o
Isoform0011861	105	0.11	0.01	0	i
Isoform0011901	154	0.01	0.00	0	o
Isoform0011909	118	12.87	12.84	0	o
Isoform0012297	179	0.00	0.00	0	o
Isoform0012607	116	0.01	0.00	0	o
Isoform0012787	377	26.13	0.00	0	o
Isoform0012794	139	3.71	0.86	0	o
Isoform0012926	347	0.00	0.00	0	o
Isoform0013337	190	0.05	0.04	0	o
Isoform0013649	118	0.00	0.00	0	o
Isoform0013672	104	0.03	0.03	0	o
Isoform0013858	198	2.94	2.73	0	o
Isoform0014141	124	0.19	0.14	0	o
Isoform0014189	134	1.08	1.08	0	o
Isoform0014227	116	0.01	0.00	0	o
Isoform0014649	127	0.03	0.03	0	o
Isoform0014882	127	0.03	0.01	0	o
Isoform0014887	99	20.25	17.10	1	o39-61i
Isoform0014906	225	5.25	0.00	0	o
Isoform0015076	123	0.00	0.00	0	o
Isoform0015254	103	0.02	0.00	0	o
Isoform0015315	218	0.00	0.00	0	o
Isoform0015330	116	0.03	0.00	0	i
Isoform0015696	126	0.03	0.02	0	o
Isoform0015826	116	0.01	0.00	0	o
Isoform0015828	254	0.00	0.00	0	o
Isoform0015862	410	0.54	0.00	0	o
Isoform0015955	153	3.24	0.09	0	o
Isoform0016143	179	0.01	0.00	0	o
Isoform0016264	342	1.04	1.03	0	o
Isoform0016392	146	0.00	0.00	0	o
Isoform0016540	102	0.00	0.00	0	o
Isoform0016647	105	0.32	0.06	0	o
Isoform0017053	115	5.50	0.00	0	o
Isoform0017326	106	4.21	1.35	0	o
Isoform0017546	184	0.00	0.00	0	o
Isoform0017560	113	0.00	0.00	0	o
Isoform0017608	131	0.00	0.00	0	o
Isoform0017767	135	0.00	0.00	0	o
Isoform0017786	169	0.12	0.04	0	o
Isoform0017836	156	0.01	0.00	0	o
Isoform0017837	180	0.00	0.00	0	o
Isoform0017946	214	0.02	0.00	0	o
Isoform0017959	164	0.05	0.01	0	o
Isoform0018322	160	41.78	3.84	2	i87-104o114-133i
Isoform0018326	105	0.32	0.06	0	o
Isoform0018747	120	0.05	0.00	0	o
Isoform0019010	366	0.40	0.00	0	o
Isoform0019377	555	26.27	11.72	0	o
Isoform0019594	144	0.07	0.07	0	o
Isoform0020251	219	0.00	0.00	0	o
Isoform0020339	254	0.00	0.00	0	o
Isoform0020657	121	0.00	0.00	0	o
Isoform0020667	145	0.73	0.73	0	o
Isoform0021608	121	0.00	0.00	0	i
Isoform0021682	101	1.04	1.04	0	o
Isoform0021691	130	0.44	0.43	0	o
Isoform0021778	240	4.22	2.28	0	o
Isoform0021930	106	4.21	1.35	0	o
Isoform0021984	103	0.01	0.00	0	o
Isoform0022011	116	0.01	0.00	0	o
Isoform0022121	151	0.01	0.00	0	o
Isoform0022349	100	7.86	7.86	0	o
Isoform0022358	132	0.13	0.00	0	o
Isoform0022604	116	0.01	0.00	0	o
Isoform0022616	212	42.01	19.85	1	o187-209i
Isoform0022620	136	0.02	0.02	0	o
Isoform0022764	168	50.60	21.27	2	o28-50i108-130o
Isoform0023264	139	0.02	0.02	0	o
Isoform0023413	209	0.01	0.00	0	o
Isoform0023635	149	14.26	0.00	0	o
Isoform0023702	148	0.00	0.00	0	o
Isoform0024074	311	0.00	0.00	0	o
Isoform0024170	116	0.01	0.00	0	o
Isoform0024610	116	0.01	0.00	0	o
Isoform0024634	284	0.00	0.00	0	o
Isoform0024937	116	0.01	0.00	0	o
Isoform0024956	250	0.00	0.00	0	o
Isoform0024980	275	0.00	0.00	0	o
Isoform0025018	239	0.00	0.00	0	o
Isoform0025080	154	0.11	0.11	0	o
Isoform0025376	110	7.09	3.57	0	o
Isoform0025434	116	0.01	0.00	0	o
Isoform0025724	100	0.00	0.00	0	o
Isoform0025774	108	46.58	23.60	2	o27-49i70-92o
Isoform0026280	149	0.02	0.00	0	o
Isoform0026574	131	1.13	0.00	0	o
Isoform0000001	2332	0.01	0.00	0	o
Isoform0000002	2331	0.02	0.00	0	o
Isoform0000003	3138	0.01	0.00	0	o
Isoform0000004	2737	138.33	0.01	6	o2262-2284i2297-2314o2340-2362i2383-2405o2428-2450i2558-2580o
Isoform0000005	2188	0.73	0.00	0	o
Isoform0000006	2540	0.01	0.00	0	o
Isoform0000007	1849	0.00	0.00	0	o
Isoform0000008	3095	15.93	15.20	0	o
Isoform0000009	1946	0.01	0.01	0	o
Isoform0000010	2609	0.53	0.00	0	o
Isoform0000011	2380	0.00	0.00	0	o
Isoform0000012	1078	0.00	0.00	0	o
Isoform0000013	2309	18.30	0.10	0	o
Isoform0000014	1152	32.20	0.00	1	i360-382o
Isoform0000015	2371	0.01	0.00	0	o
Isoform0000016	2303	53.14	0.36	2	o337-359i530-552o
Isoform0000017	2361	0.23	0.00	0	o
Isoform0000018	2452	14.46	14.45	0	o
Isoform0000019	1829	0.01	0.00	0	o
Isoform0000020	1734	0.18	0.00	0	o
Isoform0000021	593	0.02	0.00	0	o
Isoform0000022	2109	0.04	0.01	0	o
Isoform0000023	1232	0.25	0.25	0	o
Isoform0000024	647	33.91	0.02	1	o260-282i
Isoform0000025	1936	0.04	0.00	0	o
Isoform0000026	2582	0.26	0.04	0	o
Isoform0000027	2823	0.04	0.00	0	o
Isoform0000028	2801	0.19	0.00	0	o
Isoform0000029	2256	0.01	0.00	0	o
Isoform0000030	2234	0.22	0.00	0	o
Isoform0000031	2351	0.00	0.00	0	o
Isoform0000032	2670	0.51	0.00	0	o
Isoform0000033	2322	0.00	0.00	0	o
Isoform0000034	2698	0.00	0.00	0	o
Isoform0000035	1090	0.00	0.00	0	o
Isoform0000036	2373	0.28	0.00	0	o
Isoform0000037	273	21.94	21.94	1	i12-34o
Isoform0000038	261	22.12	0.01	1	i234-256o
Isoform0000039	2364	0.01	0.00	0	o
Isoform0000040	1816	0.23	0.00	0	o
Isoform0000041	2558	0.00	0.00	0	o
Isoform0000042	2351	0.00	0.00	0	o
Isoform0000043	183	0.00	0.00	0	o
Isoform0000044	858	0.01	0.00	0	o
Isoform0000045	1397	0.00	0.00	0	o
Isoform0000046	1974	0.00	0.00	0	o
Isoform0000047	2641	84.72	0.00	2	o2278-2300i2478-2497o
Isoform0000048	2364	0.01	0.00	0	o
Isoform0000049	2236	0.45	0.00	0	o
Isoform0000050	2744	0.09	0.00	0	o
Isoform0000051	326	0.00	0.00	0	o
Isoform0000052	2098	0.00	0.00	0	o
Isoform0000053	239	22.15	0.01	1	i212-234o
Isoform0000054	2558	0.00	0.00	0	o
Isoform0000055	2351	0.00	0.00	0	o
Isoform0000056	673	0.47	0.00	0	o
Isoform0000057	2631	0.30	0.00	0	o
Isoform0000058	385	0.00	0.00	0	o
Isoform0000059	1827	0.00	0.00	0	o
Isoform0000060	290	0.00	0.00	0	o
Isoform0000061	2541	0.00	0.00	0	o
Isoform0000062	470	0.07	0.00	0	o
Isoform0000063	2525	0.00	0.00	0	o
Isoform0000064	2654	0.18	0.00	0	o
Isoform0000065	2391	0.00	0.00	0	o
Isoform0000066	659	0.06	0.00	0	o
Isoform0000067	2541	0.00	0.00	0	o
Isoform0000068	1620	0.00	0.00	0	o
Isoform0000069	671	0.09	0.00	0	o
Isoform0000070	1579	16.24	0.00	0	o
Isoform0000071	1073	22.09	0.03	1	o970-992i
Isoform0000072	2416	0.00	0.00	0	o
Isoform0000073	2240	0.00	0.00	0	o
Isoform0000074	2121	2.64	2.63	0	o
Isoform0000075	2114	5.57	0.00	0	o
Isoform0000076	2355	0.00	0.00	0	o
Isoform0000077	2364	0.01	0.00	0	o
Isoform0000078	1296	0.16	0.00	0	o
Isoform0000079	1177	1.52	0.58	0	o
Isoform0000080	1687	0.23	0.00	0	o
Isoform0000081	2148	2.64	2.63	0	o
Isoform0000082	2600	0.53	0.00	0	o
Isoform0000083	336	0.01	0.00	0	o
Isoform0000084	125	0.00	0.00	0	o
Isoform0000085	2068	0.00	0.00	0	o
Isoform0000086	2416	24.35	1.99	1	o2247-2269i
Isoform0000087	2134	0.02	0.02	0	o
Isoform0000088	2398	0.01	0.00	0	o
Isoform0000089	1962	22.53	0.00	1	o1781-1803i
Isoform0000090	2397	0.02	0.01	0	o
Isoform0000091	595	0.16	0.00	0	o
Isoform0000092	2434	0.31	0.00	0	o
Isoform0000093	285	0.01	0.00	0	o
Isoform0000094	2436	293.29	25.99	13	o20-42i54-76o702-724i745-767o782-804i809-831o846-868i888-910o1793-1815i1846-1865o1875-1897i1904-1926o1988-2010i
Isoform0000095	2394	0.22	0.00	0	o
Isoform0000096	914	0.48	0.01	0	o
Isoform0000097	1708	0.02	0.00	0	o
Isoform0000098	2318	0.00	0.00	0	o
Isoform0000099	2293	0.00	0.00	0	o
Isoform0000100	1418	0.01	0.00	0	o
Isoform0000101	1748	0.00	0.00	0	o
Isoform0000102	972	0.11	0.00	0	o
Isoform0000103	916	0.01	0.00	0	o
Isoform0000104	911	0.11	0.00	0	o
Isoform0000105	2236	0.04	0.00	0	o
Isoform0000106	2113	0.00	0.00	0	o
Isoform0000107	1460	0.15	0.00	0	o
Isoform0000108	444	166.79	0.00	8	i68-90o95-117i130-152o167-185i192-214o224-246i259-281o337-359i
Isoform0000109	2371	22.32	0.00	1	o2249-2271i
Isoform0000110	1460	0.15	0.00	0	o
Isoform0000111	2477	0.00	0.00	0	o
Isoform0000112	2098	0.00	0.00	0	o
Isoform0000113	444	166.79	0.00	8	i68-90o95-117i130-152o167-185i192-214o224-246i259-281o337-359i
Isoform0000114	1949	0.11	0.00	0	o
Isoform0000115	2010	0.17	0.00	0	o
Isoform0000116	722	0.15	0.00	0	o
Isoform0000117	1337	0.29	0.06	0	o
Isoform0000118	2289	14.61	14.59	0	o
Isoform0000119	445	0.01	0.01	0	o
Isoform0000120	444	166.79	0.00	8	i68-90o95-117i130-152o167-185i192-214o224-246i259-281o337-359i
Isoform0000121	2457	0.00	0.00	0	o
Isoform0000122	891	0.00	0.00	0	o
Isoform0000123	444	166.79	0.00	8	i68-90o95-117i130-152o167-185i192-214o224-246i259-281o337-359i
Isoform0000124	880	6.75	0.00	0	o
Isoform0000125	2473	1.25	0.00	0	o
Isoform0000126	1751	0.00	0.00	0	o
Isoform0000127	1435	0.08	0.00	0	o
Isoform0000128	486	240.48	0.00	11	i75-97o102-124i148-169o189-211i216-238o274-296i308-330o350-372i393-412o416-438i451-473o
Isoform0000129	1322	0.16	0.04	0	o
Isoform0000130	695	196.81	39.55	9	o4-21i33-52o106-128i148-170o185-207i389-411o431-453i474-496o528-550i
Isoform0000131	2468	0.34	0.00	0	o
Isoform0000132	2383	0.30	0.00	0	o
Isoform0000133	1960	2.07	0.00	0	o
Isoform0000134	2376	0.30	0.00	0	o
Isoform0000135	1556	4.53	0.00	0	o
Isoform0000136	326	1.27	1.10	0	o
Isoform0000137	420	0.00	0.00	0	o
Isoform0000138	1042	189.17	0.83	8	i60-78o88-107i260-279o299-321i759-781o836-858i930-952o1013-1030i
Isoform0000139	628	0.01	0.00	0	o
Isoform0000140	1729	0.17	0.00	0	o
Isoform0000141	1749	164.65	10.69	4	o157-179i334-356o412-431i438-460o
Isoform0000142	1765	0.17	0.02	0	o
Isoform0000143	723	0.19	0.00	0	o
Isoform0000144	927	0.02	0.00	0	o
Isoform0000145	2161	0.00	0.00	0	o
Isoform0000146	877	310.62	2.31	15	o57-79i84-101o121-143i152-174o189-211i220-239o243-260i352-374o458-480i623-645o649-671i729-751o761-783i796-818o822-844i
Isoform0000147	370	0.00	0.00	0	o
Isoform0000148	2041	0.01	0.00	0	o
Isoform0000149	1960	2.07	0.00	0	o
Isoform0000150	2202	0.05	0.00	0	o
Isoform0000151	1042	189.17	0.83	8	i60-78o88-107i260-279o299-321i759-781o836-858i930-952o1013-1030i
Isoform0000152	2256	0.01	0.00	0	o
Isoform0000153	261	0.01	0.00	0	o
Isoform0000154	2026	0.01	0.00	0	o
Isoform0000155	1508	3.00	2.05	0	o
Isoform0000156	623	0.00	0.00	0	o
Isoform0000157	861	0.01	0.00	0	o
Isoform0000158	1718	0.13	0.00	0	o
Isoform0000159	1817	0.07	0.00	0	o
Isoform0000160	754	225.24	0.11	10	o64-86i143-165o219-236i249-271o327-349i362-379o434-456i463-485o505-522i529-551o
Isoform0000161	148	10.63	0.07	0	o
Isoform0000162	2288	6.06	0.00	0	o
Isoform0000163	586	0.01	0.01	0	o
Isoform0000164	1437	0.02	0.00	0	o
Isoform0000165	1169	0.00	0.00	0	o
Isoform0000166	970	0.00	0.00	0	o
Isoform0000167	1091	0.00	0.00	0	o
Isoform0000168	1215	0.03	0.00	0	o
Isoform0000169	1410	2.09	1.12	0	o
Isoform0000170	2360	0.64	0.01	0	o
Isoform0000171	769	1.57	0.00	0	o
Isoform0000172	2332	1.88	1.82	0	o
Isoform0000173	520	15.62	0.00	0	o
Isoform0000174	1238	22.90	0.22	1	o1111-1133i
Isoform0000175	2053	0.00	0.00	0	o
Isoform0000176	1508	439.18	21.88	18	i37-59o159-181i294-316o420-442i455-477o487-509i550-572o627-649i887-906o921-938i979-1001o1092-1114i1166-1188o1203-1225i1232-1254o1291-1313i1334-1356o1393-1415i
Isoform0000177	1765	0.22	0.02	0	o
Isoform0000178	1469	0.00	0.00	0	o
Isoform0000179	463	0.83	0.00	0	o
Isoform0000180	361	0.00	0.00	0	o
Isoform0000181	684	237.30	21.34	11	o28-50i71-93o103-122i129-146o166-188i346-368o373-395i425-447o451-473i531-553o573-595i
Isoform0000182	2034	0.00	0.00	0	o
Isoform0000183	1115	0.22	0.22	0	o
Isoform0000184	1904	0.04	0.01	0	o
Isoform0000185	2119	14.61	14.59	0	o
Isoform0000186	1475	0.02	0.00	0	o
Isoform0000187	2180	22.32	0.00	1	o2058-2080i
Isoform0000188	2373	0.25	0.00	0	o
Isoform0000189	512	0.29	0.00	0	o
Isoform0000190	1873	1.08	0.00	0	o
Isoform0000191	1724	1.02	0.99	0	o
Isoform0000192	1917	0.20	0.00	0	o
Isoform0000193	2120	14.61	14.59	0	o
Isoform0000194	1496	0.04	0.00	0	o
Isoform0000195	519	0.02	0.01	0	o
Isoform0000196	519	0.02	0.01	0	o
Isoform0000197	2073	0.02	0.02	0	o
Isoform0000198	2199	0.00	0.00	0	o
Isoform0000199	1960	2.06	0.00	0	o
Isoform0000200	475	0.14	0.00	0	o
Isoform0000201	1274	0.01	0.00	0	o
Isoform0000202	1321	0.97	0.00	0	o
Isoform0000203	435	0.00	0.00	0	o
Isoform0000204	570	16.73	0.05	0	o
Isoform0000205	853	33.18	4.34	1	o778-800i
Isoform0000206	693	0.02	0.00	0	o
Isoform0000207	1087	0.00	0.00	0	o
Isoform0000208	2073	0.02	0.02	0	o
Isoform0000209	1110	0.11	0.00	0	o
Isoform0000210	613	0.03	0.00	0	o
Isoform0000211	2320	2.14	0.00	0	o
Isoform0000212	1033	0.00	0.00	0	o
Isoform0000213	1411	22.87	0.00	1	o1055-1077i
Isoform0000214	1830	0.03	0.00	0	o
Isoform0000215	570	261.70	21.23	12	i20-39o85-107i116-133o143-165i177-199o203-225i317-339o364-386i423-445o455-477i484-506o516-538i
Isoform0000216	414	0.00	0.00	0	o
Isoform0000217	643	0.00	0.00	0	o
Isoform0000218	863	0.06	0.01	0	o
Isoform0000219	2256	0.01	0.00	0	o
Isoform0000220	1111	30.44	0.00	1	o463-485i
Isoform0000221	1128	149.15	13.07	6	o421-443i455-477o487-509i529-551o581-603i616-638o
Isoform0000222	790	0.00	0.00	0	o
Isoform0000223	1163	0.00	0.00	0	o
Isoform0000224	1926	53.95	21.38	2	i7-29o1262-1284i
Isoform0000225	1463	0.04	0.00	0	o
Isoform0000226	85	0.06	0.01	0	o
Isoform0000227	2225	0.89	0.01	0	o
Isoform0000228	837	32.74	4.40	1	o762-784i
Isoform0000229	338	6.28	5.25	0	o
Isoform0000230	1960	2.07	0.00	0	o
Isoform0000231	308	0.01	0.00	0	o
Isoform0000232	1910	53.99	21.38	2	i7-29o1262-1284i
Isoform0000233	817	0.01	0.00	0	o
Isoform0000234	1282	29.47	0.00	0	o
Isoform0000235	957	22.27	0.07	1	o861-883i
Isoform0000236	1037	0.01	0.00	0	o
Isoform0000237	1381	0.01	0.00	0	o
Isoform0000238	396	0.00	0.00	0	o
Isoform0000239	290	0.00	0.00	0	o
Isoform0000240	302	42.49	0.00	2	i229-251o256-275i
Isoform0000241	457	0.43	0.00	0	o
Isoform0000242	390	0.23	0.02	0	o
Isoform0000243	2162	0.05	0.00	0	o
Isoform0000244	2257	1.12	0.00	0	o
Isoform0000245	366	0.04	0.00	0	o
Isoform0000246	769	1.57	0.00	0	o
Isoform0000247	915	0.09	0.01	0	o
Isoform0000248	1877	0.14	0.11	0	o
Isoform0000249	65	0.83	0.83	0	o
Isoform0000250	1010	0.00	0.00	0	o
Isoform0000251	1524	14.61	14.60	0	o
Isoform0000252	2121	2.64	2.63	0	o
Isoform0000253	290	0.00	0.00	0	o
Isoform0000254	1927	49.13	16.59	2	i21-43o1279-1301i
Isoform0000255	1926	53.99	21.38	2	i7-29o1262-1284i
Isoform0000256	970	11.02	0.16	0	o
Isoform0000257	956	104.05	0.00	5	i108-130o135-157i268-290o300-317i404-423o
Isoform0000258	346	0.00	0.00	0	o
Isoform0000259	2240	0.01	0.00	0	o
Isoform0000260	947	0.00	0.00	0	o
Isoform0000261	431	0.00	0.00	0	o
Isoform0000262	1716	0.04	0.00	0	o
Isoform0000263	625	1.80	0.01	0	o
Isoform0000264	758	107.27	0.00	5	i93-115o130-152i234-256o271-288i295-317o
Isoform0000265	923	0.00	0.00	0	o
Isoform0000266	335	86.37	19.19	4	o15-37i220-242o252-274i300-322o
Isoform0000267	2143	0.00	0.00	0	o
Isoform0000268	2038	0.00	0.00	0	o
Isoform0000269	326	185.92	41.25	8	i7-29o39-61i129-148o158-176i188-210o225-247i254-276o280-302i
Isoform0000270	287	0.07	0.00	0	o
Isoform0000271	898	2.25	0.00	0	o
Isoform0000272	687	0.00	0.00	0	o
Isoform0000273	658	0.00	0.00	0	o
Isoform0000274	1350	105.25	0.00	5	i108-130o135-157i268-290o300-317i404-423o
Isoform0000275	627	0.08	0.01	0	o
Isoform0000276	2196	1.83	0.00	0	o
Isoform0000277	1161	0.00	0.00	0	o
Isoform0000278	989	169.62	0.00	8	i79-101o678-700i713-732o742-759i788-810o825-847i868-890o900-922i
Isoform0000279	1830	22.83	0.00	1	o1752-1774i
Isoform0000280	1754	0.00	0.00	0	o
Isoform0000281	931	32.44	18.68	1	i7-29o
Isoform0000282	2258	0.16	0.00	0	o
Isoform0000283	1379	0.10	0.01	0	o
Isoform0000284	275	22.81	0.00	1	i97-119o
Isoform0000285	1904	0.04	0.01	0	o
Isoform0000286	1505	0.01	0.00	0	o
Isoform0000287	1113	0.47	0.07	0	o
Isoform0000288	1015	0.01	0.00	0	o
Isoform0000289	1292	0.00	0.00	0	o
Isoform0000290	878	0.29	0.19	0	o
Isoform0000291	440	0.97	0.00	0	o
Isoform0000292	1696	0.01	0.00	0	o
Isoform0000293	1079	0.00	0.00	0	o
Isoform0000294	1282	0.66	0.00	0	o
Isoform0000295	1337	13.29	10.55	0	o
Isoform0000296	1929	0.05	0.00	0	o
Isoform0000297	680	1.57	0.00	0	o
Isoform0000298	662	301.73	17.39	14	i44-62o72-91i104-126o172-189i194-216o254-276i297-319o347-369i390-409o414-436i497-519o529-548i560-582o587-606i
Isoform0000299	1760	0.00	0.00	0	o
Isoform0000300	579	0.57	0.00	0	o
Isoform0000301	532	0.00	0.00	0	o
Isoform0000302	2075	0.02	0.00	0	o
Isoform0000303	2148	2.64	2.63	0	o
Isoform0000304	2117	0.04	0.00	0	o
Isoform0000305	381	19.72	19.50	1	i21-40o
Isoform0000306	1110	0.11	0.00	0	o
Isoform0000307	443	21.04	0.11	1	i87-106o
Isoform0000308	654	0.04	0.03	0	o
Isoform0000309	2061	22.92	0.00	1	o2026-2048i
Isoform0000310	823	0.16	0.04	0	o
Isoform0000311	2079	0.00	0.00	0	o
Isoform0000312	1536	0.03	0.00	0	o
Isoform0000313	1866	36.45	0.01	1	o1212-1234i
Isoform0000314	397	0.08	0.00	0	o
Isoform0000315	1071	0.01	0.00	0	o
Isoform0000316	2079	0.18	0.00	0	o
Isoform0000317	1176	0.10	0.00	0	o
Isoform0000318	2136	0.35	0.00	0	o
Isoform0000319	957	3.35	0.01	0	o
Isoform0000320	1102	0.01	0.00	0	o
Isoform0000321	666	231.74	0.02	10	i114-136o151-170i233-255o286-305i326-348o386-408i477-499o503-525i532-550o565-584i
Isoform0000322	1159	0.06	0.00	0	o
Isoform0000323	1907	35.30	4.84	1	o1262-1284i
Isoform0000324	355	0.00	0.00	0	o
Isoform0000325	1898	35.30	4.84	1	o1253-1275i
Isoform0000326	2070	2.75	0.00	0	o
Isoform0000327	1744	4.50	0.00	0	o
Isoform0000328	1910	44.63	21.36	2	i7-29o1262-1284i
Isoform0000329	1164	0.43	0.01	0	o
Isoform0000330	1146	2.63	2.63	0	o
Isoform0000331	417	27.68	22.08	1	o31-53i
Isoform0000332	746	96.68	0.00	4	i108-130o135-157i268-290o300-317i
Isoform0000333	2229	1.30	0.01	0	o
Isoform0000334	2124	23.58	0.00	1	o2048-2070i
Isoform0000335	2022	1.70	0.00	0	o
Isoform0000336	1723	24.03	1.33	1	o1641-1663i
Isoform0000337	2120	2.63	0.00	0	o
Isoform0000338	2176	0.00	0.00	0	o
Isoform0000339	2047	1.70	0.00	0	o
Isoform0000340	2073	0.79	0.00	0	o
Isoform0000341	342	190.90	26.14	9	o24-46i58-77o119-141i146-165o175-192i204-226o241-263i270-292o296-318i
Isoform0000342	1338	1.55	0.56	0	o
Isoform0000343	724	0.01	0.00	0	o
Isoform0000344	2186	1.01	0.00	0	o
Isoform0000345	1787	0.02	0.00	0	o
Isoform0000346	597	0.05	0.01	0	o
Isoform0000347	1405	171.86	0.00	7	i163-185o205-227i234-253o955-977i998-1020o1040-1062i1158-1180o
Isoform0000348	1752	427.06	7.27	19	i53-75o80-102i121-143o153-172i192-214o314-336i397-419o434-456i520-542o591-613i895-917o962-984i1031-1053o1148-1170i1224-1241o1251-1268i1292-1314o1350-1372i1438-1460o
Isoform0000349	1681	0.02	0.00	0	o
Isoform0000350	2112	2.64	2.63	0	o
Isoform0000351	1512	0.10	0.01	0	o
Isoform0000352	1507	0.00	0.00	0	o
Isoform0000353	1871	0.02	0.00	0	o
Isoform0000354	800	0.00	0.00	0	o
Isoform0000355	517	0.00	0.00	0	o
Isoform0000356	1063	26.07	12.83	0	o
Isoform0000357	2064	0.01	0.00	0	o
Isoform0000358	1061	0.04	0.03	0	o
Isoform0000359	2094	2.64	2.63	0	o
Isoform0000360	393	103.49	17.26	5	o38-55i178-197o207-224i262-284o299-321i
Isoform0000361	524	42.84	0.01	2	o427-449i451-473o
Isoform0000362	1171	190.94	0.00	7	o367-389i409-431o843-865i919-938o958-977i990-1012o1027-1049i
Isoform0000363	740	14.69	0.00	1	i78-100o
Isoform0000364	1403	0.00	0.00	0	o
Isoform0000365	1395	0.03	0.00	0	o
Isoform0000366	1029	23.10	0.02	1	o648-670i
Isoform0000367	640	0.00	0.00	0	o
Isoform0000368	823	0.16	0.04	0	o
Isoform0000369	1421	13.37	7.03	0	o
Isoform0000370	1633	0.21	0.01	0	o
Isoform0000371	984	0.51	0.00	0	o
Isoform0000372	703	0.03	0.02	0	o
Isoform0000373	348	0.01	0.00	0	o
Isoform0000374	687	0.00	0.00	0	o
Isoform0000375	340	22.41	5.31	1	o320-339i
Isoform0000376	387	0.08	0.00	0	o
Isoform0000377	1282	0.00	0.00	0	o
Isoform0000378	1850	0.02	0.00	0	o
Isoform0000379	1313	0.25	0.00	0	o
Isoform0000380	1483	0.05	0.00	0	o
Isoform0000381	1673	5.93	0.02	0	o
Isoform0000382	638	0.00	0.00	0	o
Isoform0000383	1820	0.07	0.04	0	o
Isoform0000384	1803	0.09	0.04	0	o
Isoform0000385	215	21.49	0.00	1	i191-213o
Isoform0000386	2033	0.07	0.00	0	o
Isoform0000387	1754	2.05	2.02	0	o
Isoform0000388	1901	0.00	0.00	0	o
Isoform0000389	1315	23.16	0.13	1	o1077-1099i
Isoform0000390	1724	0.01	0.01	0	o
Isoform0000391	1049	0.00	0.00	0	o
Isoform0000392	1217	3.86	0.00	0	o
Isoform0000393	2120	22.82	0.00	1	o2085-2107i
Isoform0000394	1978	0.06	0.05	0	o
Isoform0000395	473	236.00	41.36	11	o4-26i39-61o97-119i132-154o158-180i202-224o239-256i269-288o331-353i405-427o447-469i
Isoform0000396	853	0.26	0.00	0	o
Isoform0000397	141	0.01	0.01	0	o
Isoform0000398	2148	2.64	2.63	0	o
Isoform0000399	319	10.39	0.02	0	o
Isoform0000400	923	0.00	0.00	0	o
Isoform0000401	826	0.47	0.00	0	o
Isoform0000402	1357	0.31	0.24	0	o
Isoform0000403	1338	1.55	0.56	0	o
Isoform0000404	510	2.68	2.56	0	o
Isoform0000405	1957	0.00	0.00	0	o
Isoform0000406	924	0.00	0.00	0	o
Isoform0000407	494	0.04	0.00	0	o
Isoform0000408	1150	0.00	0.00	0	o
Isoform0000409	672	0.00	0.00	0	o
Isoform0000410	1313	0.00	0.00	0	o
Isoform0000411	629	302.86	21.76	14	i37-59o63-85i97-119o166-183i188-210o247-269i290-312o337-356i386-403o408-430i494-516o526-548i560-579o584-606i
Isoform0000412	1657	0.04	0.00	0	o
Isoform0000413	536	0.00	0.00	0	o
Isoform0000414	633	0.00	0.00	0	o
Isoform0000415	1489	0.15	0.00	0	o
Isoform0000416	1935	0.66	0.00	0	o
Isoform0000417	1800	0.03	0.00	0	o
Isoform0000418	1888	0.00	0.00	0	o
Isoform0000419	2121	2.64	2.63	0	o
Isoform0000420	1047	0.80	0.00	0	o
Isoform0000421	2061	0.62	0.00	0	o
Isoform0000422	897	0.10	0.00	0	o
Isoform0000423	1482	3.17	3.16	0	o
Isoform0000424	1217	0.00	0.00	0	o
Isoform0000425	232	0.01	0.01	0	o
Isoform0000426	1984	0.00	0.00	0	o
Isoform0000427	586	0.07	0.00	0	o
Isoform0000428	1713	0.16	0.11	0	o
Isoform0000429	665	0.00	0.00	0	o
Isoform0000430	2035	0.06	0.00	0	o
Isoform0000431	1354	0.00	0.00	0	o
Isoform0000432	387	0.00	0.00	0	o
Isoform0000433	862	2.65	0.00	0	o
Isoform0000434	581	3.51	3.51	0	o
Isoform0000435	1056	0.00	0.00	0	o
Isoform0000436	679	0.00	0.00	0	o
Isoform0000437	1773	0.00	0.00	0	o
Isoform0000438	256	0.03	0.03	0	o
Isoform0000439	2082	1.64	0.00	0	o
Isoform0000440	298	89.47	21.70	4	i31-53o124-146i153-175o202-224i
Isoform0000441	2100	4.80	0.02	0	o
Isoform0000442	288	19.51	0.00	1	i268-287o
Isoform0000443	1207	190.37	0.00	7	o367-389i409-431o843-865i919-938o958-977i990-1012o1027-1049i
Isoform0000444	810	0.11	0.00	0	o
Isoform0000445	1443	0.54	0.45	0	o
Isoform0000446	559	0.12	0.03	0	o
Isoform0000447	1699	0.09	0.00	0	o
Isoform0000448	315	18.52	0.00	1	o295-314i
Isoform0000449	695	196.81	39.55	9	o4-21i33-52o106-128i148-170o185-207i389-411o431-453i474-496o528-550i
Isoform0000450	1057	36.36	7.45	1	o706-728i
Isoform0000451	1150	0.01	0.00	0	o
Isoform0000452	536	0.00	0.00	0	o
Isoform0000453	1445	22.32	0.00	1	o1323-1345i
Isoform0000454	974	23.19	0.02	1	o593-615i
Isoform0000455	2173	0.00	0.00	0	o
Isoform0000456	470	2.80	2.46	0	o
Isoform0000457	757	0.09	0.00	0	o
Isoform0000458	769	0.05	0.00	0	o
Isoform0000459	1201	257.16	0.00	12	o279-301i308-330o355-377i398-415o425-447i475-497o512-534i584-606o641-663i670-687o702-719i721-740o
Isoform0000460	148	10.63	0.07	0	o
Isoform0000461	1713	0.09	0.00	0	o
Isoform0000462	1261	0.96	0.00	0	o
Isoform0000463	925	313.77	0.00	14	i107-129o156-178i305-327o347-369i382-404o435-457i495-517o537-555i649-671o691-713i736-758o778-800i828-850o865-882i
Isoform0000464	930	318.65	0.00	14	i107-129o156-178i305-327o347-369i382-404o435-457i495-517o537-555i648-678o698-720i741-763o783-805i833-855o870-887i
Isoform0000465	1198	0.02	0.01	0	o
Isoform0000466	1051	0.00	0.00	0	o
Isoform0000467	1196	0.02	0.00	0	o
Isoform0000468	505	0.05	0.00	0	o
Isoform0000469	406	0.05	0.00	0	o
Isoform0000470	216	0.00	0.00	0	o
Isoform0000471	257	65.52	21.47	3	i37-59o109-131i175-197o
Isoform0000472	1684	0.15	0.00	0	o
Isoform0000473	813	0.00	0.00	0	o
Isoform0000474	553	0.00	0.00	0	o
Isoform0000475	871	0.52	0.00	0	o
Isoform0000476	2053	0.27	0.14	0	o
Isoform0000477	1384	21.93	0.00	1	i83-105o
Isoform0000478	1926	53.99	21.38	2	i7-29o1262-1284i
Isoform0000479	1645	0.00	0.00	0	o
Isoform0000480	629	0.00	0.00	0	o
Isoform0000481	541	42.86	0.00	2	o444-466i468-490o
Isoform0000482	1148	0.07	0.01	0	o
Isoform0000483	1765	0.17	0.02	0	o
Isoform0000484	489	0.99	0.00	0	o
Isoform0000485	697	0.20	0.00	0	o
Isoform0000486	666	231.74	0.02	10	i114-136o151-170i233-255o286-305i326-348o386-408i477-499o503-525i532-550o565-584i
Isoform0000487	955	0.39	0.00	0	o
Isoform0000488	269	0.02	0.01	0	o
Isoform0000489	1658	23.82	1.12	1	o1576-1598i
Isoform0000490	454	0.00	0.00	0	o
Isoform0000491	1666	0.01	0.01	0	o
Isoform0000492	1840	32.57	0.45	0	o
Isoform0000493	1997	21.40	0.05	1	o1619-1641i
Isoform0000494	1690	0.09	0.00	0	o
Isoform0000495	376	73.40	25.73	3	o15-37i308-330o335-357i
Isoform0000496	1943	2.62	0.00	0	o
Isoform0000497	1679	0.09	0.01	0	o
Isoform0000498	1024	0.00	0.00	0	o
Isoform0000499	1338	1.55	0.56	0	o
Isoform0000500	1570	0.01	0.00	0	o
Isoform0000501	1883	149.53	0.00	6	o853-875i887-906o926-945i958-977o992-1014i1079-1101o
Isoform0000502	1144	19.80	19.79	1	i7-26o
Isoform0000503	604	6.83	0.00	0	o
Isoform0000504	820	0.02	0.00	0	o
Isoform0000505	366	0.00	0.00	0	o
Isoform0000506	1201	0.00	0.00	0	o
Isoform0000507	333	0.11	0.07	0	o
Isoform0000508	1345	0.04	0.00	0	o
Isoform0000509	1338	1.55	0.56	0	o
Isoform0000510	2132	0.04	0.00	0	o
Isoform0000511	1787	0.00	0.00	0	o
Isoform0000512	379	34.76	0.00	1	o311-333i
Isoform0000513	447	0.01	0.00	0	o
Isoform0000514	1224	0.13	0.00	0	o
Isoform0000515	1248	0.31	0.24	0	o
Isoform0000516	629	178.08	0.19	8	i277-294o304-326i333-355o360-382i395-412o488-508i521-543o558-580i
Isoform0000517	494	110.36	20.91	5	i41-63o83-105i112-134o178-200i240-262o
Isoform0000518	898	2.25	0.00	0	o
Isoform0000519	1382	24.87	0.03	1	o934-956i
Isoform0000520	1556	0.00	0.00	0	o
Isoform0000521	1011	0.09	0.00	0	o
Isoform0000522	607	0.00	0.00	0	o
Isoform0000523	1064	16.58	0.01	1	o849-871i
Isoform0000524	376	73.40	25.73	3	o15-37i308-330o335-357i
Isoform0000525	1654	0.28	0.00	0	o
Isoform0000526	1782	0.02	0.00	0	o
Isoform0000527	1872	0.00	0.00	0	o
Isoform0000528	564	0.07	0.00	0	o
Isoform0000529	777	0.03	0.01	0	o
Isoform0000530	799	0.00	0.00	0	o
Isoform0000531	1035	0.00	0.00	0	o
Isoform0000532	779	0.02	0.00	0	o
Isoform0000533	601	0.18	0.00	0	o
Isoform0000534	494	0.02	0.00	0	o
Isoform0000535	1016	0.00	0.00	0	o
Isoform0000536	796	11.70	11.60	0	o
Isoform0000537	993	9.87	0.00	0	o
Isoform0000538	414	193.27	17.97	9	o43-65i78-97o107-126i147-169o184-206i213-232o265-284i343-365o380-402i
Isoform0000539	1867	11.13	0.00	0	o
Isoform0000540	425	45.45	19.01	1	o150-172i
Isoform0000541	319	0.00	0.00	0	o
Isoform0000542	999	0.07	0.00	0	o
Isoform0000543	1036	22.94	0.00	1	o985-1007i
Isoform0000544	1255	0.00	0.00	0	o
Isoform0000545	821	0.00	0.00	0	o
Isoform0000546	429	23.04	22.76	1	i7-29o
Isoform0000547	1287	0.05	0.00	0	o
Isoform0000549	1718	0.13	0.00	0	o
Isoform0000550	2032	0.42	0.01	0	o
Isoform0000551	918	0.00	0.00	0	o
Isoform0000552	131	0.00	0.00	0	o
Isoform0000553	1482	3.17	3.16	0	o
Isoform0000554	289	0.05	0.00	0	o
Isoform0000555	1095	0.19	0.00	0	o
Isoform0000556	1130	188.84	0.00	7	o288-310i345-364o904-926i958-980o990-1012i1024-1046o1066-1088i
Isoform0000557	1066	0.01	0.00	0	o
Isoform0000558	1018	43.68	0.40	2	o61-83i88-110o
Isoform0000559	1084	1.32	0.00	0	o
Isoform0000560	497	171.00	18.47	8	i2-21o154-176i189-211o231-253i266-288o308-330i378-400o410-432i
Isoform0000561	1888	0.06	0.01	0	o
Isoform0000562	894	23.23	0.96	1	o620-642i
Isoform0000563	1211	28.01	5.19	1	o1075-1097i
Isoform0000564	1226	0.64	0.10	0	o
Isoform0000565	1068	0.02	0.00	0	o
Isoform0000566	1037	0.00	0.00	0	o
Isoform0000567	1334	0.96	0.00	0	o
Isoform0000568	558	26.02	0.08	0	o
Isoform0000569	1183	26.20	3.41	1	o1047-1069i
Isoform0000570	597	22.93	0.01	1	o530-552i
Isoform0000571	1750	0.00	0.00	0	o
Isoform0000572	1912	2.64	2.63	0	o
Isoform0000573	480	0.00	0.00	0	o
Isoform0000574	454	0.11	0.01	0	o
Isoform0000575	1030	43.68	0.23	2	o62-84i89-111o
Isoform0000576	919	23.34	22.51	1	i29-51o
Isoform0000577	358	0.02	0.01	0	o
Isoform0000578	1705	0.05	0.00	0	o
Isoform0000579	667	0.01	0.00	0	o
Isoform0000580	1196	0.65	0.10	0	o
Isoform0000581	891	316.08	0.82	14	i73-95o122-144i271-293o313-335i348-370o401-423i461-483o503-521i615-637o657-679i702-724o744-766i794-816o831-848i
Isoform0000582	854	0.00	0.00	0	o
Isoform0000583	446	0.01	0.00	0	o
Isoform0000584	1944	15.13	0.00	0	o
Isoform0000585	233	4.90	4.87	0	o
Isoform0000586	1067	0.13	0.08	0	o
Isoform0000587	821	2.26	0.01	0	o
Isoform0000588	1067	0.13	0.08	0	o
Isoform0000589	585	0.01	0.00	0	o
Isoform0000590	671	2.51	0.14	0	o
Isoform0000591	2015	0.24	0.06	0	o
Isoform0000592	1299	12.25	0.00	0	o
Isoform0000593	339	8.44	6.49	0	o
Isoform0000594	468	1.20	0.00	0	o
Isoform0000595	1142	0.05	0.00	0	o
Isoform0000596	914	0.00	0.00	0	o
Isoform0000597	1756	0.00	0.00	0	o
Isoform0000598	754	225.24	0.11	10	o64-86i143-165o219-236i249-271o327-349i362-379o434-456i463-485o505-522i529-551o
Isoform0000599	639	0.00	0.00	0	o
Isoform0000600	44	0.01	0.01	0	o
Isoform0000601	250	0.00	0.00	0	o
Isoform0000602	288	39.38	20.10	2	i12-34o267-286i
Isoform0000603	1782	0.02	0.00	0	o
Isoform0000604	1233	0.02	0.00	0	o
Isoform0000605	1837	22.32	0.00	1	o1715-1737i
Isoform0000606	1738	0.01	0.00	0	o
Isoform0000607	1720	38.32	0.08	0	o
Isoform0000608	1719	0.00	0.00	0	o
Isoform0000609	912	23.07	0.18	1	o776-798i
Isoform0000610	1076	0.00	0.00	0	o
Isoform0000611	223	0.06	0.00	0	o
Isoform0000612	120	0.08	0.08	0	o
Isoform0000613	1092	0.00	0.00	0	o
Isoform0000614	652	0.00	0.00	0	o
Isoform0000615	1702	260.15	21.15	11	i22-44o261-283i304-326o346-368i375-392o1098-1120i1141-1163o1183-1205i1212-1234o1247-1264i1301-1323o
Isoform0000616	1929	0.06	0.00	0	o
Isoform0000617	433	0.01	0.00	0	o
Isoform0000618	262	0.06	0.00	0	o
Isoform0000619	508	0.89	0.00	0	o
Isoform0000620	1338	1.55	0.56	0	o
Isoform0000621	754	225.24	0.11	10	o64-86i143-165o219-236i249-271o327-349i362-379o434-456i463-485o505-522i529-551o
Isoform0000622	842	3.77	0.00	0	o
Isoform0000623	228	0.01	0.00	0	o
Isoform0000624	1034	19.07	0.01	1	o938-960i
Isoform0000625	1654	0.28	0.00	0	o
Isoform0000626	1335	25.00	0.03	1	o934-956i
Isoform0000627	270	0.00	0.00	0	o
Isoform0000628	498	0.00	0.00	0	o
Isoform0000629	1818	44.34	0.00	2	o1027-1049i1062-1084o
Isoform0000630	1575	1.38	0.00	0	o
Isoform0000631	1479	3.17	3.16	0	o
Isoform0000632	376	1.06	0.00	0	o
Isoform0000633	1482	12.31	12.31	0	o
Isoform0000634	1144	19.80	19.79	1	i7-26o
Isoform0000635	1482	3.17	3.16	0	o
Isoform0000636	838	3.80	0.00	0	o
Isoform0000637	1187	0.37	0.03	0	o
Isoform0000638	1384	21.93	0.00	1	i83-105o
Isoform0000639	1293	0.02	0.00	0	o
Isoform0000640	849	23.76	0.84	1	o785-807i
Isoform0000641	1708	0.00	0.00	0	o
Isoform0000642	174	0.00	0.00	0	o
Isoform0000643	1220	0.00	0.00	0	o
Isoform0000644	1833	0.76	0.00	0	o
Isoform0000645	1282	0.04	0.00	0	o
Isoform0000646	1968	0.18	0.00	0	o
Isoform0000647	512	237.76	35.94	11	o15-37i44-66o104-126i147-169o197-219i240-259o264-286i347-369o379-398i410-432o437-456i
Isoform0000648	1903	0.00	0.00	0	o
Isoform0000649	1821	0.01	0.00	0	o
Isoform0000650	1109	0.06	0.00	0	o
Isoform0000651	1187	29.61	0.00	1	o551-573i
Isoform0000652	273	0.00	0.00	0	o
Isoform0000653	312	0.17	0.00	0	o
Isoform0000654	1555	14.71	14.60	0	o
Isoform0000655	1768	1.84	0.06	0	o
Isoform0000656	1049	0.06	0.00	0	o
Isoform0000657	298	9.82	0.00	0	o
Isoform0000658	1783	1.53	0.06	0	o
Isoform0000659	247	3.74	3.74	0	o
Isoform0000660	1970	0.11	0.00	0	o
Isoform0000661	601	41.29	18.46	2	i12-34o514-536i
Isoform0000662	317	0.00	0.00	0	o
Isoform0000663	1663	21.44	21.43	1	i7-29o
Isoform0000664	1870	0.59	0.00	0	o
Isoform0000665	216	84.10	23.16	4	o20-42i63-80o85-102i122-144o
Isoform0000666	370	155.08	22.73	7	i29-51o75-97i118-140o155-174i194-216o247-269i289-311o
Isoform0000667	1768	0.11	0.00	0	o
Isoform0000668	1017	0.59	0.00	0	o
Isoform0000669	1898	2.58	0.00	0	o
Isoform0000670	740	1.08	0.04	0	o
Isoform0000671	1265	0.00	0.00	0	o
Isoform0000672	1938	467.79	0.00	17	i126-148o251-270i403-425o756-778i791-813o878-900i961-983o1209-1228i1249-1271o1281-1303i1330-1352o1452-1474i1533-1552o1562-1584i1591-1613o1664-1686i1754-1776o
Isoform0000673	1810	0.05	0.05	0	o
Isoform0000674	1505	0.54	0.00	0	o
Isoform0000675	1265	0.00	0.00	0	o
Isoform0000676	330	0.00	0.00	0	o
Isoform0000677	1314	2.11	0.00	0	o
Isoform0000678	842	3.77	0.00	0	o
Isoform0000679	1083	0.13	0.00	0	o
Isoform0000680	1735	0.02	0.00	0	o
Isoform0000681	1702	260.15	21.15	11	i22-44o261-283i304-326o346-368i375-392o1098-1120i1141-1163o1183-1205i1212-1234o1247-1264i1301-1323o
Isoform0000682	1364	4.96	4.90	0	o
Isoform0000683	1159	0.24	0.08	0	o
Isoform0000684	1334	0.96	0.00	0	o
Isoform0000685	988	22.73	0.00	1	o932-954i
Isoform0000686	476	0.00	0.00	0	o
Isoform0000687	1713	0.00	0.00	0	o
Isoform0000688	471	159.02	0.00	7	o117-139i152-174o189-211i232-254o274-296i344-366o376-398i
Isoform0000689	586	0.00	0.00	0	o
Isoform0000690	2005	0.10	0.00	0	o
Isoform0000691	1790	0.31	0.05	0	o
Isoform0000692	623	9.60	0.00	0	o
Isoform0000693	1950	0.15	0.01	0	o
Isoform0000694	639	0.00	0.00	0	o
Isoform0000695	929	1.25	0.00	0	o
Isoform0000696	1904	26.19	0.72	0	o
Isoform0000697	647	136.54	0.00	5	i199-216o231-253i369-391o406-425i438-460o
Isoform0000698	1035	175.68	0.10	8	i225-244o259-281i302-324o334-351i494-516o538-560i893-915o919-941i
Isoform0000699	626	0.00	0.00	0	o
Isoform0000700	494	200.57	22.69	9	i38-60o80-102i115-137o168-190i228-250o270-288i382-404o424-446i469-491o
Isoform0000701	1586	0.20	0.00	0	o
Isoform0000702	1186	0.00	0.00	0	o
Isoform0000703	1678	135.61	0.00	6	o841-863i875-892o907-929i942-961o976-995i1056-1078o
Isoform0000704	1203	0.08	0.00	0	o
Isoform0000705	873	0.00	0.00	0	o
Isoform0000706	324	0.00	0.00	0	o
Isoform0000707	693	0.00	0.00	0	o
Isoform0000708	509	0.03	0.00	0	o
Isoform0000709	332	0.02	0.00	0	o
Isoform0000710	1154	0.00	0.00	0	o
Isoform0000711	1778	22.32	0.00	1	o1656-1678i
Isoform0000712	1903	0.00	0.00	0	o
Isoform0000713	469	170.97	18.47	8	i2-21o154-176i189-211o231-253i266-288o308-330i350-372o382-404i
Isoform0000714	801	0.00	0.00	0	o
Isoform0000715	228	0.01	0.00	0	o
Isoform0000716	1095	0.19	0.00	0	o
Isoform0000717	1635	0.00	0.00	0	o
Isoform0000718	712	0.00	0.00	0	o
Isoform0000719	650	0.00	0.00	0	o
Isoform0000720	1186	0.00	0.00	0	o
Isoform0000721	951	0.03	0.00	0	o
Isoform0000722	407	0.00	0.00	0	o
Isoform0000723	1642	14.96	14.95	1	i5-24o
Isoform0000724	265	0.01	0.00	0	o
Isoform0000725	497	171.00	18.47	8	i2-21o154-176i189-211o231-253i266-288o308-330i378-400o410-432i
Isoform0000726	538	0.01	0.00	0	o
Isoform0000727	270	0.00	0.00	0	o
Isoform0000728	549	142.20	0.09	7	o262-281i294-316o331-353i366-385o400-422i442-464o474-493i
Isoform0000729	838	3.80	0.00	0	o
Isoform0000730	956	27.49	27.44	1	i13-35o
Isoform0000731	502	0.05	0.00	0	o
Isoform0000732	681	0.16	0.00	0	o
Isoform0000733	320	0.01	0.00	0	o
Isoform0000734	682	0.17	0.01	0	o
Isoform0000735	1327	0.00	0.00	0	o
Isoform0000736	1828	0.00	0.00	0	o
Isoform0000737	680	0.00	0.00	0	o
Isoform0000738	1655	18.42	18.42	1	i12-34o
Isoform0000739	1528	0.00	0.00	0	o
Isoform0000740	671	0.08	0.00	0	o
Isoform0000741	1792	0.00	0.00	0	o
Isoform0000742	265	0.01	0.00	0	o
Isoform0000743	1007	0.19	0.00	0	o
Isoform0000744	639	43.36	0.00	2	o582-604i617-636o
Isoform0000745	366	1.84	0.00	0	o
Isoform0000746	1752	0.03	0.00	0	o
Isoform0000747	1497	0.00	0.00	0	o
Isoform0000748	265	0.01	0.00	0	o
Isoform0000749	652	0.00	0.00	0	o
Isoform0000750	1878	137.50	1.28	6	o1403-1425i1437-1459o1479-1501i1522-1544o1572-1594i1699-1721o
Isoform0000751	788	22.91	0.01	1	o765-787i
Isoform0000752	257	0.72	0.01	0	o
Isoform0000753	1953	0.00	0.00	0	o
Isoform0000754	1384	24.30	5.00	0	o
Isoform0000755	860	0.11	0.00	0	o
Isoform0000756	1592	0.10	0.00	0	o
Isoform0000757	1844	1.20	0.00	0	o
Isoform0000758	652	0.00	0.00	0	o
Isoform0000759	498	0.00	0.00	0	o
Isoform0000760	1203	28.86	0.09	1	o814-836i
Isoform0000761	1456	305.95	19.35	13	i32-49o64-86i157-179o229-251i393-415o435-457i526-548o642-664i709-731o751-770i782-804o861-883i956-978o
Isoform0000762	1412	0.07	0.00	0	o
Isoform0000763	1270	0.00	0.00	0	o
Isoform0000764	1834	0.04	0.00	0	o
Isoform0000765	1788	0.00	0.00	0	o
Isoform0000766	1870	0.02	0.00	0	o
Isoform0000767	331	8.79	0.20	0	o
Isoform0000768	603	0.00	0.00	0	o
Isoform0000769	634	21.88	0.00	1	i133-155o
Isoform0000770	1072	0.03	0.00	0	o
Isoform0000771	727	263.76	0.00	12	i69-88o98-120i141-163o221-243i252-274o301-323i335-357o460-482i495-512o527-549i569-591o616-638i
Isoform0000772	395	0.02	0.00	0	o
Isoform0000773	120	0.08	0.08	0	o
Isoform0000774	1533	0.09	0.00	0	o
Isoform0000775	1716	0.01	0.00	0	o
Isoform0000776	1266	0.03	0.00	0	o
Isoform0000777	585	0.01	0.00	0	o
Isoform0000778	677	0.01	0.00	0	o
Isoform0000779	1476	82.12	0.00	2	o520-542i619-641o
Isoform0000780	1375	1.98	0.02	0	o
Isoform0000781	1816	0.23	0.00	0	o
Isoform0000782	558	0.04	0.00	0	o
Isoform0000783	518	0.72	0.00	0	o
Isoform0000784	1635	0.00	0.00	0	o
Isoform0000785	546	0.00	0.00	0	o
Isoform0000786	1986	0.00	0.00	0	o
Isoform0000787	1581	13.69	0.00	0	o
Isoform0000788	1842	0.27	0.00	0	o
Isoform0000789	717	0.01	0.00	0	o
Isoform0000790	1111	0.01	0.01	0	o
Isoform0000791	276	0.01	0.00	0	o
Isoform0000792	1066	0.09	0.01	0	o
Isoform0000793	373	22.85	0.00	1	o304-326i
Isoform0000794	1262	1.09	0.09	0	o
Isoform0000795	400	0.00	0.00	0	o
Isoform0000796	1713	0.04	0.00	0	o
Isoform0000797	635	25.27	0.00	1	o485-507i
Isoform0000798	1847	0.01	0.00	0	o
Isoform0000799	1054	0.00	0.00	0	o
Isoform0000800	1001	0.00	0.00	0	o
Isoform0000801	1231	47.92	2.92	2	o593-615i620-642o
Isoform0000802	1066	0.21	0.15	0	o
Isoform0000803	927	0.00	0.00	0	o
Isoform0000804	223	0.00	0.00	0	o
Isoform0000805	1385	159.06	1.18	7	o1053-1072i1092-1114o1134-1156i1169-1191o1211-1233i1254-1276o1286-1308i
Isoform0000806	1434	0.00	0.00	0	o
Isoform0000807	548	18.67	18.64	1	i7-29o
Isoform0000808	274	0.01	0.00	0	o
Isoform0000809	464	90.11	26.10	3	o28-50i164-183o188-210i
Isoform0000810	594	0.02	0.00	0	o
Isoform0000811	973	125.07	0.02	5	o330-352i383-402o412-434i441-463o525-547i
Isoform0000812	442	195.30	22.51	9	o34-56i77-99o127-149i170-189o194-216i277-299o309-328i340-362o367-386i
Isoform0000813	327	0.06	0.00	0	o
Isoform0000814	869	0.32	0.00	0	o
Isoform0000815	632	0.21	0.04	0	o
Isoform0000816	376	0.04	0.00	0	o
Isoform0000817	242	0.90	0.02	0	o
Isoform0000818	1596	0.01	0.00	0	o
Isoform0000819	1898	0.18	0.00	0	o
Isoform0000820	1274	0.00	0.00	0	o
Isoform0000821	939	0.11	0.00	0	o
Isoform0000822	1338	1.55	0.56	0	o
Isoform0000823	1066	0.09	0.01	0	o
Isoform0000824	838	26.06	1.07	1	i182-204o
Isoform0000825	1832	0.19	0.00	0	o
Isoform0000826	530	0.00	0.00	0	o
Isoform0000827	1010	0.00	0.00	0	o
Isoform0000828	617	0.00	0.00	0	o
Isoform0000829	614	0.01	0.00	0	o
Isoform0000830	649	0.00	0.00	0	o
Isoform0000831	1491	0.08	0.08	0	o
Isoform0000832	564	21.97	20.03	1	o20-39i
Isoform0000833	627	0.00	0.00	0	o
Isoform0000834	344	0.01	0.01	0	o
Isoform0000835	451	0.22	0.00	0	o
Isoform0000836	991	0.28	0.04	0	o
Isoform0000837	697	22.86	22.86	1	i13-35o
Isoform0000838	1760	0.00	0.00	0	o
Isoform0000839	1020	0.01	0.01	0	o
Isoform0000840	1923	0.15	0.00	0	o
Isoform0000841	1066	0.15	0.04	0	o
Isoform0000842	687	0.14	0.00	0	o
Isoform0000843	741	21.48	0.00	1	i155-177o
Isoform0000844	1051	0.00	0.00	0	o
Isoform0000845	506	261.19	0.08	12	i66-88o103-125i132-154o159-181i188-210o220-240i284-306o321-338i355-377o381-403i410-432o442-464i
Isoform0000846	781	0.00	0.00	0	o
Isoform0000847	937	0.22	0.01	0	o
Isoform0000848	775	0.00	0.00	0	o
Isoform0000849	1458	0.05	0.00	0	o
Isoform0000850	1147	0.02	0.00	0	o
Isoform0000851	992	23.43	0.21	1	o740-762i
Isoform0000852	145	0.00	0.00	0	o
Isoform0000853	520	0.09	0.01	0	o
Isoform0000854	397	0.00	0.00	0	o
Isoform0000855	533	2.01	2.00	0	o
Isoform0000856	1852	3.95	0.00	0	o
Isoform0000857	1526	53.75	21.41	2	i7-29o862-884i
Isoform0000858	1307	0.07	0.00	0	o
Isoform0000859	381	0.01	0.00	0	o
Isoform0000860	1075	0.09	0.01	0	o
Isoform0000861	1638	0.00	0.00	0	o
Isoform0000862	1439	38.08	14.17	1	o753-774i
Isoform0000863	585	0.00	0.00	0	o
Isoform0000864	697	22.86	22.86	1	i13-35o
Isoform0000865	1732	0.01	0.00	0	o
Isoform0000866	504	125.59	38.37	6	i12-34o44-61i81-98o113-135i248-270o313-335i
Isoform0000867	1345	162.39	4.51	7	o1013-1032i1052-1074o1094-1116i1129-1151o1171-1193i1214-1236o1246-1268i
Isoform0000868	394	0.03	0.03	0	o
Isoform0000869	944	0.01	0.00	0	o
Isoform0000870	1121	3.13	0.00	0	o
Isoform0000871	331	8.79	0.20	0	o
Isoform0000872	932	0.00	0.00	0	o
Isoform0000873	186	0.78	0.00	0	o
Isoform0000874	918	0.32	0.00	0	o
Isoform0000875	1588	13.80	0.00	0	o
Isoform0000876	1085	0.02	0.00	0	o
Isoform0000877	1904	0.04	0.01	0	o
Isoform0000878	473	0.02	0.00	0	o
Isoform0000879	1378	0.04	0.00	0	o
Isoform0000880	1805	1.36	0.01	0	o
Isoform0000881	318	110.56	0.00	5	i121-143o158-180i201-220o225-247i256-278o
Isoform0000882	1640	0.03	0.00	0	o
Isoform0000883	975	0.72	0.00	0	o
Isoform0000884	1662	0.03	0.00	0	o
Isoform0000885	1834	0.29	0.25	0	o
Isoform0000886	1494	0.02	0.00	0	o
Isoform0000887	570	0.00	0.00	0	o
Isoform0000888	1832	0.44	0.00	0	o
Isoform0000889	478	20.51	0.01	1	o101-123i
Isoform0000890	1479	20.74	0.00	1	o1354-1376i
Isoform0000891	635	0.00	0.00	0	o
Isoform0000892	913	103.22	0.00	5	i108-130o135-157i268-290o300-317i404-423o
Isoform0000893	1034	1.22	0.01	0	o
Isoform0000894	1837	0.00	0.00	0	o
Isoform0000895	879	1.58	0.00	0	o
Isoform0000896	1689	0.00	0.00	0	o
Isoform0000897	420	76.89	0.04	3	i72-94o104-126i389-411o
Isoform0000898	1230	2.01	0.00	0	o
Isoform0000899	1154	0.01	0.01	0	o
Isoform0000900	502	155.69	4.01	6	o172-194i219-241o246-268i288-310o315-332i344-363o
Isoform0000901	933	0.00	0.00	0	o
Isoform0000902	1116	252.82	0.00	12	o98-120i133-155o165-187i192-214o229-248i255-275o396-418i439-461o481-503i535-554o558-577i598-620o
Isoform0000903	1517	0.28	0.03	0	o
Isoform0000904	1413	0.01	0.00	0	o
Isoform0000905	609	45.33	0.10	2	i68-90o120-142i
Isoform0000906	585	0.00	0.00	0	o
Isoform0000907	1053	0.08	0.00	0	o
Isoform0000908	743	0.27	0.00	0	o
Isoform0000909	550	197.36	18.03	9	i43-65o89-106i118-140o240-257i278-300o315-337i344-366o406-428i435-457o
Isoform0000910	599	0.00	0.00	0	o
Isoform0000911	1505	53.80	21.40	2	i7-29o857-879i
Isoform0000912	1810	14.63	14.60	0	o
Isoform0000913	919	0.01	0.00	0	o
Isoform0000914	1187	0.01	0.00	0	o
Isoform0000915	1675	0.00	0.00	0	o
Isoform0000916	340	0.04	0.00	0	o
Isoform0000917	244	0.01	0.01	0	o
Isoform0000918	260	0.01	0.00	0	o
Isoform0000919	1510	53.79	21.40	2	i7-29o862-884i
Isoform0000920	1456	1.89	0.00	0	o
Isoform0000921	1181	1.02	0.98	0	o
Isoform0000922	1839	48.60	0.00	2	o609-628i641-663o
Isoform0000923	634	21.88	0.00	1	i133-155o
Isoform0000924	1655	0.04	0.03	0	o
Isoform0000925	223	0.00	0.00	0	o
Isoform0000926	609	45.33	0.10	2	i68-90o120-142i
Isoform0000927	1493	0.01	0.00	0	o
Isoform0000928	1516	63.55	21.38	3	i7-29o853-875i1002-1024o
Isoform0000929	1493	0.01	0.00	0	o
Isoform0000930	1734	0.00	0.00	0	o
Isoform0000931	1242	0.38	0.08	0	o
Isoform0000932	599	0.00	0.00	0	o
Isoform0000933	395	0.20	0.00	0	o
Isoform0000934	1430	0.05	0.00	0	o
Isoform0000935	1305	0.03	0.00	0	o
Isoform0000936	1277	0.05	0.00	0	o
Isoform0000937	940	0.33	0.02	0	o
Isoform0000938	1820	5.70	0.00	0	o
Isoform0000939	1588	12.37	0.00	0	o
Isoform0000940	1732	0.01	0.00	0	o
Isoform0000941	1244	0.00	0.00	0	o
Isoform0000942	1753	0.10	0.00	0	o
Isoform0000943	1663	21.44	21.43	1	i7-29o
Isoform0000944	493	0.00	0.00	0	o
Isoform0000945	379	2.87	0.02	0	o
Isoform0000946	898	0.01	0.00	0	o
Isoform0000947	199	1.73	0.02	0	o
Isoform0000948	1801	0.00	0.00	0	o
Isoform0000949	619	0.07	0.00	0	o
Isoform0000950	907	80.44	8.51	3	o535-557i618-640o808-830i
Isoform0000951	498	0.00	0.00	0	o
Isoform0000952	370	0.00	0.00	0	o
Isoform0000953	608	41.30	10.13	2	o51-73i178-200o
Isoform0000954	1189	0.01	0.00	0	o
Isoform0000955	888	176.00	0.00	8	i273-295o348-370i431-453o483-505i533-550o649-671i699-721o803-825i
Isoform0000956	1822	0.44	0.43	0	o
Isoform0000957	299	24.60	1.74	1	o152-174i
Isoform0000958	208	1.58	0.02	0	o
Isoform0000959	816	0.08	0.00	0	o
Isoform0000960	376	73.40	25.73	3	o15-37i308-330o335-357i
Isoform0000961	1457	10.93	0.00	0	o
Isoform0000962	1060	0.00	0.00	0	o
Isoform0000963	1335	370.00	0.02	16	o67-89i102-124o139-161i193-215o235-252i272-294o529-548i569-591o595-617i650-672o771-793i855-872o882-904i909-931o983-1005i1071-1093o
Isoform0000964	471	159.02	0.00	7	o117-139i152-174o189-211i232-254o274-296i344-366o376-398i
Isoform0000965	372	0.00	0.00	0	o
Isoform0000966	1389	0.07	0.00	0	o
Isoform0000967	429	0.03	0.02	0	o
Isoform0000968	594	0.00	0.00	0	o
Isoform0000969	471	159.02	0.00	7	o117-139i152-174o189-211i232-254o274-296i344-366o376-398i
Isoform0000970	818	0.34	0.00	0	o
Isoform0000971	1454	0.10	0.00	0	o
Isoform0000972	767	0.00	0.00	0	o
Isoform0000973	1297	0.00	0.00	0	o
Isoform0000974	54	19.73	19.73	1	o34-53i
Isoform0000975	592	0.08	0.00	0	o
Isoform0000976	1186	0.01	0.00	0	o
Isoform0000977	1850	1.06	0.01	0	o
Isoform0000978	1283	0.06	0.00	0	o
Isoform0000979	727	0.01	0.00	0	o
Isoform0000980	1054	0.00	0.00	0	o
Isoform0000981	534	0.07	0.00	0	o
Isoform0000982	386	0.00	0.00	0	o
Isoform0000983	717	0.22	0.00	0	o
Isoform0000984	222	0.00	0.00	0	o
Isoform0000985	713	256.36	0.00	12	i141-163o178-200i207-226o231-253i266-288o303-325i419-441o567-589i596-618o622-644i657-679o684-702i
Isoform0000986	1460	0.00	0.00	0	o
Isoform0000987	1783	1.53	0.06	0	o
Isoform0000988	1694	0.00	0.00	0	o
Isoform0000989	1723	23.82	1.12	1	o1641-1663i
Isoform0000990	1657	0.04	0.00	0	o
Isoform0000991	631	0.46	0.00	0	o
Isoform0000992	662	301.73	17.39	14	i44-62o72-91i104-126o172-189i194-216o254-276i297-319o347-369i390-409o414-436i497-519o529-548i560-582o587-606i
Isoform0000993	353	148.59	21.32	7	o38-60i81-100o105-127i188-210o220-239i251-273o278-297i
Isoform0000994	1742	0.00	0.00	0	o
Isoform0000995	1592	0.03	0.00	0	o
Isoform0000996	857	30.95	7.46	1	o716-738i
Isoform0000997	1004	0.00	0.00	0	o
Isoform0000998	1137	0.01	0.00	0	o
Isoform0000999	1082	0.00	0.00	0	o
Isoform0001000	1819	417.89	9.54	17	i50-72o87-109i121-143o194-216i277-299o309-331i432-449o464-486i557-579o629-651i793-815o835-857i926-948o1042-1064i1117-1139o1224-1246i1319-1341o
Isoform0001001	397	150.51	22.25	7	o34-56i68-90o110-132i145-167o198-220i272-294o309-331i
Isoform0001002	717	205.59	0.06	9	o355-377i418-440o450-472i488-510o525-547i574-596o611-633i646-665o685-707i
Isoform0001003	1824	0.17	0.00	0	o
Isoform0001004	836	0.00	0.00	0	o
Isoform0001005	360	0.70	0.52	0	o
Isoform0001006	600	0.00	0.00	0	o
Isoform0001007	1768	1.84	0.06	0	o
Isoform0001008	1792	0.46	0.00	0	o
Isoform0001009	350	0.00	0.00	0	o
Isoform0001010	1095	0.00	0.00	0	o
Isoform0001011	1066	0.15	0.04	0	o
Isoform0001012	593	0.32	0.32	0	o
Isoform0001013	832	0.00	0.00	0	o
Isoform0001014	1605	0.01	0.00	0	o
Isoform0001015	754	225.24	0.11	10	o64-86i143-165o219-236i249-271o327-349i362-379o434-456i463-485o505-522i529-551o
Isoform0001016	1454	251.42	0.00	11	i196-218o231-253i310-332o337-359i413-435o445-464i863-885o931-953i1010-1027o1031-1053i1114-1136o
Isoform0001017	1737	0.09	0.00	0	o
Isoform0001018	1077	0.07	0.05	0	o
Isoform0001019	1711	0.00	0.00	0	o
Isoform0001020	478	226.87	5.55	11	i55-74o79-101i147-164o196-213i220-242o257-279i292-314o343-365i378-395o405-427i440-462o
Isoform0001021	1019	22.29	0.00	1	i133-155o
Isoform0001022	712	0.14	0.10	0	o
Isoform0001023	872	22.89	22.82	1	i13-35o
Isoform0001025	691	0.05	0.00	0	o
Isoform0001026	1209	33.53	27.58	1	i28-50o
Isoform0001027	848	0.00	0.00	0	o
Isoform0001028	729	0.00	0.00	0	o
Isoform0001029	570	0.00	0.00	0	o
Isoform0001030	1614	325.88	19.58	15	i30-49o64-86i225-247o267-289i302-324o329-351i356-378o398-420i863-885o1015-1037i1072-1089o1104-1126i1133-1155o1159-1181i1188-1210o
Isoform0001031	1566	0.00	0.00	0	o
Isoform0001032	745	0.06	0.00	0	o
Isoform0001033	946	23.47	0.37	1	o835-857i
Isoform0001034	1573	0.20	0.00	0	o
Isoform0001035	775	0.00	0.00	0	o
Isoform0001036	936	0.01	0.00	0	o
Isoform0001037	847	1.41	0.00	0	o
Isoform0001038	1849	0.04	0.00	0	o
Isoform0001039	874	0.00	0.00	0	o
Isoform0001040	1501	53.78	21.40	2	i7-29o853-875i
Isoform0001041	388	0.14	0.04	0	o
Isoform0001042	690	1.71	0.00	0	o
Isoform0001043	1032	0.03	0.00	0	o
Isoform0001044	305	0.01	0.00	0	o
Isoform0001045	101	19.66	0.05	1	i65-84o
Isoform0001046	890	0.05	0.00	0	o
Isoform0001047	495	22.10	0.00	1	o398-420i
Isoform0001048	925	313.77	0.00	14	i107-129o156-178i305-327o347-369i382-404o435-457i495-517o537-555i649-671o691-713i736-758o778-800i828-850o865-882i
Isoform0001049	642	0.45	0.00	0	o
Isoform0001050	342	0.01	0.00	0	o
Isoform0001051	1695	2.28	0.00	0	o
Isoform0001052	706	0.05	0.00	0	o
Isoform0001053	1195	0.00	0.00	0	o
Isoform0001054	1192	0.35	0.29	0	o
Isoform0001055	1091	0.01	0.00	0	o
Isoform0001056	312	3.07	0.00	0	o
Isoform0001057	1217	0.00	0.00	0	o
Isoform0001058	214	24.30	2.69	1	o152-174i
Isoform0001059	1094	0.39	0.37	0	o
Isoform0001060	1032	0.03	0.00	0	o
Isoform0001061	1533	0.09	0.00	0	o
Isoform0001062	1392	0.00	0.00	0	o
Isoform0001063	1507	0.17	0.00	0	o
Isoform0001064	1231	0.00	0.00	0	o
Isoform0001065	586	0.07	0.00	0	o
Isoform0001066	1226	4.84	0.00	0	o
Isoform0001067	963	0.01	0.00	0	o
Isoform0001068	291	9.52	0.21	0	o
Isoform0001069	1768	1.84	0.06	0	o
Isoform0001070	313	0.01	0.00	0	o
Isoform0001071	765	0.03	0.00	0	o
Isoform0001072	1205	22.59	0.00	1	o1180-1202i
Isoform0001073	626	0.07	0.00	0	o
Isoform0001074	751	0.00	0.00	0	o
Isoform0001075	795	22.73	0.13	1	o690-712i
Isoform0001076	1736	18.42	18.42	1	i12-34o
Isoform0001077	1839	0.00	0.00	0	o
Isoform0001078	1242	0.01	0.00	0	o
Isoform0001079	1500	0.29	0.03	0	o
Isoform0001080	381	0.02	0.00	0	o
Isoform0001081	1493	0.01	0.00	0	o
Isoform0001082	1549	0.24	0.04	0	o
Isoform0001083	1428	224.10	0.00	10	i112-131o135-153i335-357o383-405i1122-1141o1151-1173i1200-1222o1232-1253i1260-1282o1302-1324i
Isoform0001084	1164	22.89	0.00	1	o1141-1163i
Isoform0001085	677	0.00	0.00	0	o
Isoform0001086	972	0.07	0.01	0	o
Isoform0001087	471	159.02	0.00	7	o117-139i152-174o189-211i232-254o274-296i344-366o376-398i
Isoform0001088	1141	0.01	0.00	0	o
Isoform0001089	1500	0.29	0.03	0	o
Isoform0001090	1240	0.07	0.00	0	o
Isoform0001091	888	176.00	0.00	8	i273-295o348-370i431-453o483-505i533-550o649-671i699-721o803-825i
Isoform0001092	618	25.74	0.00	1	i100-122o
Isoform0001093	1094	0.01	0.00	0	o
Isoform0001094	527	15.94	0.00	1	o504-526i
Isoform0001095	1872	0.13	0.00	0	o
Isoform0001096	1239	0.00	0.00	0	o
Isoform0001097	414	0.03	0.02	0	o
Isoform0001098	1326	0.05	0.00	0	o
Isoform0001099	1025	0.34	0.00	0	o
Isoform0001100	1500	0.29	0.03	0	o
Isoform0001101	1876	0.00	0.00	0	o
Isoform0001102	1243	0.01	0.00	0	o
Isoform0001103	433	0.25	0.00	0	o
Isoform0001104	223	0.00	0.00	0	o
Isoform0001105	203	0.00	0.00	0	o
Isoform0001106	1836	0.00	0.00	0	o
Isoform0001107	1765	0.17	0.02	0	o
Isoform0001108	127	0.00	0.00	0	o
Isoform0001109	344	0.01	0.01	0	o
Isoform0001110	1662	0.00	0.00	0	o
Isoform0001111	1459	0.02	0.00	0	o
Isoform0001112	975	2.65	1.20	0	o
Isoform0001113	1836	0.14	0.00	0	o
Isoform0001114	1021	20.75	1.57	1	o997-1019i
Isoform0001115	1703	0.01	0.00	0	o
Isoform0001116	273	85.83	11.08	0	o
Isoform0001117	550	0.17	0.07	0	o
Isoform0001118	1045	0.06	0.00	0	o
Isoform0001119	837	0.09	0.03	0	o
Isoform0001120	984	0.01	0.00	0	o
Isoform0001121	1018	0.04	0.03	0	o
Isoform0001122	847	30.95	7.46	1	o706-728i
Isoform0001123	255	65.52	21.47	3	i37-59o109-131i175-197o
Isoform0001124	1031	0.07	0.05	0	o
Isoform0001125	979	0.00	0.00	0	o
Isoform0001126	1233	0.01	0.00	0	o
Isoform0001127	1493	0.01	0.00	0	o
Isoform0001128	663	0.97	0.00	0	o
Isoform0001129	1348	0.06	0.00	0	o
Isoform0001130	907	80.49	8.51	3	o535-557i618-640o808-830i
Isoform0001131	838	0.03	0.00	0	o
Isoform0001132	88	19.84	8.18	1	i52-71o
Isoform0001133	1556	0.00	0.00	0	o
Isoform0001134	1479	3.17	3.16	0	o
Isoform0001135	612	22.52	0.00	1	o554-576i
Isoform0001136	1313	0.00	0.00	0	o
Isoform0001137	69	0.00	0.00	0	o
Isoform0001138	499	0.00	0.00	0	o
Isoform0001139	242	0.90	0.02	0	o
Isoform0001140	1493	0.01	0.00	0	o
Isoform0001141	1351	0.01	0.00	0	o
Isoform0001142	86	0.00	0.00	0	o
Isoform0001143	1116	0.00	0.00	0	o
Isoform0001144	1749	0.45	0.00	0	o
Isoform0001145	1673	0.00	0.00	0	o
Isoform0001146	164	0.00	0.00	0	o
Isoform0001147	1475	0.01	0.00	0	o
Isoform0001148	647	22.70	0.00	1	o494-516i
Isoform0001149	558	26.02	0.08	0	o
Isoform0001150	579	0.03	0.00	0	o
Isoform0001151	979	0.00	0.00	0	o
Isoform0001152	1207	127.78	0.00	5	o564-586i617-636o646-668i675-697o759-781i
Isoform0001153	248	0.00	0.00	0	o
Isoform0001154	1514	0.29	0.03	0	o
Isoform0001155	660	0.00	0.00	0	o
Isoform0001156	1665	0.15	0.02	0	o
Isoform0001157	527	118.13	0.00	4	i175-197o261-283i374-396o435-457i
Isoform0001158	1786	0.17	0.00	0	o
Isoform0001159	419	22.71	0.17	1	o62-84i
Isoform0001160	1028	21.94	21.73	1	i13-35o
Isoform0001161	388	0.00	0.00	0	o
Isoform0001162	1173	0.01	0.00	0	o
Isoform0001163	579	0.00	0.00	0	o
Isoform0001164	269	0.08	0.08	0	o
Isoform0001165	1019	0.05	0.00	0	o
Isoform0001166	755	0.00	0.00	0	o
Isoform0001167	1214	1.10	0.00	0	o
Isoform0001168	1493	0.00	0.00	0	o
Isoform0001169	1507	0.16	0.02	0	o
Isoform0001170	457	0.01	0.00	0	o
Isoform0001171	610	195.57	0.00	9	i136-158o173-195i216-238o251-268i273-290o305-327i339-361o371-390i410-432o
Isoform0001172	484	0.07	0.00	0	o
Isoform0001173	148	10.63	0.07	0	o
Isoform0001174	941	0.00	0.00	0	o
Isoform0001175	1789	0.00	0.00	0	o
Isoform0001176	638	0.00	0.00	0	o
Isoform0001177	1774	0.00	0.00	0	o
Isoform0001178	847	0.01	0.00	0	o
Isoform0001179	378	13.34	12.70	0	o
Isoform0001180	1724	0.02	0.00	0	o
Isoform0001181	483	0.02	0.00	0	o
Isoform0001182	272	1.63	1.63	0	o
Isoform0001183	1674	5.25	0.00	0	o
Isoform0001184	732	23.29	6.17	1	i55-77o
Isoform0001185	778	42.53	19.81	2	i7-29o717-739i
Isoform0001186	828	23.37	0.00	1	i122-144o
Isoform0001187	497	0.00	0.00	0	o
Isoform0001188	262	84.08	11.08	4	i49-71o81-103i115-134o144-166i
Isoform0001189	1833	0.76	0.00	0	o
Isoform0001190	340	0.04	0.00	0	o
Isoform0001191	1224	0.29	0.00	0	o
Isoform0001192	462	19.26	19.20	1	i9-26o
Isoform0001193	1299	0.03	0.00	0	o
Isoform0001194	64	0.00	0.00	0	o
Isoform0001195	174	0.03	0.03	0	o
Isoform0001196	1786	2.92	0.00	0	o
Isoform0001197	837	153.50	0.02	7	o411-433i440-462o504-521i691-713o736-758i765-787o807-826i
Isoform0001198	1294	58.67	15.01	2	o153-175i388-410o
Isoform0001199	843	0.67	0.00	0	o
Isoform0001200	630	1.59	1.57	0	o
Isoform0001201	478	132.27	0.00	6	i215-237o262-284i297-319o339-361i382-404o408-430i
Isoform0001202	978	0.07	0.01	0	o
Isoform0001203	1721	0.02	0.00	0	o
Isoform0001204	1531	0.47	0.00	0	o
Isoform0001205	753	0.12	0.00	0	o
Isoform0001206	1061	0.00	0.00	0	o
Isoform0001207	617	0.01	0.00	0	o
Isoform0001208	364	0.01	0.00	0	o
Isoform0001209	1249	0.03	0.00	0	o
Isoform0001210	1803	0.03	0.00	0	o
Isoform0001211	461	0.00	0.00	0	o
Isoform0001212	1021	20.75	1.57	1	o997-1019i
Isoform0001213	455	0.01	0.01	0	o
Isoform0001214	961	0.07	0.01	0	o
Isoform0001215	1617	315.10	18.86	13	i226-248o268-290i303-325o330-352i357-379o399-421i864-886o1022-1044i1065-1087o1107-1129i1136-1158o1168-1190i1197-1219o
Isoform0001216	350	0.08	0.00	0	o
Isoform0001217	1462	170.91	19.68	8	i7-26o857-879i892-909o924-946i959-981o996-1018i1043-1065o1070-1092i
Isoform0001218	232	0.00	0.00	0	o
Isoform0001219	454	0.02	0.00	0	o
Isoform0001220	699	0.03	0.03	0	o
Isoform0001221	675	0.13	0.03	0	o
Isoform0001222	1427	0.02	0.01	0	o
Isoform0001223	672	0.00	0.00	0	o
Isoform0001224	327	0.06	0.00	0	o
Isoform0001225	534	20.80	19.78	1	i7-26o
Isoform0001226	700	1.60	0.00	0	o
Isoform0001227	883	0.00	0.00	0	o
Isoform0001228	1623	22.32	0.00	1	o1503-1525i
Isoform0001229	939	0.03	0.00	0	o
Isoform0001230	713	256.36	0.00	12	i141-163o178-200i207-226o231-253i266-288o303-325i419-441o567-589i596-618o622-644i657-679o684-702i
Isoform0001231	308	162.09	43.00	7	i5-27o37-59i105-127o177-199i212-231o241-263i283-305o
Isoform0001232	495	0.00	0.00	0	o
Isoform0001233	700	1.60	0.00	0	o
Isoform0001234	1694	21.44	21.43	1	i7-29o
Isoform0001235	205	76.12	18.47	3	o48-70i126-148o153-172i
Isoform0001236	1064	31.87	26.57	1	i26-48o
Isoform0001237	1386	0.02	0.00	0	o
Isoform0001238	120	0.08	0.08	0	o
Isoform0001239	1346	162.39	4.51	7	o1014-1033i1053-1075o1095-1117i1130-1152o1172-1194i1215-1237o1247-1269i
Isoform0001240	1181	0.00	0.00	0	o
Isoform0001241	1808	0.04	0.00	0	o
Isoform0001242	371	0.00	0.00	0	o
Isoform0001243	926	0.01	0.01	0	o
Isoform0001244	1258	0.00	0.00	0	o
Isoform0001245	1068	0.29	0.00	0	o
Isoform0001246	1481	44.24	0.00	2	o846-868i881-903o
Isoform0001247	968	23.09	0.00	1	o910-932i
Isoform0001248	429	124.15	0.00	6	i114-136o146-165i178-200o215-237i273-295o310-332i
Isoform0001249	570	0.02	0.00	0	o
Isoform0001250	1690	0.09	0.00	0	o
Isoform0001251	677	0.00	0.00	0	o
Isoform0001252	1164	0.00	0.00	0	o
Isoform0001253	1224	0.00	0.00	0	o
Isoform0001254	498	0.00	0.00	0	o
Isoform0001255	878	22.02	0.00	1	o830-852i
Isoform0001256	397	207.90	15.02	10	i47-69o84-103i123-145o150-172i179-201o221-243i256-278o291-310i317-339o344-366i
Isoform0001257	1663	21.44	21.43	1	i7-29o
Isoform0001258	1297	0.01	0.00	0	o
Isoform0001259	1606	0.01	0.00	0	o
Isoform0001260	761	0.23	0.19	0	o
Isoform0001261	978	0.00	0.00	0	o
Isoform0001262	462	0.03	0.00	0	o
Isoform0001263	687	0.00	0.00	0	o
Isoform0001264	616	0.00	0.00	0	o
Isoform0001265	508	0.06	0.00	0	o
Isoform0001266	1807	74.73	3.16	4	o761-778i955-977o987-1009i1029-1051o
Isoform0001267	626	246.07	15.27	11	o165-184i189-211o216-238i245-267o272-294i357-379o399-421i426-448o468-490i497-519o529-548i
Isoform0001268	461	0.00	0.00	0	o
Isoform0001269	1799	0.02	0.02	0	o
Isoform0001270	666	0.00	0.00	0	o
Isoform0001271	832	0.00	0.00	0	o
Isoform0001272	1473	0.29	0.03	0	o
Isoform0001273	1816	10.04	0.85	0	o
Isoform0001274	564	0.07	0.00	0	o
Isoform0001275	1684	0.15	0.00	0	o
Isoform0001276	1796	0.04	0.04	0	o
Isoform0001277	381	0.29	0.00	0	o
Isoform0001278	1795	0.37	0.00	0	o
Isoform0001279	519	0.06	0.00	0	o
Isoform0001280	966	0.02	0.00	0	o
Isoform0001281	702	0.02	0.00	0	o
Isoform0001282	1729	192.84	0.00	6	o1454-1476i1489-1511o1531-1550i1626-1648o1658-1680i1687-1709o
Isoform0001283	763	0.07	0.04	0	o
Isoform0001284	749	0.00	0.00	0	o
Isoform0001285	1168	24.48	24.41	1	i7-29o
Isoform0001286	381	0.00	0.00	0	o
Isoform0001287	1294	0.01	0.00	0	o
Isoform0001288	1331	0.02	0.00	0	o
Isoform0001289	376	1.06	0.00	0	o
Isoform0001290	429	0.03	0.02	0	o
Isoform0001291	303	64.29	0.00	3	i186-208o223-245i252-269o
Isoform0001292	1798	0.00	0.00	0	o
Isoform0001293	252	0.43	0.43	0	o
Isoform0001294	728	1.15	0.00	0	o
Isoform0001295	489	0.00	0.00	0	o
Isoform0001296	548	18.65	18.64	1	i7-29o
Isoform0001297	180	0.00	0.00	0	o
Isoform0001298	692	0.02	0.01	0	o
Isoform0001299	1738	0.02	0.00	0	o
Isoform0001300	1500	0.29	0.03	0	o
Isoform0001301	777	9.24	7.61	0	o
Isoform0001302	242	0.02	0.00	0	o
Isoform0001303	738	1.04	0.00	0	o
Isoform0001304	209	0.58	0.57	0	o
Isoform0001305	1443	0.00	0.00	0	o
Isoform0001306	1500	0.30	0.03	0	o
Isoform0001307	1727	0.28	0.00	0	o
Isoform0001308	498	0.00	0.00	0	o
Isoform0001309	702	0.07	0.00	0	o
Isoform0001310	950	0.24	0.17	0	o
Isoform0001311	608	1.93	0.00	0	o
Isoform0001312	530	0.00	0.00	0	o
Isoform0001313	1483	0.29	0.03	0	o
Isoform0001314	1275	0.14	0.03	0	o
Isoform0001315	929	0.00	0.00	0	o
Isoform0001316	1118	0.01	0.00	0	o
Isoform0001317	959	0.06	0.02	0	o
Isoform0001318	712	0.14	0.00	0	o
Isoform0001319	1040	0.04	0.04	0	o
Isoform0001320	1226	0.06	0.00	0	o
Isoform0001321	925	313.77	0.00	14	i107-129o156-178i305-327o347-369i382-404o435-457i495-517o537-555i649-671o691-713i736-758o778-800i828-850o865-882i
Isoform0001322	173	0.03	0.02	0	o
Isoform0001323	564	21.97	20.03	1	o20-39i
Isoform0001324	979	3.48	0.01	0	o
Isoform0001325	682	0.13	0.00	0	o
Isoform0001326	256	0.01	0.00	0	o
Isoform0001327	218	88.25	18.60	4	o39-61i116-133o148-170i177-199o
Isoform0001328	1444	0.00	0.00	0	o
Isoform0001329	1178	0.13	0.00	0	o
Isoform0001330	1621	0.00	0.00	0	o
Isoform0001331	831	0.22	0.06	0	o
Isoform0001332	1410	0.22	0.02	0	o
Isoform0001333	354	135.06	21.10	6	i35-57o72-94i114-136o156-178i191-213o233-255i
Isoform0001334	1410	151.97	0.67	7	o805-827i840-857o872-894i907-929o944-966i991-1013o1018-1040i
Isoform0001335	461	0.00	0.00	0	o
Isoform0001336	1174	0.01	0.00	0	o
Isoform0001337	617	0.01	0.00	0	o
Isoform0001338	1303	0.24	0.00	0	o
Isoform0001339	573	0.12	0.00	0	o
Isoform0001340	1701	0.01	0.00	0	o
Isoform0001341	822	22.67	0.00	0	o
Isoform0001342	461	20.76	20.76	1	i12-31o
Isoform0001343	787	0.00	0.00	0	o
Isoform0001344	939	0.07	0.01	0	o
Isoform0001345	1199	24.84	0.00	1	o751-773i
Isoform0001346	1456	0.00	0.00	0	o
Isoform0001347	663	0.97	0.00	0	o
Isoform0001348	909	13.68	8.67	0	o
Isoform0001349	1577	0.01	0.00	0	o
Isoform0001350	1092	234.54	0.00	9	o470-492i505-527o556-578i724-746o776-795i816-838o876-895i902-921o960-982i
Isoform0001351	636	0.00	0.00	0	o
Isoform0001352	1370	0.01	0.00	0	o
Isoform0001353	350	167.96	36.74	7	i13-32o47-66i79-101o111-133i169-191o211-233i240-262o
Isoform0001354	852	0.23	0.00	0	o
Isoform0001355	1055	0.91	0.36	0	o
Isoform0001356	949	0.02	0.02	0	o
Isoform0001357	923	27.73	4.71	1	o857-879i
Isoform0001358	1068	0.21	0.00	0	o
Isoform0001359	496	23.17	0.01	1	o473-495i
Isoform0001360	1590	22.32	0.00	1	o1468-1490i
Isoform0001361	608	0.37	0.00	0	o
Isoform0001362	1399	0.06	0.00	0	o
Isoform0001363	836	0.00	0.00	0	o
Isoform0001364	1331	0.02	0.00	0	o
Isoform0001365	476	0.00	0.00	0	o
Isoform0001366	236	0.04	0.01	0	o
Isoform0001367	148	10.63	0.07	0	o
Isoform0001368	608	0.37	0.00	0	o
Isoform0001369	777	0.08	0.00	0	o
Isoform0001370	1264	0.70	0.00	0	o
Isoform0001371	394	0.02	0.00	0	o
Isoform0001372	647	0.00	0.00	0	o
Isoform0001373	1215	27.51	0.00	0	o
Isoform0001374	1705	1.06	0.06	0	o
Isoform0001375	713	256.36	0.00	12	i141-163o178-200i207-226o231-253i266-288o303-325i419-441o567-589i596-618o622-644i657-679o684-702i
Isoform0001376	436	0.00	0.00	0	o
Isoform0001377	1738	0.03	0.00	0	o
Isoform0001378	727	20.23	19.66	1	i7-29o
Isoform0001379	1423	32.30	0.00	1	o735-757i
Isoform0001380	518	66.14	12.39	2	i176-198o248-270i
Isoform0001381	1031	28.01	5.94	1	o934-956i
Isoform0001382	1373	0.07	0.00	0	o
Isoform0001383	361	100.10	0.00	4	i73-95o100-122i223-240o253-275i
Isoform0001384	495	0.00	0.00	0	o
Isoform0001385	877	0.53	0.00	0	o
Isoform0001386	1606	0.00	0.00	0	o
Isoform0001387	1098	0.00	0.00	0	o
Isoform0001388	524	260.47	20.65	12	i7-29o93-115i122-144o154-176i188-207o217-239i304-323o338-360i367-389o402-424i436-458o463-482i
Isoform0001389	1177	24.55	24.41	1	i7-29o
Isoform0001390	429	0.00	0.00	0	o
Isoform0001391	400	0.00	0.00	0	o
Isoform0001392	527	15.94	0.00	1	o504-526i
Isoform0001393	190	0.00	0.00	0	o
Isoform0001394	933	0.07	0.01	0	o
Isoform0001395	848	0.00	0.00	0	o
Isoform0001396	1200	0.08	0.00	0	o
Isoform0001397	1191	231.06	0.00	11	o552-574i595-617o632-651i658-680o767-785i798-820o853-872i893-915o953-972i979-998o1039-1061i
Isoform0001398	673	0.00	0.00	0	o
Isoform0001399	1583	22.70	0.01	1	o1501-1523i
Isoform0001400	338	19.58	1.12	1	o313-335i
Isoform0001401	1037	0.96	0.96	0	o
Isoform0001402	1468	170.77	19.68	8	i7-26o857-879i892-909o924-946i959-981o996-1018i1043-1065o1070-1092i
Isoform0001403	754	0.00	0.00	0	o
Isoform0001404	162	0.00	0.00	0	o
Isoform0001405	1470	0.39	0.02	0	o
Isoform0001406	1454	41.79	0.45	2	o779-801i1063-1085o
Isoform0001407	435	0.26	0.00	0	o
Isoform0001408	1480	0.00	0.00	0	o
Isoform0001409	1605	0.01	0.00	0	o
Isoform0001410	801	23.04	0.00	1	o725-747i
Isoform0001411	443	0.36	0.05	0	o
Isoform0001412	620	0.27	0.02	0	o
Isoform0001413	278	0.10	0.00	0	o
Isoform0001414	1357	0.01	0.00	0	o
Isoform0001416	961	0.02	0.00	0	o
Isoform0001417	489	33.38	10.01	1	o319-341i
Isoform0001418	1173	0.01	0.00	0	o
Isoform0001419	715	0.00	0.00	0	o
Isoform0001420	355	0.05	0.00	0	o
Isoform0001421	1509	0.00	0.00	0	o
Isoform0001422	1506	0.22	0.02	0	o
Isoform0001423	376	73.40	25.73	3	o15-37i308-330o335-357i
Isoform0001424	773	58.46	8.52	2	o535-557i618-640o
Isoform0001425	1321	0.14	0.00	0	o
Isoform0001426	504	0.13	0.13	0	o
Isoform0001427	617	0.01	0.00	0	o
Isoform0001428	1605	0.01	0.00	0	o
Isoform0001429	1034	239.85	5.32	10	o228-247i268-290o294-316i349-371o470-492i554-571o581-603i608-630o682-704i770-792o
Isoform0001430	51	0.00	0.00	0	i
Isoform0001431	213	5.24	0.00	0	o
Isoform0001432	944	0.00	0.00	0	o
Isoform0001433	430	22.84	0.00	1	i70-92o
Isoform0001434	679	0.15	0.00	0	o
Isoform0001435	727	20.23	19.66	1	i7-29o
Isoform0001436	564	21.97	20.03	1	o20-39i
Isoform0001437	462	42.07	0.00	2	o401-423i430-447o
Isoform0001438	264	108.09	21.96	5	o15-37i99-121o131-150i162-184o189-208i
Isoform0001439	823	20.20	20.11	1	i2-19o
Isoform0001440	837	153.50	0.02	7	o411-433i440-462o504-521i691-713o736-758i765-787o807-826i
Isoform0001441	1779	0.00	0.00	0	o
Isoform0001442	813	20.21	20.11	1	i2-19o
Isoform0001443	1317	0.20	0.06	0	o
Isoform0001444	1178	0.02	0.02	0	o
Isoform0001445	514	0.00	0.00	0	o
Isoform0001446	154	0.02	0.00	0	o
Isoform0001447	488	216.82	1.29	10	o74-96i138-160o194-211i218-240o260-278i291-313o342-364i377-394o404-426i439-461o
Isoform0001448	1751	1.06	0.06	0	o
Isoform0001449	1322	0.16	0.04	0	o
Isoform0001450	314	0.00	0.00	0	o
Isoform0001451	220	0.03	0.00	0	o
Isoform0001452	590	0.00	0.00	0	o
Isoform0001453	1002	36.35	0.03	1	o494-516i
Isoform0001454	1639	17.86	0.00	1	i150-172o
Isoform0001455	1797	1.06	0.06	0	o
Isoform0001456	1217	0.02	0.00	0	o
Isoform0001457	303	64.29	0.00	3	i186-208o223-245i252-269o
Isoform0001458	901	0.00	0.00	0	o
Isoform0001459	1099	0.54	0.00	0	o
Isoform0001460	1482	0.02	0.00	0	o
Isoform0001461	504	0.01	0.00	0	o
Isoform0001462	1312	0.14	0.00	0	o
Isoform0001463	1170	0.01	0.00	0	o
Isoform0001464	1575	0.01	0.00	0	o
Isoform0001465	560	6.57	0.00	0	o
Isoform0001466	475	0.00	0.00	0	o
Isoform0001467	120	0.08	0.08	0	o
Isoform0001468	498	5.38	0.00	0	o
Isoform0001469	272	1.63	1.63	0	o
Isoform0001470	515	0.05	0.00	0	o
Isoform0001471	713	256.36	0.00	12	i141-163o178-200i207-226o231-253i266-288o303-325i419-441o567-589i596-618o622-644i657-679o684-702i
Isoform0001472	1007	77.97	0.00	3	o567-589i636-658o830-852i
Isoform0001473	1628	0.00	0.00	0	o
Isoform0001474	1496	39.56	18.53	2	i7-29o1375-1397i
Isoform0001475	769	0.03	0.00	0	o
Isoform0001476	256	0.01	0.00	0	o
Isoform0001477	1451	29.54	1.85	1	o742-763i
Isoform0001478	375	72.99	25.62	3	o15-37i307-329o334-356i
Isoform0001479	420	1.72	1.72	0	o
Isoform0001480	1675	0.07	0.06	0	o
Isoform0001481	821	40.97	18.17	2	o10-32i431-453o
Isoform0001482	660	0.17	0.00	0	o
Isoform0001483	238	0.01	0.00	0	o
Isoform0001484	699	0.03	0.03	0	o
Isoform0001485	254	0.00	0.00	0	o
Isoform0001486	1036	0.07	0.00	0	o
Isoform0001487	581	0.00	0.00	0	o
Isoform0001488	1174	0.01	0.00	0	o
Isoform0001489	507	0.00	0.00	0	o
Isoform0001490	304	0.00	0.00	0	o
Isoform0001491	814	0.01	0.00	0	o
Isoform0001492	999	0.03	0.00	0	o
Isoform0001493	1346	0.07	0.00	0	o
Isoform0001494	1482	0.11	0.01	0	o
Isoform0001495	1000	0.02	0.00	0	o
Isoform0001496	1399	0.06	0.00	0	o
Isoform0001497	639	0.00	0.00	0	o
Isoform0001498	570	0.00	0.00	0	o
Isoform0001499	1484	45.36	4.64	0	o
Isoform0001500	450	0.00	0.00	0	o
Isoform0001501	541	142.13	11.49	6	i185-204o224-246i258-280o323-345i358-377o392-414i
Isoform0001502	378	5.72	0.00	0	o
Isoform0001503	1612	0.01	0.00	0	o
Isoform0001504	294	0.00	0.00	0	o
Isoform0001505	908	80.48	8.51	3	o536-558i619-641o809-831i
Isoform0001506	1669	0.43	0.11	0	o
Isoform0001507	1298	0.14	0.00	0	o
Isoform0001508	470	132.74	0.05	6	i202-224o246-268i293-315o351-373i386-403o418-440i
Isoform0001509	865	0.00	0.00	0	o
Isoform0001510	1045	171.24	0.00	8	o275-297i394-416o436-458i478-500o515-537i550-572o577-596i609-631o
Isoform0001511	1138	0.01	0.00	0	o
Isoform0001512	155	0.00	0.00	0	o
Isoform0001513	1334	0.46	0.01	0	o
Isoform0001514	323	94.51	0.00	3	o234-256i269-291o301-320i
Isoform0001515	1529	3.64	0.00	0	o
Isoform0001516	1046	0.07	0.00	0	o
Isoform0001517	1164	0.05	0.00	0	o
Isoform0001518	1461	0.02	0.00	0	o
Isoform0001519	224	0.03	0.03	0	o
Isoform0001520	160	89.99	22.22	4	i36-58o62-84i97-119o124-146i
Isoform0001521	857	2.11	0.00	0	o
Isoform0001522	763	0.34	0.00	0	o
Isoform0001523	326	1.27	1.10	0	o
Isoform0001524	293	108.95	22.36	5	o13-35i104-126o130-152i159-177o192-211i
Isoform0001525	1472	0.12	0.00	0	o
Isoform0001526	932	0.00	0.00	0	o
Isoform0001527	1569	0.00	0.00	0	o
Isoform0001528	1093	0.00	0.00	0	o
Isoform0001529	1503	172.43	20.58	8	i39-61o892-914i927-944o959-981i994-1016o1031-1053i1078-1100o1105-1127i
Isoform0001530	665	0.00	0.00	0	o
Isoform0001531	135	0.07	0.01	0	o
Isoform0001532	706	0.02	0.02	0	o
Isoform0001533	1500	0.29	0.03	0	o
Isoform0001534	669	0.21	0.00	0	o
Isoform0001535	1431	0.02	0.00	0	o
Isoform0001536	653	0.35	0.00	0	o
Isoform0001537	461	0.00	0.00	0	o
Isoform0001538	433	0.13	0.00	0	o
Isoform0001539	754	0.43	0.01	0	o
Isoform0001540	148	10.63	0.07	0	o
Isoform0001541	241	132.70	43.27	6	o10-30i37-59o110-132i145-164o174-196i216-238o
Isoform0001542	401	22.84	0.00	1	i70-92o
Isoform0001543	977	0.01	0.01	0	o
Isoform0001544	173	0.00	0.00	0	o
Isoform0001545	1385	162.39	4.51	7	o1053-1072i1092-1114o1134-1156i1169-1191o1211-1233i1254-1276o1286-1308i
Isoform0001546	419	22.84	0.00	1	i70-92o
Isoform0001547	518	151.33	0.00	6	i125-147o167-189i201-223o319-341i365-387o397-419i
Isoform0001548	443	0.36	0.05	0	o
Isoform0001549	1237	0.01	0.00	0	o
Isoform0001550	1635	0.00	0.00	0	o
Isoform0001551	1593	0.03	0.00	0	o
Isoform0001552	1113	26.21	0.00	1	o1079-1101i
Isoform0001553	1281	0.06	0.00	0	o
Isoform0001554	1252	42.54	21.11	2	i13-35o1209-1231i
Isoform0001555	1182	2.20	0.00	0	o
Isoform0001556	1595	0.01	0.00	0	o
Isoform0001557	975	0.72	0.00	0	o
Isoform0001558	1467	0.00	0.00	0	o
Isoform0001559	1479	3.17	3.16	0	o
Isoform0001560	1159	0.06	0.00	0	o
Isoform0001561	1529	49.22	0.22	0	o
Isoform0001562	718	0.00	0.00	0	o
Isoform0001563	1753	0.01	0.00	0	o
Isoform0001564	941	0.07	0.00	0	o
Isoform0001565	1037	0.00	0.00	0	o
Isoform0001566	1675	0.07	0.06	0	o
Isoform0001567	1299	0.06	0.00	0	o
Isoform0001568	573	222.75	0.10	10	o159-181i248-265o280-302i314-336o346-368i375-397o407-426i471-488o498-520i541-563o
Isoform0001569	553	0.00	0.00	0	o
Isoform0001570	1502	0.01	0.00	0	o
Isoform0001571	366	0.01	0.00	0	o
Isoform0001572	1224	0.01	0.00	0	o
Isoform0001573	983	0.00	0.00	0	o
Isoform0001574	963	0.01	0.00	0	o
Isoform0001575	487	0.00	0.00	0	o
Isoform0001576	1684	0.07	0.06	0	o
Isoform0001577	1375	0.01	0.00	0	o
Isoform0001578	1789	0.00	0.00	0	o
Isoform0001579	869	230.36	0.00	9	i81-103o138-160i180-197o241-263i276-298o332-354i375-397o468-490i511-533o
Isoform0001580	622	195.60	0.00	9	i136-158o173-195i216-238o251-268i273-290o305-327i339-361o371-390i410-432o
Isoform0001581	1411	0.00	0.00	0	o
Isoform0001582	1202	0.00	0.00	0	o
Isoform0001583	764	23.00	0.00	1	i65-87o
Isoform0001584	614	0.10	0.01	0	o
Isoform0001585	1695	0.00	0.00	0	o
Isoform0001586	1613	322.00	17.15	13	i223-245o265-287i300-322o327-349i354-376o396-418i844-866o1006-1025i1046-1068o1083-1105i1118-1140o1145-1164i1177-1199o
Isoform0001587	698	0.00	0.00	0	o
Isoform0001588	1630	0.00	0.00	0	o
Isoform0001589	1697	0.18	0.00	0	o
Isoform0001590	1425	3.00	2.49	0	o
Isoform0001591	579	24.39	0.00	1	o473-495i
Isoform0001592	1662	79.22	0.00	3	i261-283o298-320i568-590o
Isoform0001593	618	0.37	0.01	0	o
Isoform0001594	777	0.01	0.01	0	o
Isoform0001595	457	0.43	0.00	0	o
Isoform0001596	777	49.97	21.15	2	i7-29o534-556i
Isoform0001597	818	0.00	0.00	0	o
Isoform0001598	890	0.01	0.01	0	o
Isoform0001599	1433	0.03	0.00	0	o
Isoform0001600	1279	0.23	0.00	0	o
Isoform0001601	1321	1.50	0.06	0	o
Isoform0001602	709	0.00	0.00	0	o
Isoform0001603	504	0.90	0.03	0	o
Isoform0001604	1688	0.02	0.00	0	o
Isoform0001605	1439	0.05	0.01	0	o
Isoform0001606	926	0.00	0.00	0	o
Isoform0001607	1595	0.01	0.00	0	o
Isoform0001608	194	0.15	0.11	0	o
Isoform0001609	655	0.23	0.23	0	o
Isoform0001610	793	80.28	0.00	4	i119-136o140-157i335-357o386-408i
Isoform0001611	1439	38.08	14.17	1	o753-774i
Isoform0001612	944	68.44	0.01	3	o803-825i832-854o858-880i
Isoform0001613	573	222.75	0.10	10	o159-181i248-265o280-302i314-336o346-368i375-397o407-426i471-488o498-520i541-563o
Isoform0001614	354	135.06	21.10	6	i35-57o72-94i114-136o156-178i191-213o233-255i
Isoform0001615	903	0.10	0.08	0	o
Isoform0001616	1630	17.86	0.00	1	i150-172o
Isoform0001617	293	4.42	0.18	0	o
Isoform0001618	1417	1.11	0.00	0	o
Isoform0001619	301	47.05	8.00	0	o
Isoform0001620	1153	0.00	0.00	0	o
Isoform0001621	1325	225.40	0.98	10	i61-83o144-166i217-239o244-266i320-342o758-780i801-823o893-915i982-1004o1019-1041i
Isoform0001622	1230	2.01	0.00	0	o
Isoform0001623	942	157.13	1.83	7	o483-505i518-540o555-577i598-620o655-677i697-714o724-746i
Isoform0001624	734	15.96	0.00	1	o705-722i
Isoform0001625	735	0.00	0.00	0	o
Isoform0001626	705	0.00	0.00	0	o
Isoform0001627	257	0.01	0.01	0	o
Isoform0001628	1139	0.05	0.00	0	o
Isoform0001629	881	69.11	0.02	3	o509-531i592-614o782-804i
Isoform0001630	610	81.26	20.52	3	i38-60o138-160i331-353o
Isoform0001631	611	3.23	0.00	0	o
Isoform0001632	451	131.60	0.00	6	i215-237o262-284i297-319o339-361i382-404o408-430i
Isoform0001633	1640	5.83	0.00	0	o
Isoform0001634	845	22.53	0.09	1	o726-748i
Isoform0001635	765	227.51	2.23	9	i59-81o116-138i158-175o219-241i254-276o310-332i353-375o446-468i489-511o
Isoform0001636	909	1.61	0.00	0	o
Isoform0001637	363	31.16	7.64	1	i62-84o
Isoform0001638	1749	0.19	0.00	0	o
Isoform0001639	1538	0.01	0.00	0	o
Isoform0001640	1149	0.19	0.00	0	o
Isoform0001641	980	0.09	0.05	0	o
Isoform0001642	351	0.00	0.00	0	o
Isoform0001643	664	0.00	0.00	0	o
Isoform0001644	812	0.01	0.00	0	o
Isoform0001645	1619	24.03	1.33	1	o1537-1559i
Isoform0001646	426	23.84	0.00	1	o344-366i
Isoform0001647	341	135.09	23.75	6	i22-44o59-81i101-123o143-165i178-200o220-242i
Isoform0001648	1568	23.88	4.69	1	o1326-1348i
Isoform0001649	1459	0.02	0.00	0	o
Isoform0001650	660	0.00	0.00	0	o
Isoform0001651	399	0.00	0.00	0	o
Isoform0001652	1463	0.01	0.00	0	o
Isoform0001653	962	0.01	0.00	0	o
Isoform0001654	451	0.00	0.00	0	o
Isoform0001655	641	0.04	0.00	0	o
Isoform0001656	802	0.00	0.00	0	o
Isoform0001657	917	0.01	0.00	0	o
Isoform0001658	483	0.02	0.00	0	o
Isoform0001659	815	0.01	0.00	0	o
Isoform0001660	328	0.27	0.27	0	o
Isoform0001661	1513	0.01	0.00	0	o
Isoform0001662	1579	0.00	0.00	0	o
Isoform0001663	1193	0.01	0.00	0	o
Isoform0001664	1520	0.09	0.03	0	o
Isoform0001665	1100	0.05	0.00	0	o
Isoform0001666	1522	22.32	0.00	1	o1400-1422i
Isoform0001667	1122	0.07	0.00	0	o
Isoform0001668	1451	29.54	1.85	1	o742-763i
Isoform0001669	543	24.51	19.33	0	o
Isoform0001670	301	47.05	8.00	0	o
Isoform0001671	1576	0.01	0.00	0	o
Isoform0001672	1325	0.09	0.03	0	o
Isoform0001673	487	0.00	0.00	0	o
Isoform0001674	1662	4.26	4.23	0	o
Isoform0001675	244	0.00	0.00	0	o
Isoform0001676	441	0.07	0.00	0	o
Isoform0001677	1311	42.29	0.03	2	o517-539i552-574o
Isoform0001678	1577	0.01	0.00	0	o
Isoform0001679	1553	0.00	0.00	0	o
Isoform0001680	1310	0.17	0.00	0	o
Isoform0001681	520	0.01	0.00	0	o
Isoform0001682	1176	0.04	0.00	0	o
Isoform0001683	552	0.30	0.00	0	o
Isoform0001684	693	0.00	0.00	0	o
Isoform0001685	1073	8.51	0.00	0	o
Isoform0001686	1561	0.01	0.00	0	o
Isoform0001687	721	0.00	0.00	0	o
Isoform0001688	572	0.00	0.00	0	o
Isoform0001689	1690	0.10	0.00	0	o
Isoform0001690	249	0.00	0.00	0	o
Isoform0001691	1043	0.02	0.00	0	o
Isoform0001692	907	0.00	0.00	0	o
Isoform0001693	401	0.00	0.00	0	o
Isoform0001694	1060	0.00	0.00	0	o
Isoform0001695	636	0.45	0.00	0	o
Isoform0001696	1099	0.12	0.00	0	o
Isoform0001697	878	0.00	0.00	0	o
Isoform0001698	1092	0.04	0.01	0	o
Isoform0001699	1217	0.02	0.00	0	o
Isoform0001700	390	0.04	0.04	0	o
Isoform0001701	1261	0.96	0.00	0	o
Isoform0001702	465	22.20	0.12	1	i193-212o
Isoform0001703	787	21.93	0.00	1	o762-784i
Isoform0001704	862	0.00	0.00	0	o
Isoform0001705	714	23.28	5.09	1	i55-77o
Isoform0001706	555	0.00	0.00	0	o
Isoform0001707	1750	0.01	0.00	0	o
Isoform0001708	428	0.00	0.00	0	o
Isoform0001709	1568	1.01	0.00	0	o
Isoform0001710	301	47.05	8.00	0	o
Isoform0001711	1252	42.54	21.11	2	i13-35o1209-1231i
Isoform0001712	1100	0.00	0.00	0	o
Isoform0001713	1729	0.05	0.00	0	o
Isoform0001714	1535	346.41	21.34	16	o28-50i71-93o103-122i129-146o166-188i346-368o373-395i425-447o451-473i531-553o573-595i966-988o992-1009i1021-1043o1113-1135i1212-1234o
Isoform0001715	1028	21.95	21.73	1	i13-35o
Isoform0001716	1171	0.01	0.00	0	o
Isoform0001717	197	0.56	0.56	0	o
Isoform0001718	1310	0.06	0.00	0	o
Isoform0001719	457	0.01	0.00	0	o
Isoform0001720	920	0.00	0.00	0	o
Isoform0001721	535	0.00	0.00	0	o
Isoform0001722	1151	0.20	0.14	0	o
Isoform0001723	1388	269.82	0.09	12	i74-96o461-483i485-507o512-534i560-582o592-614i726-743o1173-1195i1202-1224o1289-1311i1318-1340o1355-1377i
Isoform0001724	345	0.01	0.00	0	o
Isoform0001725	360	59.72	18.30	3	i43-62o67-86i93-112o
Isoform0001726	1495	0.09	0.00	0	o
Isoform0001727	1391	0.21	0.09	0	o
Isoform0001728	1044	0.02	0.00	0	o
Isoform0001729	1093	0.01	0.00	0	o
Isoform0001730	1414	32.48	0.00	1	o766-788i
Isoform0001731	218	77.18	9.44	3	i71-93o108-130i151-173o
Isoform0001732	600	0.02	0.00	0	o
Isoform0001733	1028	140.69	22.65	6	i27-46o61-83i505-527o596-618i685-707o722-744i
Isoform0001734	1359	212.67	0.03	10	i64-86o96-113i280-302o317-339i1095-1117o1127-1144i1172-1194o1232-1254i1267-1289o1309-1331i
Isoform0001735	1281	0.06	0.00	0	o
Isoform0001736	1212	0.52	0.11	0	o
Isoform0001737	372	0.07	0.00	0	o
Isoform0001738	907	80.49	8.51	3	o535-557i618-640o808-830i
Isoform0001739	1522	0.03	0.00	0	o
Isoform0001740	808	0.02	0.00	0	o
Isoform0001741	1192	197.18	0.02	8	i326-348o368-390i894-916o921-940i968-990o1005-1027i1034-1056o1071-1093i
Isoform0001742	842	0.02	0.00	0	o
Isoform0001743	1247	4.51	4.49	0	o
Isoform0001744	1513	0.01	0.00	0	o
Isoform0001745	1130	0.01	0.00	0	o
Isoform0001746	1042	189.17	0.83	8	i60-78o88-107i260-279o299-321i759-781o836-858i930-952o1013-1030i
Isoform0001747	472	0.89	0.03	0	o
Isoform0001748	891	0.16	0.00	0	o
Isoform0001749	1541	345.84	21.42	16	o30-49i70-88o98-117i130-147o162-184i315-337o352-374i435-454o459-478i543-565o585-607i969-991o1020-1042i1095-1114o1118-1140i1202-1224o
Isoform0001750	415	0.01	0.00	0	o
Isoform0001751	964	0.43	0.00	0	o
Isoform0001752	1006	0.02	0.01	0	o
Isoform0001753	1667	0.35	0.00	0	o
Isoform0001754	221	0.00	0.00	0	o
Isoform0001755	914	0.48	0.01	0	o
Isoform0001756	660	0.08	0.00	0	o
Isoform0001757	1509	0.00	0.00	0	o
Isoform0001758	1644	0.00	0.00	0	o
Isoform0001759	735	276.28	22.33	12	i46-68o111-133i145-162o172-194i201-223o238-260i267-289o299-316i328-350o391-413i434-456o486-508i
Isoform0001760	1005	62.47	0.00	3	o838-860i918-940o945-967i
Isoform0001761	1482	0.02	0.00	0	o
Isoform0001762	1339	38.21	0.00	1	o644-666i
Isoform0001763	1538	0.00	0.00	0	o
Isoform0001764	559	0.00	0.00	0	o
Isoform0001765	1496	24.16	0.89	1	o1282-1304i
Isoform0001766	1358	0.10	0.00	0	o
Isoform0001767	265	131.93	18.06	6	i34-51o66-88i137-156o161-183i195-217o232-254i
Isoform0001768	399	1.24	0.00	0	o
Isoform0001769	985	0.06	0.04	0	o
Isoform0001770	926	0.01	0.01	0	o
Isoform0001771	539	0.00	0.00	0	o
Isoform0001772	1410	0.00	0.00	0	o
Isoform0001773	1382	24.87	0.03	1	o934-956i
Isoform0001774	350	0.00	0.00	0	o
Isoform0001775	615	0.00	0.00	0	o
Isoform0001776	1759	0.00	0.00	0	o
Isoform0001777	1230	320.82	17.08	13	i223-245o265-287i300-322o327-349i354-376o396-418i844-866o1006-1025i1046-1068o1083-1105i1118-1140o1145-1164i1177-1199o
Isoform0001778	1362	0.57	0.00	0	o
Isoform0001779	1637	0.01	0.00	0	o
Isoform0001780	1523	0.00	0.00	0	o
Isoform0001781	843	0.00	0.00	0	o
Isoform0001782	248	0.00	0.00	0	o
Isoform0001783	1256	23.31	0.58	1	o1121-1143i
Isoform0001784	1526	0.00	0.00	0	o
Isoform0001785	1254	0.00	0.00	0	o
Isoform0001786	1165	0.02	0.00	0	o
Isoform0001787	272	1.63	1.63	0	o
Isoform0001788	287	0.01	0.01	0	o
Isoform0001789	1208	0.00	0.00	0	o
Isoform0001790	893	0.00	0.00	0	o
Isoform0001791	1563	0.01	0.00	0	o
Isoform0001792	914	0.01	0.00	0	o
Isoform0001793	752	0.00	0.00	0	o
Isoform0001794	123	0.25	0.25	0	o
Isoform0001795	977	0.01	0.01	0	o
Isoform0001796	1066	0.15	0.04	0	o
Isoform0001797	468	0.18	0.00	0	o
Isoform0001798	1649	0.18	0.00	0	o
Isoform0001799	1018	0.00	0.00	0	o
Isoform0001800	1596	0.03	0.00	0	o
Isoform0001801	1276	0.00	0.00	0	o
Isoform0001802	453	0.09	0.00	0	o
Isoform0001803	625	0.02	0.00	0	o
Isoform0001804	1195	0.00	0.00	0	o
Isoform0001805	1316	0.09	0.01	0	o
Isoform0001806	1555	0.02	0.01	0	o
Isoform0001807	1019	22.29	0.00	1	i133-155o
Isoform0001808	1664	4.01	3.99	0	o
Isoform0001809	834	0.32	0.00	0	o
Isoform0001810	369	0.00	0.00	0	o
Isoform0001811	1006	21.12	0.00	1	i146-168o
Isoform0001812	925	0.20	0.00	0	o
Isoform0001813	1045	0.01	0.00	0	o
Isoform0001814	646	0.00	0.00	0	o
Isoform0001815	879	0.00	0.00	0	o
Isoform0001816	834	0.32	0.00	0	o
Isoform0001817	818	0.00	0.00	0	o
Isoform0001818	548	0.88	0.00	0	o
Isoform0001819	1091	0.03	0.00	0	o
Isoform0001820	837	141.21	0.00	6	o400-422i443-465o540-562i569-591o635-657i771-793o
Isoform0001821	617	0.01	0.00	0	o
Isoform0001822	449	22.18	0.12	1	i193-212o
Isoform0001823	849	23.76	0.84	1	o785-807i
Isoform0001824	1153	0.01	0.00	0	o
Isoform0001825	1359	212.67	0.03	10	i64-86o96-113i280-302o317-339i1095-1117o1127-1144i1172-1194o1232-1254i1267-1289o1309-1331i
Isoform0001826	1129	0.01	0.00	0	o
Isoform0001827	669	0.03	0.01	0	o
Isoform0001828	521	260.35	20.55	12	i5-27o90-112i119-141o151-173i185-204o214-236i301-320o335-357i364-386o399-421i433-455o460-479i
Isoform0001829	481	42.07	0.00	2	o420-442i449-466o
Isoform0001830	1613	322.00	17.15	13	i223-245o265-287i300-322o327-349i354-376o396-418i844-866o1006-1025i1046-1068o1083-1105i1118-1140o1145-1164i1177-1199o
Isoform0001831	625	0.01	0.00	0	o
Isoform0001832	303	44.80	21.93	2	i13-35o120-142i
Isoform0001833	554	1.73	0.00	0	o
Isoform0001834	865	0.06	0.00	0	o
Isoform0001835	1520	0.09	0.03	0	o
Isoform0001836	519	0.02	0.02	0	o
Isoform0001837	1345	162.39	4.51	7	o1013-1032i1052-1074o1094-1116i1129-1151o1171-1193i1214-1236o1246-1268i
Isoform0001838	1081	0.00	0.00	0	o
Isoform0001839	614	0.00	0.00	0	o
Isoform0001840	990	0.00	0.00	0	o
Isoform0001841	157	0.00	0.00	0	o
Isoform0001842	1029	0.00	0.00	0	o
Isoform0001843	413	0.01	0.00	0	o
Isoform0001844	1187	21.22	0.01	0	o
Isoform0001845	766	27.16	4.30	1	o698-720i
Isoform0001846	1471	22.32	0.00	1	o1349-1371i
Isoform0001847	444	0.37	0.34	0	o
Isoform0001848	707	0.03	0.00	0	o
Isoform0001849	1003	0.00	0.00	0	o
Isoform0001850	934	0.01	0.00	0	o
Isoform0001851	362	0.01	0.00	0	o
Isoform0001852	654	0.02	0.00	0	o
Isoform0001853	1153	0.01	0.00	0	o
Isoform0001854	861	0.00	0.00	0	o
Isoform0001855	643	3.51	0.00	0	o
Isoform0001856	163	0.00	0.00	0	o
Isoform0001857	152	0.00	0.00	0	o
Isoform0001858	658	44.91	33.14	2	o15-37i49-71o
Isoform0001859	808	0.02	0.00	0	o
Isoform0001860	671	0.17	0.00	0	o
Isoform0001861	1496	0.04	0.00	0	o
Isoform0001862	106	23.17	0.36	1	i82-104o
Isoform0001863	473	87.92	3.60	4	o245-267i274-293o308-330i454-471o
Isoform0001864	1030	22.57	0.00	1	o720-742i
Isoform0001865	1225	0.02	0.02	0	o
[truncated: 24,317 more rows]
